# Supplementary material for: Isoform level expression profiles provide better cancer signatures than gene level expression profiles
Source: Genome Med. 2013 Apr 17;5(4):33. doi: 10.1186/gm437 (PMC3706752; doi:10.1186/gm437)
Supplement: Additional file 1 — Supplementary Table S1. Summary of cell lines samples and the exon-array datasets used in this study. Excel document. [file gm437-S1.XLS]

## Sheet: ST2.samples
Supplementary Table S1: Summary of the cell line samples used in this study
Cell-line type	Number of samples	Normal (N)/ Oncogenic (T)	Details of the cell-line
Glioblastoma	4	T	Glioblastoma
HeLaS3	17	T	Human Epithelial cervical carcinoma
HepG2	17	T	Human liver carcinoma cell
LNCAP	4	T	Human prostate adenocarcinoma cell
MCF7	8	T	Breast Cancer Cell
LHSR	4	T	Human Prostate Cancer Cell
Medulloblastoma	2	T	Medulloblastoma
Progeria	2	T	Progeria fibroblast
Chordoma	2	T	Chordoma
Caco2	2	T	Colorectal adenocarcinoma
SKNSH_RA	3	T	Neuroblastoma cell line differentiated with retinoic acid
PANC1	2	T	Pancreatic carcinoma
melanoma	8	T	Human melanoma cell lines
Myotube	3	N	Myotube
Myoblast	3	N	Myoblast
Astrocyte	2	N	Astrocyte
Hepatocytes	1	N	Hepatocytes
Aorta	6	N	Aorta smooth muscle
Melanocyte	4	N	Melanocyte
HMEC	4	N	Human Mammary Epithelial Cell
HUVEC	7	N	Human Umbilical Vein Endothelial Cells
NHEK	8	N	Normal Human Epidermal Keratinocytes
Osteoblasts	2	N	Osteoblasts
Normal Fibroblast	2	N	Normal fibroblast
Chorion	1	N	Chorion
BJ	3	N	Skin fibroblast
SKMC	3	N	Human skeletal muscle cells
HRE	2	N	Human renal epithelial cells
HRCE	2	N	Human renal cortical epithelial cells
SAEC	2	N	Small airway epithelial cells
HGF	2	N	human gingaval fibroblast
HRPEpiC	2	N	Human Retinal Pigment Epithelial Cells
HAEpiC	2	N	Human Amniotic Epithelial Cells
HIPEpiC	2	N	Human Iris Pigment Epithelial Cells
AG10803	2	N	Adult human abdominal skin fibroblasts
AG09309	2	N	Adult human toe fibroblast
AG04449	2	N	Fetal buttock thigh fibroblast
AG04450	2	N	Fetal lung fibroblast
AG09319	2	N	Adult human gum tissue fibroblasts
HCF	2	N	Human Cardiac Fibroblasts
HCPEpiC	2	N	Human Choroid Plexus Epithelial Cells
NHDFneo	2	N	Neonatal Human Dermal Fibroblasts
HNPCEpiC	2	N	Human Non Pigment Ciliary Epithelial Cells
HCM	2	N	Human Cardiac Myocytes
HEEpiC	2	N	Human Esophageal Epithelial Cells
NHLF	2	N	Normal Human Lung Fibroblasts
	Samples removed from analysis
