# Supplementary material for: Isoform level expression profiles provide better cancer signatures than gene level expression profiles
Source: Genome Med. 2013 Apr 17;5(4):33. doi: 10.1186/gm437 (PMC3706752; doi:10.1186/gm437)
Supplement: Additional file 4 — Supplementary Table S3. List of genes and isoforms differentially expressed between the oncogenic and non-oncogenic cell lines groups (Figure 3A). Excel document. [file gm437-S4.XLSX]

## Sheet: Sheet1
Supplementary Table S3 List of genes and isoforms differentially expressed between the oncogenic and non-oncogenic cell-line groups (Figure 3A).
Gene and isoform list identified at FDR level 0.01	FC=2. for comparing overalls
gene info identified at isoform level only. 755 unique genes.
symbol	chr2	loc	ensg	ensT	TU.NO	fc	F	P.Value	adj.P.Val	TU.NO.gene	fc.gene	F.gene	P.Value.gene
FAM72A-002	1	206138884	ENSG00000196550	ENST00000341209	2.27678	4.84595	289.463	9.36253e-38	3.71047e-34	0.378911	1.30036	52.4767	1.70006e-11
AL589182.1-201	14	19891097	ENSG00000215394	ENST00000400192	1.61299	3.05886	286.661	1.54789e-37	5.55936e-34	0.912284	1.88202	73.3995	8.13827e-15
PTRH2-002	17	57774669	ENSG00000141378	ENST00000409433	1.2688	2.40961	286.2	1.68209e-37	5.85827e-34	0.789785	1.72882	242.891	5.53355e-34
FAM72B-003	1	120839412	ENSG00000188610	ENST00000355228	1.53347	2.89482	279.605	5.5699e-37	1.45488e-33	0.755368	1.68806	56.466	3.72969e-12
CASP8-008	2	202098188	ENSG00000064012	ENST00000490682	2.28144	4.86163	258.818	2.73999e-35	4.84472e-32	0.518442	1.43241	21.4878	7.3151e-06
UNG-201	12	109535415	ENSG00000076248	ENST00000242576	1.73217	3.32226	254.206	6.6767e-35	1.08078e-31	0.733101	1.66221	139.018	1.57248e-23
FAM72A-005	1	206136916	ENSG00000196550	ENST00000470041	1.04095	2.05758	243.618	5.36064e-34	7.08159e-31	0.378911	1.30036	52.4767	1.70006e-11
PEX13-005	2	61244697	ENSG00000162928	ENST00000401576+ENST00000405183+ENST00000414712	1.41352	2.66386	243.332	5.67609e-34	7.16871e-31	0.48054	1.39527	62.3569	4.18756e-13
FAM72B-004	1	120839003	ENSG00000188610	ENST00000369392	1.23877	2.35997	241.421	8.31603e-34	9.85321e-31	0.755368	1.68806	56.466	3.72969e-12
HSPD1-014	2	198361615	ENSG00000144381	ENST00000461097	1.65561	3.15057	235.864	2.55283e-33	2.66725e-30	0.801654	1.7431	221.868	4.17351e-32
FAM72C-001	1	149449934	ENSG00000203817	ENST00000369175	1.44588	2.72429	228.395	1.18207e-32	1.09561e-29	0.533401	1.44734	71.3108	1.68929e-14
NIF3L1-008	2	201754092	ENSG00000196290	ENST00000454952	1.23659	2.3564	225.387	2.20979e-32	1.78865e-29	0.916176	1.88711	275.624	1.016e-36
FAM72C-201	1	149450957	ENSG00000203817	ENST00000452992	1.20865	2.31121	214.137	2.398e-31	1.45821e-28	0.533401	1.44734	71.3108	1.68929e-14
FAM72B-005	1	120839031	ENSG00000188610	ENST00000452190	1.61696	3.06729	214.096	2.41936e-31	1.46346e-28	0.755368	1.68806	56.466	3.72969e-12
PCNA-001	20	5095599	ENSG00000132646	ENST00000379143	1.32939	2.51296	213.721	2.62264e-31	1.57812e-28	0.979778	1.97216	183.951	1.93087e-28
HIST2H3C-001	1	149811110	ENSG00000203811	ENST00000369158+ENST00000403683	2.27682	4.84608	210.996	4.72617e-31	2.59894e-28	NA	NA	NA	NA
DDX11-202	12	31226779	ENSG00000013573	ENST00000251758	1.7459	3.35404	210.206	5.61151e-31	3.04213e-28	0.833432	1.78192	140.245	1.12939e-23
RPA3-006	7	7676606	ENSG00000106399	ENST00000401447	1.52578	2.87942	200.931	4.32617e-30	1.91972e-27	0.815911	1.76041	154.424	2.71359e-25
FAM136A-006	2	70527640	ENSG00000035141	ENST00000498665	1.04908	2.06922	197.719	8.88593e-30	3.58337e-27	0.489883	1.40433	149.105	1.07693e-24
HSPD1-008	2	198359775	ENSG00000144381	ENST00000476746	1.46266	2.75616	194.579	1.80707e-29	6.67804e-27	0.801654	1.7431	221.868	4.17351e-32
AC138940.1-201	5	21882696	ENSG00000226731	ENST00000429127	1.02166	2.03026	194.185	1.9762e-29	7.25637e-27	0.987934	1.98334	183.779	2.01052e-28
THUMPD3-005	3	9404735	ENSG00000134077	ENST00000419437	1.72953	3.3162	188.698	6.94855e-29	2.17909e-26	0.626291	1.54359	175.395	1.47568e-27
BSG-202	19	571325	ENSG00000172270	ENST00000346916	1.80921	3.50451	188.438	7.3786e-29	2.29195e-26	0.0447454	1.0315	0.982453	0.32308
NDUFV3-001	21	44299754	ENSG00000160194	ENST00000460259	1.14732	2.21502	187.861	8.43201e-29	2.58424e-26	0.359125	1.28265	60.6673	7.79153e-13
HAUS4-004	14	23415445	ENSG00000092036	ENST00000347758	1.57949	2.98865	186.958	1.03957e-28	3.11142e-26	0.876617	1.83606	146.446	2.16457e-24
DTYMK-003	2	242624531	ENSG00000168393	ENST00000464603	1.37863	2.60022	177.086	1.06296e-27	2.61038e-25	0.988492	1.98411	190.018	4.70783e-29
HSPD1-004	2	198358044	ENSG00000144381	ENST00000482167	1.68007	3.20443	176.369	1.26183e-27	3.07251e-25	0.801654	1.7431	221.868	4.17351e-32
ELK4-002	1	205588396	ENSG00000158711	ENST00000289703	1.33394	2.52091	174.53	1.96258e-27	4.59882e-25	0.177755	1.13112	6.68857	0.0105877
ZNF273-001	7	64363625	ENSG00000198039	ENST00000476120	1.70311	3.25603	173.149	2.73888e-27	6.22094e-25	0.704311	1.62937	137.369	2.45823e-23
ZNF833-203	19	11759179	ENSG00000197332	ENST00000431363	1.40585	2.64974	168.24	9.05679e-27	1.8358e-24	0.88557	1.84749	115.388	1.22381e-20
H2AFX-201	11	118964589	ENSG00000188486	ENST00000375167	1.01609	2.02243	167.582	1.06443e-26	2.13127e-24	0.993772	1.99138	165.202	1.78356e-26
ZNF687-002	1	151254788	ENSG00000143373	ENST00000324048	1.00628	2.00873	166.247	1.47942e-26	2.87699e-24	0.729297	1.65783	119.079	4.16801e-21
RP11-386C23.1-201	10	65929848	ENSG00000235489	ENST00000431801	1.15445	2.22599	165.057	1.98585e-26	3.69311e-24	-0.164854	-1.12105	4.06908	0.0453353
MSH2-205	2	47630320	ENSG00000095002	ENST00000422810	1.22906	2.34414	163.799	2.7145e-26	4.93635e-24	0.922285	1.89512	124.528	8.72124e-22
TFAP4-001	16	4307187	ENSG00000090447	ENST00000204517	1.69342	3.23424	163.18	3.16666e-26	5.67776e-24	0.863798	1.81982	129.615	2.08118e-22
USP37-001	2	219314974	ENSG00000135913	ENST00000258399	1.47941	2.78835	161.338	5.01925e-26	8.59793e-24	0.994832	1.99285	191.666	3.22194e-29
ZNF195-003	11	3392205	ENSG00000005801	ENST00000427810	1.18388	2.27187	155.77	2.05358e-25	3.12606e-23	0.626192	1.54349	84.8709	1.65682e-16
HSPE1-003	2	198365073	ENSG00000115541	ENST00000473395	1.57163	2.9724	155.764	2.05652e-25	3.1264e-23	0.893162	1.85724	192.406	2.71905e-29
TSEN54-202	17	73512635	ENSG00000182173	ENST00000434205	1.28855	2.44282	155.382	2.26741e-25	3.402e-23	0.805819	1.74814	168.545	7.80974e-27
SUV39H2-008	10	14920899	ENSG00000152455	ENST00000313519	1.03923	2.05513	154.828	2.61279e-25	3.86968e-23	0.888882	1.85174	170.523	4.80971e-27
RFC2-006	7	73649862	ENSG00000049541	ENST00000480432	1.71587	3.28495	153.115	4.05583e-25	5.77617e-23	0.951817	1.93431	238.101	1.45187e-33
ZNF473-203	19	50548316	ENSG00000142528	ENST00000445728	1.25281	2.38306	150.482	8.01145e-25	1.07565e-22	0.988732	1.98444	224.701	2.29912e-32
FAM185A-005	7	102389889	ENSG00000222011	ENST00000496790	1.05949	2.0842	148.017	1.52362e-24	1.96091e-22	0.491547	1.40595	115.538	1.17107e-20
NET1-005	10	5454514	ENSG00000173848	ENST00000355029	1.31074	2.48069	147.673	1.66714e-24	2.14083e-22	0.420076	1.338	16.659	7.02462e-05
PSRC1-009	1	109822178	ENSG00000134222	ENST00000409267	1.19168	2.28419	147.514	1.7381e-24	2.22946e-22	0.709059	1.63474	118.583	4.81228e-21
CHEK2-012	22	29121071	ENSG00000183765	ENST00000398017	1.16717	2.24571	147.204	1.88561e-24	2.39727e-22	0.922227	1.89504	149.658	9.322e-25
CGGBP1-005	3	88104808	ENSG00000163320	ENST00000467332	1.33819	2.52834	146.853	2.06735e-24	2.60813e-22	0.227303	1.17064	15.6254	0.000115329
PSMA7-002	20	60711913	ENSG00000101182	ENST00000370861	1.55274	2.93373	145.216	3.18249e-24	3.90356e-22	0.436974	1.35376	77.3364	2.09235e-15
TUBGCP3-002	13	113153123	ENSG00000126216	ENST00000375669	1.54528	2.9186	144.819	3.53426e-24	4.28926e-22	0.705888	1.63115	136.936	2.76567e-23
ARRB2-203	17	4613955	ENSG00000141480	ENST00000412477	1.46574	2.76206	144.658	3.68831e-24	4.46208e-22	0.837262	1.78666	114.656	1.51781e-20
ORC2L-002	2	201775177	ENSG00000115942	ENST00000464147	1.00079	2.0011	141.356	8.88298e-24	1.02812e-21	0.651676	1.57099	158.854	8.76488e-26
ZC3H8-003	2	112994163	ENSG00000144161	ENST00000464305	1.16129	2.23658	139.684	1.39141e-23	1.55559e-21	0.682633	1.60507	136.194	3.38566e-23
CACYBP-002	1	174968300	ENSG00000116161	ENST00000367681	1.3326	2.51856	139.45	1.48176e-23	1.64699e-21	0.80628	1.7487	178.764	6.58529e-28
RP4-564F22-009	20	37049239	ENSG00000196756	ENST00000449469	1.30309	2.46757	139.117	1.62106e-23	1.79315e-21	0.915422	1.88612	109.843	6.34624e-20
ORC4L-202	2	148691732	ENSG00000115947	ENST00000392858	1.05704	2.08065	137.198	2.72435e-23	2.89916e-21	0.583152	1.49812	121.345	2.1668e-21
THUMPD3-003	3	9404782	ENSG00000134077	ENST00000404270	1.53665	2.90121	136.477	3.31349e-23	3.46515e-21	0.626291	1.54359	175.395	1.47568e-27
EXOSC2-008	9	133576229	ENSG00000130713	ENST00000467138	1.0941	2.1348	135.538	4.27984e-23	4.38789e-21	0.691362	1.61481	96.9433	3.35082e-18
HMBS-203	11	118955624	ENSG00000149397	ENST00000442944	1.27148	2.41409	134.813	5.21757e-23	5.27401e-21	0.828424	1.77574	160.412	5.91291e-26
TBCCD1-003	3	186274379	ENSG00000113838	ENST00000413695	1.28968	2.44474	133.557	7.36277e-23	7.26978e-21	0.398271	1.31793	34.8656	2.02963e-08
AC079811.3-227	2	70310712	ENSG00000179818	ENST00000437019	1.18049	2.26654	132.633	9.49723e-23	9.14168e-21	0.591352	1.50666	76.1481	3.14498e-15
LMTK2-003	7	97755877	ENSG00000164715	ENST00000493372	1.07662	2.1091	132.134	1.08986e-22	1.03862e-20	0.650189	1.56937	116.645	8.46409e-21
C8orf38-201	8	96037222	ENSG00000156170	ENST00000286687	1.13397	2.19462	131.669	1.23945e-22	1.16667e-20	0.735631	1.66513	153.666	3.2978e-25
CSTF1-201	20	54967707	ENSG00000101138	ENST00000425890	1.10089	2.14487	130.924	1.52339e-22	1.41082e-20	0.818609	1.7637	211.359	3.96656e-31
TFAM-004	10	60145194	ENSG00000108064	ENST00000373895	1.38587	2.61329	130.473	1.72644e-22	1.57726e-20	0.865213	1.82161	146.746	2.00001e-24
HIST2H4B-001	1	149830752	ENSG00000182217	ENST00000369157+ENST00000369165	1.70218	3.25392	129.632	2.18175e-22	1.96975e-20	NA	NA	NA	NA
E2F6-003	2	11585426	ENSG00000169016	ENST00000455198	1.02844	2.03981	129.082	2.54339e-22	2.27127e-20	0.804535	1.74658	188.276	7.04187e-29
HIST2H4B-003	1	149830898	ENSG00000182217	ENST00000392932+ENST00000392939	1.80582	3.49629	129.017	2.58995e-22	2.31105e-20	NA	NA	NA	NA
RPL23A-005	17	27047262	ENSG00000198242	ENST00000394938	1.19904	2.29587	127.829	3.61083e-22	3.1415e-20	0.641583	1.56004	131.811	1.12991e-22
UMPS-001	3	124449213	ENSG00000114491	ENST00000232607	1.19548	2.29021	127.725	3.71774e-22	3.22232e-20	0.775621	1.71193	193.59	2.07411e-29
NASP-006	1	46049733	ENSG00000132780	ENST00000437362	1.3566	2.56081	127.17	4.34491e-22	3.73214e-20	0.846915	1.79865	103.014	5.05501e-19
TMEM194A-201	12	57449429	ENSG00000166881	ENST00000300128	1.0652	2.09246	127.104	4.42639e-22	3.79645e-20	0.994145	1.9919	131.386	1.27143e-22
TBRG4-015	7	45143231	ENSG00000136270	ENST00000484326	1.22205	2.33277	126.7	4.95878e-22	4.2232e-20	0.563731	1.47809	124.487	8.82485e-22
ZNF799-003	19	12501280	ENSG00000196466	ENST00000430385	1.4676	2.76562	125.66	6.64854e-22	5.57343e-20	0.76753	1.70235	95.885	4.68127e-18
AC139792.1-201	5	34175928	ENSG00000234029	ENST00000431939	1.09683	2.13884	125.5	6.95641e-22	5.82302e-20	0.909066	1.87783	82.4377	3.7247e-16
FANCC-002	9	97861337	ENSG00000158169	ENST00000375305	1.37453	2.59283	125.365	7.22681e-22	6.04056e-20	0.988218	1.98373	230.483	6.90013e-33
DTYMK-008	2	242615593	ENSG00000168393	ENST00000420144	1.53362	2.89512	125.077	7.84197e-22	6.51683e-20	0.988492	1.98411	190.018	4.70783e-29
EHHADH-003	3	184966221	ENSG00000113790	ENST00000465178	1.12619	2.18281	124.968	8.08648e-22	6.70548e-20	0.597032	1.5126	26.4025	7.92849e-07
PHB-002	17	47484114	ENSG00000167085	ENST00000419140	1.24057	2.36292	124.185	1.00992e-21	8.20287e-20	0.51235	1.42637	88.8852	4.43227e-17
ZNF473-201	19	50529212	ENSG00000142528	ENST00000270617	1.02115	2.02953	124.14	1.02269e-21	8.30072e-20	0.988732	1.98444	224.701	2.29912e-32
TH1L-010	20	57556330	ENSG00000101158	ENST00000460601	1.08828	2.12621	123.524	1.2187e-21	9.75383e-20	0.76826	1.70321	232.156	4.88695e-33
NIF3L1-003	2	201754138	ENSG00000196290	ENST00000409357	1.13742	2.19988	123.136	1.36106e-21	1.07955e-19	0.916176	1.88711	275.624	1.016e-36
SNRPG-002	2	70508636	ENSG00000143977	ENST00000482975	1.40488	2.64795	122.827	1.48635e-21	1.17004e-19	0.994975	1.99305	166.297	1.35965e-26
PASK-004	2	242045712	ENSG00000115687	ENST00000358649+ENST00000405260	1.10156	2.14586	122.498	1.63321e-21	1.28126e-19	0.903403	1.87047	199.169	5.86253e-30
UBE2G2-002	21	46219905	ENSG00000184787	ENST00000490091	1.3033	2.46792	121.966	1.90162e-21	1.48171e-19	0.286982	1.22009	33.5586	3.53132e-08
CCT4-004	2	62115083	ENSG00000115484	ENST00000461370	1.30005	2.46238	121.61	2.10566e-21	1.62965e-19	0.480903	1.39562	116.174	9.71779e-21
PDXK-201	21	45152259	ENSG00000160209	ENST00000400399	1.07877	2.11224	121.223	2.3527e-21	1.80625e-19	0.200035	1.14873	14.3766	0.000211209
TOE1-002	1	45805893	ENSG00000132773	ENST00000495703	1.40394	2.64623	120.821	2.64106e-21	2.01284e-19	0.835447	1.78441	138.482	1.81761e-23
DOT1L-003	19	2164184	ENSG00000104885	ENST00000452696	1.21929	2.32832	119.937	3.40679e-21	2.55243e-19	0.535559	1.4495	72.2226	1.2271e-14
EEF1E1-001	6	8097588	ENSG00000124802	ENST00000488226	1.51985	2.86761	119.776	3.56804e-21	2.66629e-19	0.786306	1.72465	91.6113	1.83281e-17
RPS21-204	20	60962174	ENSG00000171858	ENST00000450116	1.11029	2.15889	119.524	3.83743e-21	2.85276e-19	0.685215	1.60794	113.034	2.45085e-20
UHRF1BP1-001	6	34759857	ENSG00000065060	ENST00000192788	1.1476	2.21545	118.878	4.62613e-21	3.4104e-19	0.974835	1.96542	144.798	3.34641e-24
RAE1-008	20	55926330	ENSG00000101146	ENST00000492498	1.10124	2.14539	118.656	4.93371e-21	3.61627e-19	0.622815	1.53988	197.657	8.24115e-30
TSSC1-005	2	3197783	ENSG00000032389	ENST00000463662	1.18176	2.26853	118.451	5.23579e-21	3.80132e-19	0.434071	1.35104	122.965	1.36162e-21
DENND1A-202	9	126201710	ENSG00000119522	ENST00000394215	1.53144	2.89074	118.415	5.29024e-21	3.83843e-19	0.476407	1.39127	95.4615	5.35373e-18
RPL15-006	3	23958639	ENSG00000174748	ENST00000465786	1.17472	2.2575	118.221	5.59709e-21	4.04574e-19	0.421748	1.33955	64.7109	1.77746e-13
RP11-439A17.1-201	1	120904675	ENSG00000213244	ENST00000305910+ENST00000331491+ENST00000369176+ENST00000401004	2.00689	4.01914	118.031	5.91321e-21	4.25817e-19	NA	NA	NA	NA
TRMU-018	22	46726772	ENSG00000100416	ENST00000476901	1.42627	2.6875	117.604	6.69605e-21	4.78593e-19	0.340567	1.26625	42.7813	7.73231e-10
SFRS7-008	2	38972035	ENSG00000115875	ENST00000432873	1.32713	2.50904	117.599	6.70472e-21	4.78914e-19	0.581028	1.49591	168.102	8.7079e-27
POT1-201	7	124468996	ENSG00000128513	ENST00000265391	1.11254	2.16226	117.439	7.02388e-21	5.00468e-19	0.521903	1.43585	71.8248	1.41053e-14
ACTL6A-014	3	179292798	ENSG00000136518	ENST00000467615	1.17772	2.26219	117.205	7.52004e-21	5.32191e-19	0.583408	1.49838	63.1026	3.18877e-13
SLC19A1-003	21	46913486	ENSG00000173638	ENST00000417954	1.09399	2.13464	116.741	8.6092e-21	6.00034e-19	0.469288	1.38443	73.1424	8.9007e-15
AHCY-005	20	32883235	ENSG00000101444	ENST00000473516	1.27851	2.42588	115.973	1.0776e-20	7.37192e-19	0.620778	1.5377	92.2372	1.49855e-17
PPIH-004	1	43124127	ENSG00000171960	ENST00000372550	1.09872	2.14164	115.432	1.26267e-20	8.55654e-19	0.41958	1.33754	77.6109	1.90494e-15
SET-005	9	131452529	ENSG00000119335	ENST00000466009	1.18657	2.27611	115.181	1.35915e-20	9.14944e-19	0.430176	1.3474	80.8658	6.31393e-16
FANCG-001	9	35073835	ENSG00000221829	ENST00000378643	1.10293	2.1479	114.821	1.51079e-20	1.00658e-18	0.975294	1.96604	149.021	1.10085e-24
C14orf2-202	14	104378626	ENSG00000156411	ENST00000414262	1.18082	2.26706	114.616	1.60456e-20	1.06289e-18	0.232398	1.17479	10.4791	0.00146581
MRPL12-201	17	79670532	ENSG00000183093	ENST00000332396	1.04157	2.05847	114.135	1.84832e-20	1.21179e-18	0.479819	1.39457	112.166	3.1714e-20
PSMA1-205	11	14526423	ENSG00000129084	ENST00000418988	1.39703	2.63359	113.732	2.08185e-20	1.35026e-18	0.315574	1.24451	51.0141	2.98731e-11
CKS1B-005	1	154949775	ENSG00000173207	ENST00000471245	1.10181	2.14623	113.563	2.18826e-20	1.4137e-18	0.678896	1.60091	120.944	2.43122e-21
AKAP1-002	17	55173897	ENSG00000121057	ENST00000481416	1.33902	2.5298	113.529	2.21019e-20	1.42546e-18	0.939197	1.91746	102.564	5.80701e-19
ORC2L-006	2	201814277	ENSG00000115942	ENST00000410039	1.18389	2.27189	113.472	2.24804e-20	1.44906e-18	0.651676	1.57099	158.854	8.76488e-26
REXO4-006	9	136277483	ENSG00000148300	ENST00000445916	1.17843	2.2633	113.456	2.25832e-20	1.45405e-18	0.521368	1.43532	112.863	2.57846e-20
POU2F1-002	1	167190120	ENSG00000143190	ENST00000367866	1.03581	2.05026	113.43	2.27567e-20	1.46277e-18	0.707568	1.63305	192.869	2.44592e-29
RP11-192N10.1-201	10	29986912	ENSG00000225976	ENST00000434172	1.08881	2.12698	113.024	2.56624e-20	1.62949e-18	0.313071	1.24235	15.849	0.000103561
NOP56-010	20	2636262	ENSG00000101361	ENST00000415272	1.38565	2.6129	112.837	2.71195e-20	1.71727e-18	0.598508	1.51415	94.8259	6.55114e-18
DCLRE1A-001	10	115594488	ENSG00000198924	ENST00000369305	1.30211	2.4659	112.571	2.93476e-20	1.84413e-18	0.991729	1.98857	155.087	2.28905e-25
CEP78-002	9	80868223	ENSG00000148019	ENST00000487108	1.2513	2.38055	112.366	3.118e-20	1.94862e-18	0.84327	1.79411	85.822	1.20988e-16
NOP56-014	20	2633279	ENSG00000101361	ENST00000470143	1.07202	2.10238	112.314	3.16697e-20	1.976e-18	0.598508	1.51415	94.8259	6.55114e-18
KIAA0114-003	4	53578665	ENSG00000226950	ENST00000441504	1.61912	3.07187	111.248	4.3477e-20	2.63236e-18	0.642663	1.56121	34.5314	2.33753e-08
MRRF-007	9	125027166	ENSG00000148187	ENST00000441707	1.30711	2.47446	111.246	4.35025e-20	2.63236e-18	0.568528	1.48301	67.1976	7.26239e-14
OXR1-001	8	107670082	ENSG00000164830	ENST00000312046	1.12949	2.18781	110.921	4.7931e-20	2.88263e-18	0.110208	1.07938	1.81934	0.179285
KIAA1984-007	9	139693675	ENSG00000213213	ENST00000415992	1.10642	2.15311	110.89	4.83674e-20	2.90736e-18	0.930352	1.90574	104.645	3.0644e-19
POLR2H-007	3	184081149	ENSG00000163882	ENST00000443489	1.03941	2.05539	110.052	6.21323e-20	3.68466e-18	0.456352	1.37207	108.458	9.62596e-20
CSE1L-002	20	47707300	ENSG00000124207	ENST00000469700	1.23641	2.35612	109.779	6.74227e-20	3.96972e-18	0.809597	1.75272	154.363	2.75651e-25
GLA-005	X	100653896	ENSG00000102393	ENST00000486121	1.1154	2.16656	109.706	6.89149e-20	4.05135e-18	0.868078	1.82523	91.2385	2.06689e-17
C1orf96-003	1	229457262	ENSG00000154429	ENST00000366686	1.10403	2.14955	109.474	7.38647e-20	4.31804e-18	0.809901	1.75309	127.185	4.11348e-22
SNRPB-201	20	2442402	ENSG00000125835	ENST00000303103+ENST00000339610	1.06298	2.08925	109.36	7.64442e-20	4.46203e-18	0.685349	1.60809	113.465	2.15745e-20
CCDC117-202	22	29168838	ENSG00000159873	ENST00000443309	1.02344	2.03277	109.106	8.24888e-20	4.77845e-18	0.413245	1.33168	55.2287	5.95141e-12
NUP35-002	2	183982242	ENSG00000163002	ENST00000409798	1.26054	2.39586	108.964	8.60983e-20	4.96252e-18	0.932583	1.90869	179.89	5.03771e-28
CSTF2-004	X	100075525	ENSG00000101811	ENST00000413437	1.11296	2.16289	108.496	9.91067e-20	5.6753e-18	0.724166	1.65195	131.021	1.4069e-22
SLC25A13-201	7	95749533	ENSG00000004864	ENST00000416240	1.29388	2.45186	108.402	1.01945e-19	5.83494e-18	0.912842	1.88275	108.047	1.08973e-19
CCNE1-203	19	30303561	ENSG00000105173	ENST00000444983	1.06242	2.08843	108.368	1.02973e-19	5.88945e-18	0.973061	1.963	119.186	4.04066e-21
SUV39H2-002	10	14920888	ENSG00000152455	ENST00000354919	1.03073	2.04306	108.154	1.09835e-19	6.24918e-18	0.888882	1.85174	170.523	4.80971e-27
HN1-006	17	73131381	ENSG00000189159	ENST00000482348	1.64406	3.12544	108.023	1.1427e-19	6.48865e-18	0.399656	1.31919	25.5992	1.13431e-06
RAVER2-001	1	65210778	ENSG00000162437	ENST00000371072	1.07536	2.10725	108.019	1.14407e-19	6.49326e-18	0.874479	1.83335	136.303	3.28635e-23
NCL-009	2	232327703	ENSG00000115053	ENST00000484328	1.05282	2.07458	107.911	1.18182e-19	6.69099e-18	0.26173	1.19892	9.38188	0.00256902
HSPD1-003	2	198352698	ENSG00000144381	ENST00000491249	1.15373	2.22489	107.907	1.18336e-19	6.69309e-18	0.801654	1.7431	221.868	4.17351e-32
HAUS4-001	14	23415437	ENSG00000092036	ENST00000490506	1.04322	2.06082	107.893	1.18851e-19	6.71889e-18	0.876617	1.83606	146.446	2.16457e-24
NUP160-204	11	47861780	ENSG00000030066	ENST00000458312	1.1473	2.21499	107.698	1.2603e-19	7.10382e-18	0.957115	1.94142	163.406	2.78996e-26
TIMM8A-002	X	100602425	ENSG00000126953	ENST00000480575	1.09326	2.13355	107.182	1.47303e-19	8.21024e-18	0.712323	1.63844	120.205	3.00917e-21
NDUFV2-003	18	9102717	ENSG00000178127	ENST00000497577	1.06888	2.09781	106.926	1.59152e-19	8.82785e-18	0.703617	1.62858	108.75	8.81433e-20
PATZ1-201	22	31722845	ENSG00000100105	ENST00000440325	1.85659	3.62151	106.584	1.76532e-19	9.74021e-18	0.690343	1.61367	77.5314	1.95738e-15
USP13-003	3	179371481	ENSG00000058056	ENST00000496897	1.32925	2.51272	106.113	2.03647e-19	1.10925e-17	0.840437	1.79059	81.4363	5.21122e-16
UCHL5-203	1	192989473	ENSG00000116750	ENST00000391991	1.04392	2.06182	105.454	2.48848e-19	1.33708e-17	0.58332	1.49829	78.9316	1.21471e-15
NOP58-004	2	203142854	ENSG00000055044	ENST00000478941	1.22541	2.33822	105.416	2.51775e-19	1.35028e-17	0.706983	1.63239	144.811	3.33517e-24
ZNF124-004	1	247319191	ENSG00000196418	ENST00000340684	1.52551	2.87888	105.072	2.79547e-19	1.49295e-17	0.886999	1.84933	116.667	8.41162e-21
YWHAZ-002	8	101930914	ENSG00000164924	ENST00000353245	3.11466	8.66176	104.89	2.95552e-19	1.57404e-17	0.0123499	1.0086	0.0423752	0.837166
ZNF232-202	17	5009119	ENSG00000167840	ENST00000416429	1.38372	2.60941	104.541	3.28715e-19	1.74258e-17	0.795171	1.73528	67.4762	6.57364e-14
ECE2-002	3	183967438	ENSG00000145194	ENST00000324557	1.22917	2.34433	104.143	3.71332e-19	1.94607e-17	-0.00432649	-1.003	0.0095419	0.922306
AC005534.5-201	7	156461646	ENSG00000225666	ENST00000430825	1.13439	2.19526	103.867	4.04081e-19	2.10587e-17	0.91415	1.88446	107.625	1.23774e-19
SNX5-003	20	17948562	ENSG00000089006	ENST00000481323	1.26152	2.39748	103.512	4.50454e-19	2.32726e-17	0.513642	1.42765	39.3018	3.19446e-09
NOP58-009	2	203130488	ENSG00000055044	ENST00000492740	1.24491	2.37003	102.16	6.82728e-19	3.43245e-17	0.706983	1.63239	144.811	3.33517e-24
PAQR4-001	16	3019246	ENSG00000162073	ENST00000318782	1.00459	2.00637	102.017	7.13553e-19	3.57025e-17	0.923694	1.89697	122.987	1.35307e-21
HAUS6-201	9	19053142	ENSG00000147874	ENST00000428731	1.45777	2.74684	101.196	9.19572e-19	4.53395e-17	0.904766	1.87224	105.506	2.35601e-19
PMS2CL-202	7	6774936	ENSG00000187953	ENST00000403974	1.04237	2.05961	100.431	1.16581e-18	5.66059e-17	0.477414	1.39225	35.511	1.5464e-08
CENPL-008	1	173790947	ENSG00000120334	ENST00000495275	1.31072	2.48066	99.9438	1.35633e-18	6.54145e-17	0.900563	1.86679	89.8828	3.20476e-17
C18orf19-202	18	13663350	ENSG00000177150	ENST00000457610	1.22135	2.33165	99.6898	1.46789e-18	7.04686e-17	0.64699	1.5659	66.2835	1.00798e-13
RPA3-004	7	7676558	ENSG00000106399	ENST00000406109	1.08466	2.12088	99.3511	1.6313e-18	7.73456e-17	0.815911	1.76041	154.424	2.71359e-25
RPL12-004	9	130211389	ENSG00000197958	ENST00000483598	1.29084	2.4467	99.1849	1.71805e-18	8.10906e-17	0.769161	1.70428	107.474	1.29565e-19
CSE1L-003	20	47662876	ENSG00000124207	ENST00000476393	1.33562	2.52384	99.0864	1.77172e-18	8.33157e-17	0.809597	1.75272	154.363	2.75651e-25
ATP5O-013	21	34956993	ENSG00000241837	ENST00000429238	1.23322	2.35091	98.1308	2.38869e-18	1.10654e-16	0.415139	1.33343	97.8168	2.54535e-18
NUP35-003	2	183989147	ENSG00000163002	ENST00000479162	1.17587	2.2593	98.122	2.39533e-18	1.10884e-16	0.932583	1.90869	179.89	5.03771e-28
RPA3-007	7	7678045	ENSG00000106399	ENST00000462723	1.25446	2.38578	98.1084	2.40553e-18	1.11254e-16	0.815911	1.76041	154.424	2.71359e-25
DHODH-201	16	72042643	ENSG00000102967	ENST00000219240	1.03631	2.05098	97.4412	2.96571e-18	1.35688e-16	0.823811	1.77008	113.96	1.86331e-20
MRPS18B-005	6	30585637	ENSG00000204568	ENST00000472229	1.06294	2.08919	97.4166	2.98867e-18	1.3663e-16	0.461321	1.3768	105.605	2.28571e-19
POLE-202	12	133200348	ENSG00000177084	ENST00000320574+ENST00000455752	1.15395	2.22523	97.3006	3.09967e-18	1.41207e-16	0.949465	1.93116	182.401	2.78034e-28
SLC3A2-001	11	62623574	ENSG00000168003	ENST00000377890	1.76938	3.40906	97.2112	3.18796e-18	1.45048e-16	0.222836	1.16703	6.9513	0.00919518
NOLC1-201	10	103911933	ENSG00000166197	ENST00000405356	1.33663	2.52561	97.0543	3.34922e-18	1.51804e-16	0.669545	1.59057	72.1545	1.25672e-14
RP4-564F22-005	20	37049240	ENSG00000196756	ENST00000414142	1.10235	2.14705	97.0307	3.37425e-18	1.52798e-16	0.915422	1.88612	109.843	6.34624e-20
ORC2L-004	2	201798599	ENSG00000115942	ENST00000474877	1.29103	2.44702	96.3149	4.22806e-18	1.89004e-16	0.651676	1.57099	158.854	8.76488e-26
L2HGDH-001	14	50712120	ENSG00000087299	ENST00000267436	1.05572	2.07875	95.6618	5.19707e-18	2.29289e-16	0.952363	1.93504	109.738	6.54969e-20
HSPE1-005	2	198365606	ENSG00000115541	ENST00000463841	1.10706	2.15407	95.6053	5.29088e-18	2.32981e-16	0.893162	1.85724	192.406	2.71905e-29
NR2C2AP-202	19	19312226	ENSG00000184162	ENST00000420605	1.09128	2.13063	95.1957	6.02367e-18	2.62633e-16	0.953634	1.93674	145.885	2.5102e-24
H2AFY-002	5	134670163	ENSG00000113648	ENST00000394958	1.31869	2.4944	95.1077	6.19415e-18	2.69453e-16	0.250246	1.18941	32.76	4.96393e-08
TOP3A-008	17	18176152	ENSG00000177302	ENST00000489131	1.09354	2.13396	94.704	7.04069e-18	3.03521e-16	0.720442	1.64769	153.386	3.54509e-25
NFATC3-002	16	68119561	ENSG00000072736	ENST00000346183	1.29916	2.46086	94.6595	7.14108e-18	3.07502e-16	0.474546	1.38948	50.3252	3.90151e-11
PIM2-003	X	48771381	ENSG00000102096	ENST00000485431	1.50459	2.83745	94.5964	7.28557e-18	3.13372e-16	0.87933	1.83952	104.297	3.40932e-19
AL031295.1-202	1	24098101	ENSG00000236810	ENST00000447961	1.06315	2.08948	94.5007	7.51055e-18	3.21965e-16	0.805825	1.74815	66.3445	9.86133e-14
RPS15A-201	16	18794278	ENSG00000134419	ENST00000396261	1.05207	2.0735	94.1614	8.36666e-18	3.55909e-16	0.35529	1.27924	22.1875	5.30647e-06
ATL2-004	2	38523050	ENSG00000119787	ENST00000452935	1.1091	2.15711	93.7141	9.64799e-18	4.06467e-16	0.732043	1.66099	112.046	3.28632e-20
MRPL48-203	11	73498944	ENSG00000175581	ENST00000411840	1.20879	2.31143	93.4076	1.06392e-17	4.45286e-16	0.775821	1.71216	98.5435	2.02643e-18
OGDH-002	7	44646190	ENSG00000105953	ENST00000449767	1.77406	3.42014	93.403	1.06548e-17	4.45618e-16	0.0657671	1.04664	0.968696	0.326481
PSME2-201	14	24612575	ENSG00000100911	ENST00000396881+ENST00000429021	1.13075	2.18972	93.1867	1.1417e-17	4.74905e-16	0.755274	1.68795	141.146	8.86423e-24
MDC1-205	6	30667585	ENSG00000137337	ENST00000429610	1.28775	2.44147	93.1281	1.1633e-17	4.8284e-16	0.637107	1.55521	100.957	9.54618e-19
PSIP1-002	9	15472079	ENSG00000164985	ENST00000495873	1.2624	2.39895	92.9877	1.21669e-17	5.02834e-16	0.702529	1.62735	77.1104	2.26059e-15
ZRANB3-003	2	135957233	ENSG00000121988	ENST00000403017	1.58332	2.99658	92.9481	1.23219e-17	5.08313e-16	0.774493	1.71059	107.914	1.13412e-19
NOP56-013	20	2634880	ENSG00000101361	ENST00000496775	1.33224	2.51794	92.9154	1.24516e-17	5.13111e-16	0.598508	1.51415	94.8259	6.55114e-18
HSPA14-007	10	14891720	ENSG00000187522	ENST00000493614	1.25282	2.38306	92.9115	1.24673e-17	5.13571e-16	0.51068	1.42472	86.812	8.73343e-17
USP1-202	1	62901975	ENSG00000162607	ENST00000433771	1.56884	2.96667	92.4035	1.46699e-17	5.98301e-16	0.819774	1.76513	153.218	3.70139e-25
C14orf106-002	14	45696029	ENSG00000129534	ENST00000454990	1.03279	2.04598	92.1394	1.59668e-17	6.46606e-16	0.842225	1.79281	77.2151	2.18097e-15
CDKN2C-201	1	51434367	ENSG00000123080	ENST00000396148	1.47364	2.77722	92.125	1.60408e-17	6.49372e-16	0.951034	1.93326	65.6352	1.27291e-13
HIST3H2BA-201	1	228651914	ENSG00000181201	ENST00000320387	1.42314	2.68169	92.0308	1.65329e-17	6.68354e-16	0.915742	1.88654	71.367	1.65624e-14
KIAA0406-202	20	36611424	ENSG00000101407	ENST00000449821	1.22701	2.34081	91.8722	1.73973e-17	7.00095e-16	0.588529	1.50371	147.643	1.57962e-24
C1orf226-001	1	162351520	ENSG00000239887	ENST00000458626	1.02168	2.03029	91.7457	1.81189e-17	7.27351e-16	0.854599	1.80826	82.2823	3.92356e-16
MTIF2-012	2	55490964	ENSG00000085760	ENST00000417363	1.15907	2.23314	91.5864	1.90714e-17	7.62921e-16	0.562804	1.47714	101.924	7.07516e-19
INTS2-201	17	59942728	ENSG00000108506	ENST00000251334	1.17435	2.25691	91.3928	2.02969e-17	8.07449e-16	0.934042	1.91062	174.308	1.91789e-27
PHIP-001	6	79650263	ENSG00000146247	ENST00000275034	1.02339	2.03269	91.2125	2.15104e-17	8.53951e-16	0.444245	1.3606	59.9353	1.02124e-12
TFRC-012	3	195781982	ENSG00000072274	ENST00000483983	1.49364	2.81598	90.8756	2.39778e-17	9.46348e-16	0.71006	1.63587	68.7921	4.11285e-14
SNX5-005	20	17922241	ENSG00000089006	ENST00000483485	1.17672	2.26063	90.8277	2.43512e-17	9.59109e-16	0.513642	1.42765	39.3018	3.19446e-09
MAZ-201	16	29817855	ENSG00000103495	ENST00000219782	1.38711	2.61554	90.6288	2.59658e-17	1.01678e-15	0.498421	1.41267	60.8558	7.26826e-13
TFRC-011	3	195780380	ENSG00000072274	ENST00000475593	1.24804	2.37519	90.6078	2.61432e-17	1.02268e-15	0.71006	1.63587	68.7921	4.11285e-14
SLC2A8-001	9	130164643	ENSG00000136856	ENST00000484617	1.06269	2.08883	90.541	2.67129e-17	1.04213e-15	0.73681	1.66649	93.9198	8.74313e-18
NCBP2-002	3	196662278	ENSG00000114503	ENST00000463783	1.12993	2.18848	90.2872	2.89969e-17	1.12358e-15	0.283313	1.21699	37.5868	6.49293e-09
TBRG4-013	7	45144885	ENSG00000136270	ENST00000477328	1.16556	2.2432	90.0224	3.15903e-17	1.21346e-15	0.563731	1.47809	124.487	8.82485e-22
RAD51C-002	17	56769963	ENSG00000108384	ENST00000475762	1.03809	2.05351	89.3631	3.91171e-17	1.4857e-15	0.834649	1.78342	122.557	1.53015e-21
SFXN4-202	10	120900434	ENSG00000183605	ENST00000392875	1.02415	2.03377	89.2467	4.06243e-17	1.53786e-15	0.727971	1.65631	138.151	1.98822e-23
MRPS2-201	9	138392483	ENSG00000122140	ENST00000241600	1.34051	2.53242	88.4461	5.27085e-17	1.96172e-15	0.290467	1.22304	50.9874	3.01834e-11
TMEM209-003	7	129843655	ENSG00000146842	ENST00000471077	1.05265	2.07433	88.3485	5.4413e-17	2.02254e-15	0.718375	1.64533	118.904	4.38486e-21
RPS21-004	20	60962105	ENSG00000171858	ENST00000492356	1.60748	3.04719	88.2766	5.57029e-17	2.06714e-15	0.685215	1.60794	113.034	2.45085e-20
DLG3-008	X	69717015	ENSG00000082458	ENST00000461646	1.47233	2.77469	87.6437	6.84884e-17	2.50521e-15	0.556498	1.47069	33.6091	3.4563e-08
PFDN4-005	20	52824634	ENSG00000101132	ENST00000441080	1.36596	2.57748	87.6395	6.85818e-17	2.50703e-15	0.758591	1.69184	88.0864	5.75197e-17
GRB2-001	17	73314157	ENSG00000177885	ENST00000316804	1.07736	2.11018	87.0179	8.40573e-17	3.02464e-15	0.290862	1.22337	64.0028	2.29781e-13
RPL32-002	3	12877546	ENSG00000144713	ENST00000273223	1.24013	2.3622	86.9517	8.59023e-17	3.08524e-15	0.728607	1.65704	97.5917	2.73195e-18
EBP-002	X	48380187	ENSG00000147155	ENST00000276096	1.35866	2.56448	86.5996	9.64232e-17	3.43839e-15	0.701762	1.62649	63.271	2.99886e-13
TRMU-011	22	46727344	ENSG00000100416	ENST00000486620	1.02772	2.03881	86.553	9.79088e-17	3.48704e-15	0.340567	1.26625	42.7813	7.73231e-10
C16orf61-002	16	81009699	ENSG00000103121	ENST00000486645	1.30122	2.46437	86.4457	1.0142e-16	3.59982e-15	0.704356	1.62942	94.8248	6.55332e-18
TOMM20-003	1	235275340	ENSG00000173726	ENST00000467767	1.10699	2.15396	86.0961	1.13775e-16	4.00374e-15	0.43593	1.35278	56.1932	4.13354e-12
CCDC21-201	1	26560693	ENSG00000130695	ENST00000451429	1.05286	2.07464	86.0729	1.14648e-16	4.02828e-15	0.8912	1.85472	138.18	1.97293e-23
TGIF2-001	20	35202010	ENSG00000118707	ENST00000373872	1.04181	2.05881	85.9101	1.20958e-16	4.23187e-15	0.801028	1.74234	89.6	3.51281e-17
NCL-016	2	232320721	ENSG00000115053	ENST00000466274	1.03872	2.05441	85.8386	1.23841e-16	4.32746e-15	0.26173	1.19892	9.38188	0.00256902
H3F3A-003	1	226250415	ENSG00000163041	ENST00000366814	1.13225	2.192	85.4333	1.41543e-16	4.90684e-15	0.228519	1.17163	24.9674	1.50541e-06
CCNB1IP1-002	14	20779529	ENSG00000100814	ENST00000398160	1.2567	2.38949	84.3252	2.04194e-16	6.89628e-15	0.532047	1.44598	38.934	3.71719e-09
NOP56-003	20	2635435	ENSG00000101361	ENST00000480992	1.60712	3.04643	84.2995	2.0594e-16	6.94912e-15	0.598508	1.51415	94.8259	6.55114e-18
REEP6-001	19	1491023	ENSG00000115255	ENST00000233596+ENST00000395484	1.50734	2.84285	84.1962	2.13118e-16	7.17658e-15	0.984403	1.97849	90.8839	2.3176e-17
MSH5-012	6	31712008	ENSG00000204410	ENST00000497269	1.07515	2.10694	84.1877	2.13718e-16	7.19256e-15	0.812774	1.75659	125.849	5.9963e-22
TMEM38B-003	9	108467956	ENSG00000095209	ENST00000435034	1.0571	2.08074	83.9965	2.27716e-16	7.63238e-15	0.963573	1.95013	87.7732	6.37235e-17
PIGL-003	17	16120560	ENSG00000108474	ENST00000463810	1.07728	2.11005	83.6859	2.5247e-16	8.40568e-15	0.54308	1.45708	66.4313	9.55841e-14
GNL3-004	3	52720065	ENSG00000163938	ENST00000496254	1.01535	2.02139	83.4567	2.7246e-16	9.01377e-15	0.517815	1.43179	90.6202	2.52379e-17
MRE11A-202	11	94150475	ENSG00000020922	ENST00000323977	1.0969	2.13895	83.4318	2.74732e-16	9.08107e-15	0.717924	1.64481	67.1036	7.51075e-14
NFS1-009	20	34256905	ENSG00000244005	ENST00000397425	1.07648	2.10888	82.9598	3.21499e-16	1.04733e-14	0.609913	1.52617	129.831	1.95931e-22
NAE1-201	16	66836783	ENSG00000159593	ENST00000379463	1.22429	2.3364	82.6745	3.53599e-16	1.14476e-14	0.534313	1.44825	69.7967	2.88061e-14
FANCL-009	2	58389991	ENSG00000115392	ENST00000427708	1.131	2.1901	82.5466	3.69032e-16	1.19037e-14	0.779442	1.71647	82.8258	3.27137e-16
GTF3C2-001	2	27548716	ENSG00000115207	ENST00000359541	1.01126	2.01567	82.364	3.92248e-16	1.25925e-14	0.504104	1.41824	144.966	3.20071e-24
DGKD-001	2	234263153	ENSG00000077044	ENST00000264057	1.54078	2.90951	82.2359	4.09409e-16	1.31068e-14	0.777145	1.71374	94.0776	8.31381e-18
RPL6P10-202	12	112842997	ENSG00000089009	ENST00000424576	1.08394	2.11982	82.152	4.21063e-16	1.34611e-14	0.387695	1.3083	36.7376	9.2489e-09
KIAA1731-201	11	93394816	ENSG00000166004	ENST00000325212+ENST00000411936	1.01652	2.02303	81.9681	4.47785e-16	1.42638e-14	0.967965	1.95608	99.7009	1.41127e-18
TAF4-201	20	60549855	ENSG00000130699	ENST00000356981+ENST00000436129	1.18276	2.27011	81.5205	5.20258e-16	1.63907e-14	0.797495	1.73808	126.017	5.71917e-22
ZNF3-010	7	99674641	ENSG00000166526	ENST00000479192	1.11445	2.16512	81.5055	5.22884e-16	1.64689e-14	0.519368	1.43333	83.7296	2.42021e-16
NOS1AP-001	1	162039566	ENSG00000198929	ENST00000361897	1.06746	2.09574	81.4446	5.33674e-16	1.67857e-14	0.961798	1.94774	87.6581	6.61709e-17
HDHD3-001	9	116135699	ENSG00000119431	ENST00000238379	1.18387	2.27186	81.3319	5.54254e-16	1.73571e-14	0.781812	1.71929	69.4455	3.26193e-14
DLG3-004	X	69674953	ENSG00000082458	ENST00000489733	1.47343	2.77682	81.2634	5.6716e-16	1.77322e-14	0.556498	1.47069	33.6091	3.4563e-08
BOLA2B-201	16	30204256	ENSG00000169627	ENST00000305321+ENST00000330978	1.0662	2.09391	81.2262	5.74288e-16	1.79356e-14	0.641187	1.55961	103.682	4.11698e-19
PKM2-203	15	72491370	ENSG00000067225	ENST00000335181	1.66586	3.17302	81.1886	5.81592e-16	1.81341e-14	-0.0052813	-1.00367	0.00714093	0.932761
CCDC77-001	12	510742	ENSG00000120647	ENST00000239830	1.00754	2.01048	81.1803	5.83208e-16	1.81796e-14	0.807679	1.75039	88.9701	4.31146e-17
PDCD2-002	6	170890836	ENSG00000071994	ENST00000443345	1.06315	2.08949	80.8621	6.49048e-16	2.00578e-14	0.348065	1.27285	62.0077	4.75886e-13
NUDCD3-004	7	44524668	ENSG00000015676	ENST00000497978	1.06764	2.09601	80.5664	7.16973e-16	2.19972e-14	0.231652	1.17418	21.7246	6.56089e-06
HLTF-002	3	148747914	ENSG00000071794	ENST00000465259	1.29229	2.44916	80.4319	7.5023e-16	2.29624e-14	0.732077	1.66103	86.6725	9.14311e-17
TMEM184A-002	7	1585862	ENSG00000164855	ENST00000319018	1.35483	2.55767	79.3438	1.08347e-15	3.23438e-14	0.727588	1.65587	48.8848	6.83875e-11
SYNE2-203	14	64319683	ENSG00000054654	ENST00000344113	1.07087	2.10071	79.2949	1.10159e-15	3.28249e-14	0.728762	1.65722	21.8218	6.27448e-06
RPS24-005	10	79793644	ENSG00000138326	ENST00000466129	1.01721	2.024	79.1966	1.13889e-15	3.38486e-14	0.282359	1.21618	28.839	2.7061e-07
AUP1-002	2	74753772	ENSG00000115307	ENST00000425118	1.16069	2.23565	79.1801	1.14526e-15	3.40028e-14	0.284516	1.218	49.2358	5.96221e-11
H2AFV-006	7	44874524	ENSG00000105968	ENST00000446531	1.10132	2.14551	78.6035	1.39272e-15	4.07084e-14	0.481343	1.39604	69.0042	3.81439e-14
RPL31-004	2	101619153	ENSG00000071082	ENST00000409711	1.21326	2.31862	78.3493	1.5184e-15	4.41706e-14	0.744216	1.67506	73.9153	6.80235e-15
SLC25A5-002	X	118604225	ENSG00000005022	ENST00000463551	1.13164	2.19107	78.2678	1.56109e-15	4.53528e-14	0.815979	1.76049	204.608	1.74339e-30
AC103965-002	15	84868065	ENSG00000225151	ENST00000335068	1.09383	2.13441	78.0098	1.70435e-15	4.90438e-14	0.730947	1.65973	69.8773	2.79968e-14
CASP2-002	7	142986681	ENSG00000106144	ENST00000493642	1.06949	2.09869	77.904	1.76689e-15	5.07418e-14	0.527406	1.44134	74.735	5.12005e-15
FAM120AOS-001	9	96209917	ENSG00000188938	ENST00000428378	1.13121	2.19043	77.7753	1.84613e-15	5.27538e-14	0.408062	1.3269	46.22	1.95304e-10
GUSBP1-201	5	69140557	ENSG00000198237	ENST00000431602+ENST00000433447	1.27374	2.41788	77.7657	1.85221e-15	5.29012e-14	NA	NA	NA	NA
POLR1B-005	2	113300042	ENSG00000125630	ENST00000417433	1.10813	2.15567	77.5782	1.97455e-15	5.60887e-14	0.689812	1.61307	110.568	5.10715e-20
POLR3K-002	16	97236	ENSG00000161980	ENST00000481810	1.1764	2.26013	77.5454	1.99674e-15	5.66629e-14	0.637369	1.55549	132.09	1.04599e-22
ATIC-011	2	216203593	ENSG00000138363	ENST00000459796	1.19168	2.28418	77.1246	2.30537e-15	6.45919e-14	0.616949	1.53363	154.863	2.42474e-25
NOL8-002	9	95085134	ENSG00000198000	ENST00000482475	1.10893	2.15685	77.108	2.3185e-15	6.49283e-14	0.397411	1.31714	35.4403	1.59306e-08
SLC3A2-204	11	62623518	ENSG00000168003	ENST00000377892	1.11795	2.17038	77.0055	2.40125e-15	6.70658e-14	0.222836	1.16703	6.9513	0.00919518
CEP110-002	9	123884079	ENSG00000119397	ENST00000373847	1.02325	2.0325	76.9983	2.40717e-15	6.71985e-14	0.832385	1.78063	83.3891	2.71081e-16
HIST2H2BF-201	1	149765520	ENSG00000203814	ENST00000427880	1.85017	3.60542	76.6295	2.73107e-15	7.55433e-14	-0.987241	-1.98239	23.3812	3.08018e-06
GGCT-008	7	30537089	ENSG00000006625	ENST00000409436	1.06208	2.08794	76.5164	2.83901e-15	7.83215e-14	0.774435	1.71052	128.349	2.96543e-22
PGAM5-204	12	133287436	ENSG00000176894	ENST00000454808	1.1137	2.164	75.6743	3.79119e-15	1.02619e-13	0.540253	1.45423	121.223	2.244e-21
OXR1-202	8	107691388	ENSG00000164830	ENST00000395828	1.19759	2.29357	75.5606	3.94239e-15	1.06486e-13	0.110208	1.07938	1.81934	0.179285
RPL23A-002	17	27047097	ENSG00000198242	ENST00000496182	1.17383	2.25611	75.1999	4.46412e-15	1.19261e-13	0.641583	1.56004	131.811	1.12991e-22
CKS1B-001	1	154947175	ENSG00000173207	ENST00000308987	1.11776	2.1701	75.038	4.72036e-15	1.25595e-13	0.678896	1.60091	120.944	2.43122e-21
ABCB6-202	2	220074494	ENSG00000115657	ENST00000439002	1.03361	2.04715	74.7831	5.15473e-15	1.36317e-13	0.527429	1.44136	52.3267	1.8009e-11
TFRC-016	3	195784833	ENSG00000072274	ENST00000463356	1.0423	2.05951	74.5423	5.60199e-15	1.47432e-13	0.71006	1.63587	68.7921	4.11285e-14
MANBAL-003	20	35918052	ENSG00000101363	ENST00000397150	1.1403	2.20426	74.2632	6.17e-15	1.6098e-13	0.137599	1.10007	8.38563	0.00430734
AC008013.2-202	12	31265170	ENSG00000177359	ENST00000398769	1.69797	3.24444	74.2184	6.26631e-15	1.63308e-13	0.978616	1.97057	71.3549	1.6633e-14
SIP1-201	14	39583510	ENSG00000092208	ENST00000412033	1.17075	2.25128	74.1474	6.42242e-15	1.66922e-13	0.821872	1.7677	89.5186	3.60694e-17
RP3-477H23-009	22	28315425	ENSG00000235954	ENST00000436996	1.04253	2.05984	74.05	6.64289e-15	1.72146e-13	0.31975	1.24811	21.5974	6.9558e-06
ITGB3BP-013	1	63908181	ENSG00000142856	ENST00000463803	1.07756	2.11046	73.7764	7.30378e-15	1.88296e-13	0.666612	1.58734	65.1482	1.51745e-13
MSH2-002	2	47630269	ENSG00000095002	ENST00000406134	1.32227	2.50059	73.662	7.59976e-15	1.95663e-13	0.922285	1.89512	124.528	8.72124e-22
OTX1-001	2	63277937	ENSG00000115507	ENST00000282549	1.10197	2.14648	73.5831	7.8108e-15	2.00692e-13	0.875178	1.83423	93.8736	8.87301e-18
RP4-564F22-007	20	37059423	ENSG00000196756	ENST00000424235	1.21736	2.32521	73.3047	8.60409e-15	2.19358e-13	0.915422	1.88612	109.843	6.34624e-20
SRPK1-001	6	35800811	ENSG00000096063	ENST00000361690+ENST00000423325	1.00192	2.00266	73.2942	8.63561e-15	2.20113e-13	0.554921	1.46909	79.7305	9.26441e-16
AHCY-002	20	32868074	ENSG00000101444	ENST00000217426	1.00766	2.01065	73.0144	9.51859e-15	2.40592e-13	0.620778	1.5377	92.2372	1.49855e-17
RP5-1061H20-002	1	229405113	ENSG00000177788	ENST00000436334	1.04426	2.06231	72.7703	1.03632e-14	2.59542e-13	0.879554	1.83981	73.8736	6.90172e-15
MSI2-202	17	55334374	ENSG00000153944	ENST00000322684	1.06458	2.09156	72.7107	1.05807e-14	2.64325e-13	0.772399	1.70811	69.4939	3.20649e-14
PHF16-201	X	46771736	ENSG00000102221	ENST00000397189	1.10998	2.15842	72.6973	1.06302e-14	2.65363e-13	0.823655	1.76988	100.21	1.20438e-18
QARS-023	3	49139052	ENSG00000172053	ENST00000452739	1.27564	2.42107	72.5767	1.1087e-14	2.76046e-13	0.214204	1.16006	27.8666	4.14761e-07
AC009113.1-201	16	89299195	ENSG00000205014	ENST00000378337	1.02436	2.03405	72.564	1.11364e-14	2.77078e-13	0.971124	1.96037	67.9078	5.63461e-14
BAG1-003	9	33255023	ENSG00000107262	ENST00000379701	1.3617	2.56988	72.502	1.13797e-14	2.82234e-13	0.860256	1.81536	56.4269	3.78505e-12
PIGA-001	X	15337578	ENSG00000165195	ENST00000333590	1.14584	2.21275	72.1673	1.27905e-14	3.13905e-13	0.974967	1.9656	78.105	1.60933e-15
HAUS6-003	9	19058762	ENSG00000147874	ENST00000415524	1.0555	2.07843	72.1108	1.30459e-14	3.19694e-13	0.904766	1.87224	105.506	2.35601e-19
RPS10-006	6	34392053	ENSG00000124614	ENST00000480942	1.06091	2.08624	71.8346	1.43689e-14	3.49654e-13	0.408819	1.3276	69.2569	3.48731e-14
C14orf106-004	14	45716024	ENSG00000129534	ENST00000451174	1.0564	2.07973	71.8078	1.45043e-14	3.52799e-13	0.842225	1.79281	77.2151	2.18097e-15
RP5-820A21-001	7	149990401	ENSG00000106526	ENST00000477367	1.03517	2.04936	71.5859	1.56765e-14	3.78739e-13	0.905967	1.8738	41.1928	1.47271e-09
PPT1-201	1	40538385	ENSG00000131238	ENST00000372776	1.34866	2.54675	71.1774	1.80913e-14	4.33102e-13	0.556506	1.4707	84.1114	2.13159e-16
LAS1L-004	X	64732462	ENSG00000001497	ENST00000374807	1.06456	2.09153	71.168	1.81507e-14	4.34324e-13	0.428983	1.34628	66.0946	1.07881e-13
WDR3-003	1	118472398	ENSG00000065183	ENST00000471680	1.04108	2.05777	70.9577	1.95422e-14	4.65393e-13	0.519546	1.4335	72.9069	9.66208e-15
CTPS-004	1	41446257	ENSG00000171793	ENST00000475060	1.06185	2.08761	70.8618	2.02117e-14	4.80639e-13	0.394971	1.31492	28.2431	3.51441e-07
NEDD1-204	12	97301244	ENSG00000139350	ENST00000457368	1.0406	2.05709	70.8305	2.04357e-14	4.85463e-13	0.310677	1.24029	22.1248	5.46105e-06
STMN1-201	1	26227059	ENSG00000117632	ENST00000236291+ENST00000465604	1.28404	2.43521	70.8047	2.06214e-14	4.89573e-13	0.676498	1.59826	70.536	2.21875e-14
IMP3-201	15	75931439	ENSG00000177971	ENST00000403490	1.37069	2.58594	70.6983	2.14084e-14	5.06477e-13	0.176903	1.13045	7.42827	0.00713084
KIAA0907-010	1	155902064	ENSG00000132680	ENST00000491599	1.06294	2.08919	70.4996	2.29587e-14	5.40043e-13	0.524611	1.43855	101.148	8.99813e-19
RBBP8-002	18	20513865	ENSG00000101773	ENST00000399721+ENST00000399725	1.41154	2.6602	70.4132	2.36683e-14	5.55823e-13	0.577383	1.49214	24.2161	2.11105e-06
AGPAT3-002	21	45302425	ENSG00000160216	ENST00000398061	1.09189	2.13154	70.3326	2.43496e-14	5.70309e-13	-0.014664	-1.01022	0.122625	0.726662
RPL14-005	3	40499382	ENSG00000188846	ENST00000465280	1.23887	2.36014	70.0249	2.714e-14	6.29505e-13	0.184791	1.13665	13.2295	0.000370526
CNNM3-001	2	97481987	ENSG00000168763	ENST00000305510	1.1761	2.25965	69.652	3.09608e-14	7.0996e-13	0.821602	1.76737	101.948	7.02277e-19
CCDC21-002	1	26560693	ENSG00000130695	ENST00000252992	1.04587	2.06461	69.1512	3.69622e-14	8.37718e-13	0.8912	1.85472	138.18	1.97293e-23
RBBP7-008	X	16862777	ENSG00000102054	ENST00000380084	1.01803	2.02516	68.9086	4.02817e-14	9.06337e-13	0.443995	1.36037	68.8309	4.05656e-14
GUSB-011	7	65444465	ENSG00000169919	ENST00000478118	1.02444	2.03417	68.6575	4.40359e-14	9.85982e-13	0.685987	1.6088	74.5039	5.54644e-15
STMN1-007	1	26227898	ENSG00000117632	ENST00000485226	1.26506	2.40338	68.6496	4.41587e-14	9.88538e-13	0.676498	1.59826	70.536	2.21875e-14
RTTN-202	18	67728602	ENSG00000176225	ENST00000437017	1.50396	2.83621	68.5504	4.57425e-14	1.02042e-12	0.732209	1.66118	45.6841	2.41622e-10
STK35-201	20	2083519	ENSG00000125834	ENST00000246032	1.03795	2.0533	68.5425	4.58708e-14	1.02268e-12	0.29034	1.22293	27.8777	4.1274e-07
SLC5A6-001	2	27422455	ENSG00000138074	ENST00000310574	1.40598	2.64997	68.1476	5.27866e-14	1.16736e-12	0.736091	1.66566	80.662	6.76297e-16
WRNIP1-004	6	2769007	ENSG00000124535	ENST00000380764	1.1348	2.19589	67.9792	5.60472e-14	1.234e-12	0.405069	1.32415	90.4938	2.62911e-17
TMEM38B-001	9	108456825	ENSG00000095209	ENST00000374692	1.26576	2.40454	67.9074	5.74999e-14	1.26429e-12	0.963573	1.95013	87.7732	6.37235e-17
LNP1-002	3	100120376	ENSG00000206535	ENST00000466996	1.06795	2.09645	67.6416	6.32139e-14	1.37911e-12	0.659293	1.57931	47.5815	1.14047e-10
FOXRED1-201	11	126139041	ENSG00000110074	ENST00000263578	1.00317	2.00439	67.5439	6.54573e-14	1.42508e-12	0.805033	1.74719	101.082	9.18413e-19
ARSG-203	17	66255323	ENSG00000141337	ENST00000452479	1.24288	2.3667	67.2102	7.37421e-14	1.59428e-12	0.861121	1.81645	55.1739	6.0763e-12
LARS2-005	3	45430111	ENSG00000011376	ENST00000430399	1.01653	2.02305	67.1255	7.60088e-14	1.6402e-12	0.406955	1.32588	43.6097	5.53796e-10
CCDC58-003	3	122078635	ENSG00000160124	ENST00000479899	1.07817	2.11135	67.0378	7.84305e-14	1.68834e-12	0.648145	1.56715	105.19	2.59421e-19
ADD3-001	10	111767720	ENSG00000148700	ENST00000356080	1.48159	2.79257	67.0023	7.94335e-14	1.70801e-12	-0.487344	-1.40186	17.2859	5.21127e-05
PPT1-004	1	40539488	ENSG00000131238	ENST00000372775	1.08103	2.11554	66.8199	8.47919e-14	1.81507e-12	0.556506	1.4707	84.1114	2.13159e-16
ITGB3BP-018	1	63906471	ENSG00000142856	ENST00000461681	1.22425	2.33634	66.7569	8.67273e-14	1.85374e-12	0.666612	1.58734	65.1482	1.51745e-13
EXOC4-004	7	132937855	ENSG00000131558	ENST00000481074	1.05685	2.08039	66.6724	8.93911e-14	1.90678e-12	-0.069192	-1.04913	2.27012	0.133848
GDAP1-201	8	75262618	ENSG00000104381	ENST00000220822	1.07236	2.10287	66.3493	1.00372e-13	2.12288e-12	0.853145	1.80643	70.8658	1.97546e-14
MRPL2-007	6	43021970	ENSG00000112651	ENST00000230413	1.09906	2.14215	66.2093	1.05545e-13	2.21883e-12	0.502325	1.41649	80.9686	6.09913e-16
DKC1-011	X	153995291	ENSG00000130826	ENST00000412124	1.0851	2.12152	66.112	1.09296e-13	2.29223e-12	0.576245	1.49096	101.964	6.99015e-19
WDR34-201	9	131395940	ENSG00000119333	ENST00000456992	1.20817	2.31045	65.9941	1.14028e-13	2.38147e-12	0.564942	1.47933	48.4827	8.00456e-11
RPA2-003	1	28223516	ENSG00000117748	ENST00000444045	1.18698	2.27676	65.8651	1.19439e-13	2.48276e-12	0.566079	1.48049	75.369	4.11299e-15
POLR2D-003	2	128605415	ENSG00000144231	ENST00000409698	1.05474	2.07735	65.7135	1.26136e-13	2.60922e-12	0.503707	1.41785	112.034	3.29812e-20
KDM3A-002	2	86668584	ENSG00000115548	ENST00000409064	1.24765	2.37455	65.5756	1.32556e-13	2.72827e-12	0.480093	1.39483	47.0605	1.40052e-10
TMEM91-201	19	41903704	ENSG00000142046	ENST00000269980	1.09453	2.13544	65.384	1.4203e-13	2.90713e-12	0.0859015	1.06135	2.97155	0.0866585
AGAP1-001	2	236402751	ENSG00000157985	ENST00000304032	1.02697	2.03774	65.318	1.45449e-13	2.97287e-12	0.366579	1.28929	40.8989	1.66014e-09
WDR4-004	21	44263204	ENSG00000160193	ENST00000330317	1.00772	2.01073	64.8578	1.71731e-13	3.46447e-12	0.529821	1.44375	59.8667	1.04752e-12
SULT1A1-201	16	28616918	ENSG00000196502	ENST00000395140	1.14237	2.20744	64.6977	1.81963e-13	3.65039e-12	0.922113	1.89489	85.8904	1.18288e-16
MSI2-203	17	55333931	ENSG00000153944	ENST00000416426	1.10885	2.15674	64.3863	2.03664e-13	4.05318e-12	0.772399	1.70811	69.4939	3.20649e-14
KIAA0649-002	9	138375209	ENSG00000196422	ENST00000401470	1.04273	2.06012	64.1668	2.20521e-13	4.36147e-12	0.800924	1.74222	74.3371	5.8765e-15
BAG1-007	9	33255047	ENSG00000107262	ENST00000379707	1.58732	3.0049	64.1637	2.20772e-13	4.36568e-12	0.860256	1.81536	56.4269	3.78505e-12
ENO1-003	1	8926409	ENSG00000074800	ENST00000464594	1.18557	2.27453	64.0385	2.31027e-13	4.54423e-12	0.283293	1.21697	45.2232	2.90285e-10
MYO19-204	17	34851488	ENSG00000141140	ENST00000431794	1.14412	2.21011	63.8885	2.43944e-13	4.77624e-12	0.880073	1.84047	119.326	3.87936e-21
ZNF33A-002	10	38299609	ENSG00000189180	ENST00000469037	1.0277	2.03877	63.7646	2.55169e-13	4.97819e-12	0.475186	1.3901	43.6322	5.48803e-10
TFRC-009	3	195785154	ENSG00000072274	ENST00000465288	1.09843	2.14122	63.6622	2.6484e-13	5.14766e-12	0.71006	1.63587	68.7921	4.11285e-14
C1orf31-202	1	234509280	ENSG00000168275	ENST00000444797	1.09798	2.14055	63.5458	2.76281e-13	5.34832e-12	0.840127	1.79021	105.528	2.34028e-19
USP37-004	2	219317991	ENSG00000135913	ENST00000454775	1.05347	2.07552	63.1544	3.18577e-13	6.10133e-12	0.994832	1.99285	191.666	3.22194e-29
NCL-014	2	232322137	ENSG00000115053	ENST00000494618	1.13506	2.19628	63.1375	3.20542e-13	6.13589e-12	0.26173	1.19892	9.38188	0.00256902
SETDB1-007	1	150900318	ENSG00000143379	ENST00000481219	1.01377	2.01918	62.9407	3.44374e-13	6.55172e-12	0.495963	1.41026	117.749	6.13327e-21
MAGEA6-201	X	151869194	ENSG00000197172	ENST00000393869	1.01076	2.01497	62.9376	3.44768e-13	6.55812e-12	0.824149	1.77049	67.6698	6.13417e-14
C19orf54-003	19	41246761	ENSG00000188493	ENST00000470681	1.03927	2.05519	62.7619	3.67581e-13	6.95181e-12	0.512906	1.42692	64.6881	1.79221e-13
SERTAD3-202	19	40946749	ENSG00000167565	ENST00000392028	1.01623	2.02263	62.6194	3.87208e-13	7.29061e-12	0.364577	1.2875	24.7163	1.68522e-06
EIF4H-005	7	73598152	ENSG00000106682	ENST00000495187	1.25276	2.38297	62.4518	4.11655e-13	7.71047e-12	0.187774	1.139	15.3451	0.000132029
POLD1-204	19	50887593	ENSG00000062822	ENST00000440232	1.0416	2.05851	62.4286	4.15161e-13	7.76895e-12	0.975014	1.96566	117.197	7.20485e-21
NSMCE4A-001	10	123719433	ENSG00000107672	ENST00000483541	1.03092	2.04332	62.2119	4.49393e-13	8.36553e-12	0.716544	1.64324	157.748	1.16057e-25
FAM36A-005	1	244998918	ENSG00000203667	ENST00000366528	1.02756	2.03857	62.1766	4.55238e-13	8.46474e-12	0.423929	1.34158	79.3167	1.0659e-15
KIAA0240-201	6	42714696	ENSG00000112624	ENST00000314073+ENST00000394167	1.01826	2.02547	62.0762	4.72261e-13	8.76141e-12	0.457833	1.37348	63.435	2.82495e-13
PDK1-003	2	173420735	ENSG00000152256	ENST00000392571	1.10261	2.14743	61.5713	5.68276e-13	1.04216e-11	0.590776	1.50606	41.2036	1.46622e-09
TFRC-007	3	195794478	ENSG00000072274	ENST00000491658	1.18565	2.27466	61.3902	6.07339e-13	1.10691e-11	0.71006	1.63587	68.7921	4.11285e-14
FAM36A-002	1	244998961	ENSG00000203667	ENST00000498262	1.18637	2.27579	61.1571	6.61642e-13	1.19639e-11	0.423929	1.34158	79.3167	1.0659e-15
DUT-204	15	48624365	ENSG00000128951	ENST00000455976	1.35027	2.54961	61.082	6.80179e-13	1.22759e-11	0.570829	1.48538	51.5568	2.42234e-11
ABLIM1-010	10	116190872	ENSG00000099204	ENST00000369257	2.1439	4.41954	61.0555	6.86842e-13	1.23923e-11	0.225955	1.16955	2.38392	0.124551
DHX33-001	17	5344232	ENSG00000005100	ENST00000225296	1.24902	2.3768	61.0423	6.90176e-13	1.24478e-11	0.523813	1.43775	55.6961	4.98667e-12
TFDP1-004	13	114239054	ENSG00000198176	ENST00000464794	1.32648	2.5079	60.8749	7.34053e-13	1.31882e-11	0.15319	1.11203	4.23254	0.0412677
RNF220-001	1	44870866	ENSG00000187147	ENST00000355387+ENST00000361799	1.23632	2.35597	60.5833	8.17301e-13	1.45632e-11	0.455682	1.37143	54.0187	9.42468e-12
ASB13-004	10	5680831	ENSG00000196372	ENST00000357700	1.05556	2.07852	60.2771	9.15033e-13	1.61444e-11	0.576514	1.49124	45.2838	2.83357e-10
WEE1-202	11	9595430	ENSG00000166483	ENST00000450114	1.25027	2.37887	60.2679	9.18155e-13	1.6197e-11	0.475872	1.39076	49.6785	5.01706e-11
TFR2-005	7	100218043	ENSG00000106327	ENST00000490084	1.54595	2.91996	59.9928	1.0164e-12	1.78044e-11	0.900066	1.86615	41.9916	1.06444e-09
FNIP1-201	5	130977408	ENSG00000217128	ENST00000307954	1.22403	2.33598	59.9478	1.03346e-12	1.80784e-11	0.107272	1.07719	2.25295	0.135317
CKAP2-004	13	53030107	ENSG00000136108	ENST00000490903	1.25626	2.38876	59.5731	1.1872e-12	2.05365e-11	0.860088	1.81515	79.3807	1.043e-15
ASXL1-204	20	30947550	ENSG00000171456	ENST00000421155	1.09036	2.12927	58.9679	1.48605e-12	2.52651e-11	0.342563	1.26801	41.2953	1.41253e-09
LASS1-201	19	18981386	ENSG00000223802	ENST00000427170	1.06383	2.09047	58.8534	1.55066e-12	2.62586e-11	0.917116	1.88834	66.8916	8.10333e-14
TFRC-006	3	195801068	ENSG00000072274	ENST00000464011	1.28212	2.43197	58.8234	1.56805e-12	2.6514e-11	0.71006	1.63587	68.7921	4.11285e-14
FAM33A-202	17	57187308	ENSG00000182628	ENST00000437036	1.13	2.18858	58.7225	1.62796e-12	2.74544e-11	0.71345	1.63972	103.024	5.03924e-19
SEMA3B-203	3	50306673	ENSG00000012171	ENST00000414456+ENST00000425741	1.27266	2.41607	58.6043	1.70116e-12	2.85965e-11	0.846905	1.79864	54.7638	7.09889e-12
KIAA0114-004	4	53578991	ENSG00000226950	ENST00000444958	1.02527	2.03535	58.1733	1.9975e-12	3.31801e-11	0.642663	1.56121	34.5314	2.33753e-08
SEPHS2-201	16	30454952	ENSG00000179918	ENST00000318700+ENST00000478753	1.01888	2.02634	58.1053	2.04884e-12	3.39838e-11	0.638107	1.55629	63.1866	3.09254e-13
DNAH14-011	1	225161827	ENSG00000185842	ENST00000439375	1.14549	2.21221	57.2339	2.83793e-12	4.60098e-11	0.465147	1.38046	14.9496	0.000159868
RPS8-007	1	45243222	ENSG00000142937	ENST00000484599	1.0139	2.01937	56.9877	3.11239e-12	5.0106e-11	0.502991	1.41715	57.3316	2.69417e-12
TRA2B-006	3	185634537	ENSG00000136527	ENST00000463328	1.03324	2.04661	56.4288	3.83945e-12	6.08729e-11	0.565155	1.47955	124.877	7.89903e-22
TBC1D8-009	2	101644807	ENSG00000204634	ENST00000485875	1.21876	2.32747	56.0845	4.37088e-12	6.84767e-11	0.930987	1.90658	56.3802	3.85221e-12
ROCK2-002	2	11357902	ENSG00000134318	ENST00000484951	1.16023	2.23494	56.0168	4.48372e-12	7.00631e-11	0.500802	1.415	27.828	4.21874e-07
CLPB-202	11	72004347	ENSG00000162129	ENST00000340729	1.24881	2.37645	55.9241	4.64327e-12	7.23377e-11	0.742237	1.67277	90.7823	2.39492e-17
SOX13-001	1	204042243	ENSG00000143842	ENST00000367203	1.01741	2.02428	55.5376	5.37249e-12	8.26586e-11	0.541441	1.45543	50.1088	4.24359e-11
STMN1-006	1	26227083	ENSG00000117632	ENST00000374292	1.03339	2.04682	55.461	5.5303e-12	8.49049e-11	0.676498	1.59826	70.536	2.21875e-14
PPA1-004	10	71969951	ENSG00000180817	ENST00000373230	1.01066	2.01484	55.3852	5.691e-12	8.71741e-11	0.413579	1.33199	50.3034	3.93466e-11
KDM2A-204	11	67007575	ENSG00000173120	ENST00000446134	1.10956	2.1578	54.9241	6.77638e-12	1.0234e-10	0.0936356	1.06706	2.56439	0.111253
GPS1-201	17	80009763	ENSG00000169727	ENST00000306823	1.02785	2.03898	54.7696	7.18504e-12	1.08143e-10	0.177177	1.13067	24.02	2.30643e-06
WDR45-011	X	48937760	ENSG00000196998	ENST00000460501	1.08047	2.11473	54.589	7.69482e-12	1.15274e-10	-0.0955521	-1.06847	2.27344	0.133566
NFYA-002	6	41040722	ENSG00000001167	ENST00000353205	1.20522	2.30572	54.5278	7.87568e-12	1.17751e-10	0.44325	1.35966	50.2591	4.00292e-11
NUP160-201	11	47800657	ENSG00000030066	ENST00000263764	1.01527	2.02129	54.2134	8.87503e-12	1.31313e-10	0.957115	1.94142	163.406	2.78996e-26
PHLPP1-003	18	60446632	ENSG00000081913	ENST00000497351	1.12351	2.17877	53.9067	9.97373e-12	1.4606e-10	0.551563	1.46567	35.3552	1.65119e-08
TMEM18-201	2	669189	ENSG00000151353	ENST00000355654	1.07963	2.11349	53.6725	1.09048e-11	1.58624e-10	0.251952	1.19082	50.3105	3.92386e-11
BAIAP2L1-005	7	97933508	ENSG00000006453	ENST00000480580	1.32526	2.50579	53.3105	1.25205e-11	1.80143e-10	0.936381	1.91372	44.1095	4.531e-10
MAD2L2-201	1	11734538	ENSG00000116670	ENST00000376692	1.05303	2.07488	53.1972	1.30746e-11	1.87622e-10	0.317159	1.24587	56.8293	3.25336e-12
TTRAP-002	6	24650207	ENSG00000111802	ENST00000341060	1.07778	2.11079	53.1384	1.33718e-11	1.91527e-10	0.264467	1.20119	29.0289	2.49037e-07
AL161911.2-204	9	123608960	ENSG00000226752	ENST00000450803	1.06883	2.09773	52.8036	1.51995e-11	2.1553e-10	0.646373	1.56523	31.7645	7.60599e-08
RPL12-002	9	130209959	ENSG00000197958	ENST00000497322	1.08372	2.11949	52.0768	2.00878e-11	2.7839e-10	0.769161	1.70428	107.474	1.29565e-19
AC108751.5-203	3	149095565	ENSG00000240541	ENST00000496491	1.01569	2.02188	51.356	2.6514e-11	3.59813e-10	0.951144	1.93341	55.0745	6.30951e-12
AC007952.3-201	17	18985725	ENSG00000237535	ENST00000437463+ENST00000446734+ENST00000466683	1.20345	2.3029	51.2244	2.78957e-11	3.77093e-10	NA	NA	NA	NA
NUDCD3-003	7	44444112	ENSG00000015676	ENST00000464812	1.10566	2.15197	50.5745	3.58651e-11	4.76033e-10	0.231652	1.17418	21.7246	6.56089e-06
ESYT2-004	7	158526302	ENSG00000117868	ENST00000275418	1.01307	2.0182	49.8316	4.78493e-11	6.22025e-10	0.0116495	1.00811	0.0592642	0.807972
GARNL4-202	17	2699732	ENSG00000132359	ENST00000366401	1.10881	2.15668	49.7088	5.01903e-11	6.49591e-10	0.872134	1.83037	51.739	2.25799e-11
CDKN2C-002	1	51435616	ENSG00000123080	ENST00000371761	1.2279	2.34225	49.4155	5.62604e-11	7.22136e-10	0.951034	1.93326	65.6352	1.27291e-13
WHSC1-202	4	1873123	ENSG00000109685	ENST00000353275	1.07804	2.11117	49.3387	5.79699e-11	7.42668e-10	0.689894	1.61317	99.3381	1.58046e-18
SCML1-004	X	17755588	ENSG00000047634	ENST00000380045+ENST00000398080	1.04278	2.06019	49.3251	5.82789e-11	7.46378e-10	0.83279	1.78113	53.1282	1.32427e-11
CDK5-003	7	150751096	ENSG00000164885	ENST00000453907	1.14134	2.20586	49.104	6.35262e-11	8.08535e-10	0.355911	1.27979	35.1563	1.79547e-08
AK2-009	1	33478645	ENSG00000004455	ENST00000480134	1.00697	2.00969	48.9306	6.79758e-11	8.59929e-10	0.381679	1.30286	41.497	1.30119e-09
ABLIM1-011	10	116211404	ENSG00000099204	ENST00000428430	1.58853	3.00743	48.7012	7.43533e-11	9.32602e-10	0.225955	1.16955	2.38392	0.124551
TBC1D8-201	2	101623691	ENSG00000204634	ENST00000376840	1.13716	2.19948	48.4718	8.13352e-11	1.01255e-09	0.930987	1.90658	56.3802	3.85221e-12
KIAA1598-204	10	118644308	ENSG00000187164	ENST00000442983	1.51171	2.85149	48.4327	8.25909e-11	1.0264e-09	0.770068	1.70535	46.0482	2.0908e-10
SLC5A6-003	2	27423304	ENSG00000138074	ENST00000408041	1.00237	2.00329	47.96	9.94063e-11	1.21424e-09	0.736091	1.66566	80.662	6.76297e-16
SEMA4D-005	9	91992306	ENSG00000187764	ENST00000422704	1.09683	2.13884	47.9319	1.00509e-10	1.22563e-09	0.813967	1.75804	38.5331	4.38642e-09
KIAA0182-011	16	85696972	ENSG00000131149	ENST00000438180	1.02305	2.03222	47.8967	1.01908e-10	1.24097e-09	0.430248	1.34747	18.0995	3.54526e-05
SNORD80-212	1	173834997	ENSG00000234741	ENST00000432536	1.08748	2.12503	47.5928	1.14837e-10	1.38666e-09	0.488837	1.40331	35.9113	1.30707e-08
SRP9-003	1	225965637	ENSG00000143742	ENST00000366838	1.03294	2.04619	46.909	1.50345e-10	1.77878e-09	0.334925	1.26131	82.0856	4.19081e-16
PCID2-003	13	113831926	ENSG00000126226	ENST00000246505	1.00502	2.00698	46.4561	1.79814e-10	2.09935e-09	0.437336	1.3541	52.4892	1.69188e-11
RAB11FIP4-202	17	29843721	ENSG00000131242	ENST00000394742	1.65349	3.14594	45.8964	2.24456e-10	2.57452e-09	0.940259	1.91887	20.5767	1.1138e-05
DDX31-203	9	135469676	ENSG00000125485	ENST00000438527	1.02697	2.03773	45.7392	2.38913e-10	2.72484e-09	0.48199	1.39667	59.686	1.12002e-12
PTP4A1-002	6	64231666	ENSG00000112245	ENST00000470661	1.23204	2.34899	45.6073	2.51764e-10	2.85695e-09	0.60752	1.52364	52.2193	1.87675e-11
SLC11A2-202	12	51379775	ENSG00000110911	ENST00000262052	1.02819	2.03946	45.5167	2.61e-10	2.95243e-09	0.439398	1.35604	42.0201	1.05218e-09
OGFR-004	20	61438625	ENSG00000060491	ENST00000450048	1.09971	2.14312	45.1801	2.98409e-10	3.33491e-09	0.320359	1.24864	35.5518	1.52008e-08
GAMT-201	19	1397089	ENSG00000130005	ENST00000252288	1.16834	2.24753	44.9964	3.21075e-10	3.57188e-09	0.342678	1.26811	16.718	6.82953e-05
HIST2H4B-002	1	149825607	ENSG00000182217	ENST00000392933+ENST00000392938	1.22967	2.34514	44.8655	3.38287e-10	3.74813e-09	NA	NA	NA	NA
SATB1-021	3	18391033	ENSG00000182568	ENST00000476178	1.02376	2.03321	44.448	3.99675e-10	4.36765e-09	-1.75771	-3.38161	99.1264	1.6885e-18
TDRKH-003	1	151745968	ENSG00000182134	ENST00000368823+ENST00000368824+ENST00000440583+ENST00000458431	1.04693	2.06613	44.2789	4.27639e-10	4.65114e-09	0.866743	1.82354	40.4483	1.99572e-09
NCOA4-206	10	51576285	ENSG00000138293	ENST00000443446	1.00704	2.00978	44.2398	4.34387e-10	4.72006e-09	0.00586573	1.00407	0.00880717	0.925348
AC087393.2-201	17	20771919	ENSG00000233098	ENST00000417232	1.45603	2.74353	44.1079	4.57952e-10	4.9555e-09	0.736697	1.66636	38.7421	4.02353e-09
MARK2-203	11	63606895	ENSG00000072518	ENST00000350490	1.10984	2.15822	43.2604	6.43573e-10	6.77529e-09	0.42783	1.34521	35.0273	1.89576e-08
RPL22L1-006	3	170584053	ENSG00000163584	ENST00000466674	1.07321	2.10411	43.0404	7.03211e-10	7.35199e-09	0.638482	1.55669	34.5827	2.28736e-08
PDE7A-203	8	66629905	ENSG00000205268	ENST00000401827	1.07072	2.10048	42.9285	7.35646e-10	7.66248e-09	0.535138	1.44908	34.8586	2.03568e-08
ZNF3-007	7	99669553	ENSG00000166526	ENST00000428683	1.00858	2.01192	42.6427	8.25549e-10	8.52703e-09	0.519368	1.43333	83.7296	2.42021e-16
AC118282.13-201	4	49151183	ENSG00000230974	ENST00000413222+ENST00000417204+ENST00000417378+ENST00000419444+ENST00000425996+ENST00000434989+ENST00000442198+ENST00000447635+ENST00000455265	1.34102	2.5333	42.1338	1.01418e-09	1.02895e-08	NA	NA	NA	NA
DYNLRB1-002	20	33104214	ENSG00000125971	ENST00000357156	1.02747	2.03844	41.9118	1.10962e-09	1.11759e-08	0.0442519	1.03115	1.0709	0.302293
LRRC8B-201	1	89990462	ENSG00000197147	ENST00000358200	1.07366	2.10476	41.8621	1.13219e-09	1.13783e-08	0.84152	1.79194	35.8287	1.35315e-08
KIAA1543-201	19	7660788	ENSG00000076826	ENST00000160298	1.00569	2.0079	41.5829	1.268e-09	1.26262e-08	0.886497	1.84868	43.7091	5.32107e-10
PRKCZ-202	1	2036155	ENSG00000067606	ENST00000400920	1.0569	2.08045	40.7781	1.75948e-09	1.71008e-08	0.829543	1.77712	46.5101	1.74097e-10
AK3L1-004	1	65614685	ENSG00000162433	ENST00000474968	1.11865	2.17144	40.734	1.79139e-09	1.73875e-08	0.669763	1.59081	18.6699	2.71023e-05
ATP11A-201	13	113344643	ENSG00000068650	ENST00000283558	1.11204	2.16152	40.584	1.90452e-09	1.84016e-08	0.58084	1.49572	22.9914	3.67696e-06
HYAL1-001	3	50337320	ENSG00000114378	ENST00000395144	1.02464	2.03445	40.5803	1.90735e-09	1.84243e-08	0.790121	1.72922	26.1926	8.70463e-07
VAV3-202	1	108113784	ENSG00000134215	ENST00000415432	1.83203	3.56038	40.5531	1.92869e-09	1.86132e-08	0.76399	1.69818	18.4836	2.95836e-05
BAG1-012	9	33255862	ENSG00000107262	ENST00000468274	1.01356	2.01889	40.3766	2.07296e-09	1.98819e-08	0.860256	1.81536	56.4269	3.78505e-12
C14orf145-202	14	80962817	ENSG00000100629	ENST00000281129	1.08513	2.12156	39.6643	2.77518e-09	2.59352e-08	0.995889	1.99431	74.6002	5.36469e-15
TFRC-003	3	195776155	ENSG00000072274	ENST00000420415	1.11357	2.1638	38.4319	4.61032e-09	4.1373e-08	0.71006	1.63587	68.7921	4.11285e-14
TEAD4-204	12	3068591	ENSG00000197905	ENST00000443986	1.02403	2.0336	37.8094	5.96544e-09	5.23525e-08	0.621072	1.53802	43.2699	6.34931e-10
RBM39-037	20	34322689	ENSG00000131051	ENST00000498280	1.08086	2.11529	37.5708	6.58655e-09	5.73479e-08	0.493474	1.40783	69.674	3.00837e-14
GK-203	X	30671606	ENSG00000198814	ENST00000427190+ENST00000481024	1.08267	2.11795	36.9367	8.57463e-09	7.30257e-08	0.813356	1.75729	25.8134	1.03082e-06
PLCH1-002	3	155197670	ENSG00000114805	ENST00000460012	1.13634	2.19822	36.7239	9.37053e-09	7.91471e-08	0.857404	1.81178	36.3216	1.10055e-08
SHANK2-010	11	70803468	ENSG00000162105	ENST00000413503	1.14666	2.214	36.6661	9.59927e-09	8.09424e-08	0.537928	1.45189	8.53372	0.00398694
AGFG2-003	7	100148049	ENSG00000106351	ENST00000474713	1.13868	2.20179	36.4927	1.03203e-08	8.65588e-08	0.562607	1.47694	21.6347	6.83733e-06
WWC1-202	5	167719092	ENSG00000113645	ENST00000393895	1.51571	2.8594	36.4298	1.05952e-08	8.86381e-08	0.909709	1.87867	28.6797	2.90164e-07
C10orf112-204	10	19641097	ENSG00000204740	ENST00000441070	1.1424	2.20748	36.3238	1.10754e-08	9.23433e-08	0.943325	1.92295	27.6504	4.56226e-07
C10orf112-205	10	19498463	ENSG00000204740	ENST00000454679	1.24705	2.37356	35.7281	1.42149e-08	1.15916e-07	0.943325	1.92295	27.6504	4.56226e-07
LRRTM4-002	2	77743794	ENSG00000176204	ENST00000409088	1.02903	2.04065	35.5641	1.5228e-08	1.23372e-07	0.875825	1.83506	37.7042	6.18379e-09
CAPN10-006	2	241526189	ENSG00000142330	ENST00000270364	1.03462	2.04857	35.2477	1.73951e-08	1.39071e-07	0.239385	1.18049	9.91936	0.00194967
ACN9-002	7	96747035	ENSG00000196636	ENST00000360382	1.13947	2.203	35.2272	1.75458e-08	1.40145e-07	0.326375	1.25386	7.75283	0.00600528
MTHFS-001	15	80137318	ENSG00000136371	ENST00000258874	1.00268	2.00371	35.0961	1.85415e-08	1.47289e-07	0.775277	1.71152	48.3541	8.4185e-11
SNRNP40-201	1	31733818	ENSG00000060688	ENST00000446633	1.11775	2.17008	35.0273	1.90868e-08	1.51267e-07	0.651407	1.5707	107.198	1.40881e-19
EXOC6-001	10	94608277	ENSG00000138190	ENST00000260762	1.04403	2.06198	34.8567	2.05109e-08	1.6146e-07	0.689255	1.61245	26.1519	8.86392e-07
ELF3-201	1	201979722	ENSG00000163435	ENST00000310044	1.14694	2.21444	34.1294	2.78928e-08	2.14171e-07	0.973899	1.96414	44.3803	4.0651e-10
FAM102B-201	1	109102971	ENSG00000162636	ENST00000407612	1.39284	2.62596	34.0253	2.91505e-08	2.2292e-07	0.897588	1.86295	32.2982	6.04879e-08
CLPTM1L-001	5	1317859	ENSG00000049656	ENST00000320895	1.1886	2.27931	33.9498	3.00993e-08	2.29458e-07	0.378639	1.30011	41.5281	1.28484e-09
PPARG-008	3	12330610	ENSG00000132170	ENST00000497594	1.11411	2.16462	33.7713	3.24667e-08	2.4594e-07	0.787723	1.72635	15.6948	0.000111537
C2orf72-001	2	231905822	ENSG00000204128	ENST00000463834	1.16454	2.24161	33.771	3.24715e-08	2.4596e-07	0.990147	1.98639	23.0719	3.54479e-06
CFB-006	6	31915058	ENSG00000243649	ENST00000461483	1.45648	2.74438	33.0632	4.38811e-08	3.23099e-07	0.936136	1.9134	19.7509	1.63448e-05
KIAA1671-204	22	25421600	ENSG00000197077	ENST00000443695	1.03991	2.0561	33.0165	4.47633e-08	3.28962e-07	0.750555	1.68244	33.3979	3.78132e-08
PIP5K1B-201	9	71320616	ENSG00000107242	ENST00000265382+ENST00000377290	1.40212	2.64289	32.8599	4.78554e-08	3.49785e-07	0.876384	1.83577	28.752	2.81117e-07
HEATR2-002	7	766892	ENSG00000164818	ENST00000440747	1.01339	2.01865	32.7418	5.03309e-08	3.65808e-07	0.274192	1.20932	27.8483	4.18107e-07
CYFIP2-205	5	156693091	ENSG00000055163	ENST00000442283	1.06197	2.08778	32.3214	6.02427e-08	4.31087e-07	0.782673	1.72032	25.4321	1.22233e-06
E2F7-201	12	77415026	ENSG00000165891	ENST00000322886	1.04782	2.0674	32.2227	6.28451e-08	4.47785e-07	0.999623	1.99948	34.2651	2.61638e-08
ERMP1-005	9	5786643	ENSG00000099219	ENST00000489219	1.03646	2.05119	32.0665	6.71983e-08	4.76147e-07	0.709797	1.63557	30.1795	1.50851e-07
CFB-003	6	31913999	ENSG00000243649	ENST00000452035	1.08345	2.1191	31.2126	9.70093e-08	6.65589e-07	0.936136	1.9134	19.7509	1.63448e-05
RPS6KA1-202	1	26856258	ENSG00000117676	ENST00000374164	1.08629	2.12328	30.3954	1.38097e-07	9.16527e-07	0.808358	1.75122	41.736	1.18075e-09
SLC16A10-001	6	111408781	ENSG00000112394	ENST00000368851	1.1527	2.22329	30.2402	1.47709e-07	9.74915e-07	0.932001	1.90792	27.3202	5.27838e-07
KIAA1671-201	22	25423941	ENSG00000197077	ENST00000358431	1.01418	2.01976	29.904	1.70919e-07	1.11265e-06	0.750555	1.68244	33.3979	3.78132e-08
PDE4D-207	5	58476419	ENSG00000113448	ENST00000405053	1.09495	2.13605	29.9014	1.71107e-07	1.11374e-06	0.573087	1.4877	10.0832	0.00179314
HES6-009	2	239147417	ENSG00000144485	ENST00000417803	1.01102	2.01533	29.7969	1.79063e-07	1.16106e-06	0.916181	1.88711	35.4013	1.61942e-08
CYFIP2-204	5	156755047	ENSG00000055163	ENST00000398252	1.1162	2.16775	29.6606	1.89999e-07	1.22492e-06	0.782673	1.72032	25.4321	1.22233e-06
GLCCI1-003	7	8043527	ENSG00000106415	ENST00000489405	1.19855	2.29509	29.2799	2.24286e-07	1.42337e-06	0.461088	1.37658	20.5094	1.14909e-05
SPINK4-001	9	33240162	ENSG00000122711	ENST00000379721	1.03992	2.05612	28.645	2.96037e-07	1.83168e-06	0.900908	1.86724	38.585	4.2933e-09
ETS2-004	21	40181560	ENSG00000157557	ENST00000456966	1.10252	2.14729	28.298	3.44686e-07	2.10627e-06	0.290084	1.22271	5.65541	0.0185733
SMAD6-201	15	67001043	ENSG00000137834	ENST00000338426	1.08833	2.12628	27.9226	4.06509e-07	2.44441e-06	0.645381	1.56415	12.5229	0.000525491
GLB1L2-202	11	134201806	ENSG00000149328	ENST00000389881	1.00529	2.00735	27.5865	4.71395e-07	2.79381e-06	0.969454	1.9581	35.2905	1.69679e-08
REEP1-001	2	86441116	ENSG00000068615	ENST00000165698	1.14062	2.20476	27.2031	5.58326e-07	3.25893e-06	0.955469	1.93921	31.6203	8.0926e-08
AC233264.6-201	2	89872119	ENSG00000226612	ENST00000432721+ENST00000438263	1.13222	2.19196	26.8582	6.50407e-07	3.74337e-06	NA	NA	NA	NA
EPHX2-001	8	27348626	ENSG00000120915	ENST00000380476	1.03886	2.0546	25.6999	1.08872e-06	5.97091e-06	0.992701	1.98991	35.4671	1.5752e-08
APOM-201	6	31623671	ENSG00000204444	ENST00000445467	1.35516	2.55826	25.5981	1.13937e-06	6.22229e-06	0.78864	1.72745	19.9412	1.49593e-05
UGT2B11-204	4	69870551	ENSG00000213759	ENST00000381096	1.12061	2.17439	24.7121	1.69466e-06	8.93143e-06	0.983662	1.97748	26.4107	7.89971e-07
CA9-001	9	35673853	ENSG00000107159	ENST00000378357	1.07691	2.10951	24.0306	2.30362e-06	1.17991e-05	0.835014	1.78387	17.3626	5.02489e-05
PDE4D-203	5	58264872	ENSG00000113448	ENST00000340635	1.12603	2.18257	23.7835	2.57578e-06	1.3063e-05	0.573087	1.4877	10.0832	0.00179314
CXCR4-001	2	136871921	ENSG00000121966	ENST00000241393	1.34924	2.54778	23.7141	2.65793e-06	1.34311e-05	0.878883	1.83895	17.3235	5.1192e-05
FMO5-001	1	146657838	ENSG00000131781	ENST00000254090	1.1948	2.28914	23.4685	2.97065e-06	1.4841e-05	0.692417	1.61599	9.58493	0.00231422
ITPR1-204	3	4535034	ENSG00000150995	ENST00000357086+ENST00000423119	1.07667	2.10916	23.3118	3.18935e-06	1.58344e-05	0.624495	1.54167	16.834	6.46188e-05
SLC39A5-003	12	56624436	ENSG00000139540	ENST00000266980	1.14648	2.21373	22.3275	4.99284e-06	2.37423e-05	0.765064	1.69945	15.6265	0.000115265
APOA2-008	1	161192106	ENSG00000158874	ENST00000464492	1.06203	2.08787	22.31	5.03298e-06	2.39134e-05	0.958032	1.94266	13.6717	0.000298126
LCP1-202	13	46700061	ENSG00000136167	ENST00000435666	1.39746	2.63436	22.1297	5.46548e-06	2.57596e-05	0.478208	1.39301	6.15733	0.0141132
FAM134B-201	5	16473148	ENSG00000154153	ENST00000306320	1.01706	2.02379	21.0111	9.13712e-06	4.0869e-05	0.816864	1.76157	18.0568	3.61753e-05
PODXL-003	7	131185021	ENSG00000128567	ENST00000446198	1.23691	2.35694	20.3192	1.25832e-05	5.44537e-05	0.956584	1.94071	17.7308	4.22015e-05
PSMD14-003	2	162164972	ENSG00000115233	ENST00000478123	1.00258	2.00358	20.3151	1.26073e-05	5.45518e-05	0.327362	1.25472	36.4649	1.03652e-08
AL354866.1-202	6	132223104	ENSG00000236673	ENST00000421310	1.02598	2.03635	20.2452	1.30226e-05	5.6165e-05	0.857027	1.8113	17.9852	3.74187e-05
KRT18P19-201	12	53342843	ENSG00000111057	ENST00000388835	1.59563	3.02227	20.1757	1.34491e-05	5.78156e-05	0.844542	1.7957	11.2567	0.000989345
ASGR2-002	17	7004641	ENSG00000161944	ENST00000355035	1.14675	2.21414	20.0581	1.42042e-05	6.0725e-05	0.959357	1.94444	20.5491	1.12817e-05
FABP1-004	2	88425431	ENSG00000163586	ENST00000472846	1.22845	2.34315	19.8932	1.53356e-05	6.50546e-05	0.838667	1.7884	21.7819	6.39041e-06
AP1G2-003	14	24028777	ENSG00000213983	ENST00000397120	1.15247	2.22293	19.2795	2.0416e-05	8.42136e-05	0.667286	1.58808	32.5484	5.4342e-08
PPAP2C-201	19	281048	ENSG00000141934	ENST00000269812	1.10585	2.15226	18.79	2.56756e-05	0.00010366	0.678586	1.60057	10.935	0.00116357
APOA2-009	1	161192136	ENSG00000158874	ENST00000469730	1.12172	2.17606	18.7462	2.62081e-05	0.000105576	0.958032	1.94266	13.6717	0.000298126
CFB-013	6	31916733	ENSG00000243649	ENST00000483004	1.03837	2.05391	18.3143	3.21087e-05	0.000126344	0.936136	1.9134	19.7509	1.63448e-05
PDE2A-003	11	72287186	ENSG00000186642	ENST00000376450	1.07552	2.10749	18.2321	3.3376e-05	0.000130784	0.696559	1.62063	9.68967	0.00219309
EPB41L5-006	2	120770695	ENSG00000115109	ENST00000331393	1.17284	2.25455	17.639	4.4167e-05	0.000168111	0.0613337	1.04343	0.199487	0.655735
F2-001	11	46740730	ENSG00000180210	ENST00000311907	1.10198	2.14649	17.2354	5.34838e-05	0.000199951	0.919867	1.89194	15.3351	0.000132664
EYA4-202	6	133562495	ENSG00000112319	ENST00000355286	1.09553	2.13691	16.9369	6.16428e-05	0.000227056	0.867369	1.82433	7.68897	0.00621127
PDE4D-201	5	58270491	ENSG00000113448	ENST00000309641	1.07408	2.10538	16.2295	8.6424e-05	0.000307248	0.573087	1.4877	10.0832	0.00179314
SLC13A5-001	17	6588032	ENSG00000141485	ENST00000293800	1.01366	2.01903	16.143	9.00831e-05	0.000318954	0.802836	1.74453	14.8837	0.000165061
CPS1-001	2	211421262	ENSG00000021826	ENST00000233072	1.3835	2.60901	15.8975	0.000101347	0.000354412	0.9325	1.90858	15.9292	9.96457e-05
DSC2-001	18	28646007	ENSG00000134755	ENST00000280904	1.04888	2.06893	15.221	0.000140407	0.000474604	0.869997	1.82766	6.23409	0.0135364
ITIH3-201	3	52828831	ENSG00000162267	ENST00000273291	1.03258	2.04567	14.9739	0.000158243	0.000527951	0.787054	1.72555	12.9733	0.000420451
HS6ST2-001	X	131760038	ENSG00000171004	ENST00000370837	1.03387	2.04751	14.0886	0.000243417	0.000775429	0.961234	1.94697	16.2463	8.558e-05
C10orf57-004	10	82180222	ENSG00000122378	ENST00000394504	1.01365	2.01902	13.8955	0.000267517	0.000844037	0.52682	1.44075	7.25573	0.00781584
TMEM37-001	2	120189445	ENSG00000171227	ENST00000306406	1.02151	2.03005	13.6224	0.000305824	0.000950931	0.601417	1.51721	15.2305	0.000139544
CTSH-201	15	79214092	ENSG00000103811	ENST00000394758	1.18914	2.28017	12.437	0.000548995	0.00160382	0.573564	1.4882	3.78956	0.0533124
SLC38A3-201	3	50242692	ENSG00000188338	ENST00000341160+ENST00000420502	1.04648	2.06548	12.3778	0.000565383	0.00164599	0.765581	1.70005	12.9864	0.000417739
VAMP8-002	2	85788685	ENSG00000118640	ENST00000432071	1.1338	2.19436	12.1459	0.000634536	0.00182405	0.651505	1.57081	10.9868	0.00113351
TC2N-201	14	92246266	ENSG00000165929	ENST00000340892	1.1218	2.17618	12.0323	0.000671494	0.00191871	0.810653	1.75401	6.98468	0.00903236
CLSTN1-001	1	9789084	ENSG00000171603	ENST00000377298	-1.09497	-2.13608	217.559	1.15237e-31	7.48258e-29	-0.512593	-1.42661	47.7172	1.08116e-10
ARAP1-003	11	72396120	ENSG00000186635	ENST00000334211	-1.91183	-3.76286	200.623	4.6336e-30	2.03316e-27	-0.316211	-1.24506	22.0115	5.75197e-06
MACF1-005	1	39796810	ENSG00000127603	ENST00000289893	-1.79156	-3.46188	198.614	7.26646e-30	3.01493e-27	-0.843137	-1.79395	87.3127	7.4099e-17
GNAI2-011	3	50293715	ENSG00000114353	ENST00000492383	-1.30114	-2.46423	179.008	6.72386e-28	1.7211e-25	-0.670732	-1.59188	147.147	1.79984e-24
ZBTB1-201	14	64971292	ENSG00000126804	ENST00000358738	-1.80105	-3.48473	165.073	1.97811e-26	3.68467e-24	-0.211069	-1.15755	9.12121	0.0029389
AL627231.2-201	X	124460749	ENSG00000213489	ENST00000394467	-1.01083	-2.01508	155.473	2.21531e-25	3.34128e-23	-0.922588	-1.89551	158.102	1.06075e-25
PLS3-004	X	114827865	ENSG00000102024	ENST00000481823	-2.09303	-4.26645	155.017	2.48936e-25	3.69642e-23	-0.959543	-1.94469	43.9872	4.75882e-10
ADD1-201	4	2845584	ENSG00000087274	ENST00000264758	-1.41201	-2.66107	151.781	5.72206e-25	7.92333e-23	-0.660523	-1.58066	102.137	6.62628e-19
AL355296.3-201	6	125230239	ENSG00000236548	ENST00000439075	-1.12897	-2.18703	150.42	8.14258e-25	1.09071e-22	-0.979956	-1.9724	143.426	4.81831e-24
NOM1-002	7	156746806	ENSG00000146909	ENST00000460332	-1.51563	-2.85925	146.585	2.21857e-24	2.78667e-22	0.202242	1.15049	12.3406	0.000575312
VARS-007	6	31749477	ENSG00000204394	ENST00000483275	-1.03255	-2.04564	144.758	3.59186e-24	4.35456e-22	0.101384	1.0728	3.37169	0.0681687
ACVR1-201	2	158592961	ENSG00000115170	ENST00000434821	-1.77937	-3.43276	143.043	5.66305e-24	6.70984e-22	-0.864985	-1.82132	174.665	1.75943e-27
KIAA1128-002	10	86131547	ENSG00000107771	ENST00000434844	-1.34075	-2.53283	140.41	1.1445e-23	1.29978e-21	-0.426863	-1.34431	42.0936	1.02131e-09
PEA15-001	1	160175127	ENSG00000162734	ENST00000360472	-1.60088	-3.03329	137.749	2.34589e-23	2.52683e-21	-0.76061	-1.69421	99.9582	1.30248e-18
RTN4-007	2	55199325	ENSG00000115310	ENST00000357732	-1.18296	-2.27042	137.533	2.48714e-23	2.66649e-21	-0.574391	-1.48905	92.8599	1.2271e-17
INPP5F-002	10	121578228	ENSG00000198825	ENST00000369080	-1.72441	-3.30446	136.232	3.54208e-23	3.68742e-21	-0.0834754	-1.05957	0.885775	0.348034
AIM1L-003	1	26648454	ENSG00000176092	ENST00000374208	-1.17224	-2.25361	135.231	4.65387e-23	4.74595e-21	-0.217057	-1.16236	5.1732	0.0242571
BMP1-201	8	22022675	ENSG00000168487	ENST00000306349	-2.09661	-4.27705	133.916	6.67228e-23	6.65086e-21	-0.836114	-1.78524	110.707	4.89919e-20
SFTPD-002	10	81701205	ENSG00000133661	ENST00000444384	-1.15632	-2.22888	129.176	2.47727e-22	2.22085e-20	-0.622815	-1.53988	60.8881	7.18213e-13
FAM176B-001	1	36787632	ENSG00000142694	ENST00000270824	-1.24225	-2.36567	128.266	3.19466e-22	2.81688e-20	-0.981951	-1.97513	132.848	8.48293e-23
KIAA1539-002	9	35104109	ENSG00000005238	ENST00000378566	-1.28265	-2.43285	126.193	5.72021e-22	4.83755e-20	-0.844381	-1.79549	164.327	2.21731e-26
GNAI2-202	3	50273636	ENSG00000114353	ENST00000383725+ENST00000441156	-1.27575	-2.42125	124.95	8.12886e-22	6.73576e-20	-0.670732	-1.59188	147.147	1.79984e-24
PHLDB1-201	11	118478306	ENSG00000019144	ENST00000356063	-1.65176	-3.14218	123.899	1.09536e-21	8.82821e-20	-0.987976	-1.9834	157.761	1.15669e-25
ECM1-012	1	150480552	ENSG00000143369	ENST00000369049	-1.0432	-2.0608	118.758	4.78903e-21	3.52371e-19	-0.878947	-1.83903	59.529	1.18721e-12
CXorf35-008	X	100673770	ENSG00000196440	ENST00000431677	-1.13981	-2.20353	117.142	7.65964e-21	5.40739e-19	-0.990903	-1.98743	92.0582	1.5873e-17
COL2A1-201	12	48375845	ENSG00000139219	ENST00000395281	-1.01067	-2.01484	116.414	9.47039e-21	6.53713e-19	-0.274702	-1.20974	6.97714	0.00906887
KIAA1949-001	6	30644166	ENSG00000146112	ENST00000274853	-1.00756	-2.01051	112.771	2.7657e-20	1.74649e-18	-0.947175	-1.92809	121.731	1.93891e-21
MRAS-001	3	138066539	ENSG00000158186	ENST00000289104	-1.21005	-2.31346	112.148	3.32674e-20	2.06672e-18	-0.983408	-1.97713	72.9617	9.47915e-15
EGFR-004	7	55086714	ENSG00000146648	ENST00000455089	-1.35975	-2.5664	111.345	4.22424e-20	2.56467e-18	-0.972743	-1.96257	25.5413	1.16404e-06
ZMAT3-001	3	178735011	ENSG00000172667	ENST00000311417	-1.02176	-2.03039	109.581	7.15296e-20	4.19219e-18	-0.92898	-1.90393	96.9035	3.39312e-18
COL19A1-006	6	70646764	ENSG00000082293	ENST00000483745	-1.11657	-2.1683	108.838	8.94153e-20	5.14082e-18	-0.425786	-1.3433	13.8999	0.000266586
ANKRD42-204	11	82905291	ENSG00000137494	ENST00000393392	-1.22208	-2.33283	108.832	8.95724e-20	5.14728e-18	-0.589833	-1.50507	47.8563	1.02359e-10
PAM-201	5	102201789	ENSG00000145730	ENST00000274392	-1.39913	-2.63742	107.674	1.26938e-19	7.14796e-18	-0.948277	-1.92957	65.3141	1.4292e-13
FAM55C-201	3	101504244	ENSG00000144815	ENST00000422132	-1.09837	-2.14112	107.42	1.37068e-19	7.677e-18	-0.887302	-1.84971	85.6511	1.28006e-16
RUSC2-201	9	35538629	ENSG00000198853	ENST00000455600	-1.04293	-2.06041	106.203	1.98153e-19	1.08343e-17	-0.957928	-1.94252	149.516	9.67346e-25
GNAI2-002	3	50284326	ENSG00000114353	ENST00000451956	-1.37449	-2.59276	105.983	2.11836e-19	1.1495e-17	-0.670732	-1.59188	147.147	1.79984e-24
CD99-004	X	2609321	ENSG00000002586	ENST00000381184	-1.04764	-2.06715	105.434	2.50406e-19	1.34357e-17	-0.621229	-1.53818	87.3813	7.24511e-17
ZYX-007	7	143079000	ENSG00000159840	ENST00000392910	-1.60894	-3.05028	104.655	3.17483e-19	1.68537e-17	-0.854546	-1.80819	142.995	5.40521e-24
TNKS1BP1-202	11	57067103	ENSG00000149115	ENST00000358252	-1.14684	-2.21428	100.816	1.03464e-18	5.06005e-17	-0.861081	-1.8164	114.803	1.45345e-20
COL5A3-001	19	10070237	ENSG00000080573	ENST00000264828	-1.07705	-2.10972	100.431	1.16566e-18	5.66059e-17	-0.962434	-1.94859	99.0979	1.70362e-18
SYNPO-001	5	150020220	ENSG00000171992	ENST00000307662	-1.2696	-2.41095	98.6669	2.01974e-18	9.4438e-17	-0.880181	-1.84061	67.6578	6.16051e-14
GABBR1-009	6	29597676	ENSG00000204681	ENST00000467259	-1.1974	-2.29326	97.5098	2.90247e-18	1.32954e-16	-0.670173	-1.59126	59.4009	1.245e-12
GSTM2-010	1	110212169	ENSG00000213366	ENST00000472225	-1.31993	-2.49654	97.0701	3.33266e-18	1.51153e-16	-0.864937	-1.82126	80.3419	7.53422e-16
GPC1-001	2	241375088	ENSG00000063660	ENST00000264039	-1.23245	-2.34966	96.8615	3.55884e-18	1.60588e-16	-0.661105	-1.58129	107.283	1.37298e-19
WASF3-201	13	27131840	ENSG00000132970	ENST00000361042	-1.58766	-3.00562	96.688	3.75874e-18	1.69011e-16	-0.692413	-1.61598	12.0173	0.000675829
CALCOCO1-202	12	54104902	ENSG00000012822	ENST00000342760	-1.11816	-2.17069	93.5235	1.02529e-17	4.30216e-16	-0.983493	-1.97725	175.215	1.54113e-27
CDKN1A-201	6	36646487	ENSG00000124762	ENST00000405375	-1.33157	-2.51677	93.253	1.11777e-17	4.65621e-16	-0.42238	-1.34014	33.2134	4.09055e-08
ECM1-201	1	150480487	ENSG00000143369	ENST00000425744	-1.10491	-2.15085	92.5724	1.38967e-17	5.69191e-16	-0.878947	-1.83903	59.529	1.18721e-12
GYPE-201	4	144792020	ENSG00000197465	ENST00000358615	-1.02605	-2.03644	92.4774	1.43264e-17	5.85122e-16	-0.673006	-1.59439	70.4721	2.26929e-14
PLEC1-205	8	144989321	ENSG00000178209	ENST00000356346	-1.12803	-2.1856	92.0259	1.65594e-17	6.68952e-16	-0.8475	-1.79938	93.3624	1.04474e-17
RP11-94I2-001	1	146011091	ENSG00000229828	ENST00000420737	-1.11215	-2.16167	91.9579	1.69249e-17	6.82825e-16	-0.928929	-1.90386	88.122	5.68558e-17
AL117190.4-201	14	101295066	ENSG00000228320	ENST00000439283	-1.00511	-2.0071	91.705	1.83573e-17	7.35636e-16	-0.946353	-1.927	86.5443	9.53673e-17
VSTM2L-001	20	36531506	ENSG00000132821	ENST00000373461	-1.05246	-2.07407	91.5644	1.92065e-17	7.67739e-16	-0.725314	-1.65326	81.7323	4.7181e-16
AC009238.2-201	2	96101881	ENSG00000227120	ENST00000442165+ENST00000446969	-2.21459	-4.64151	90.3539	2.83777e-17	1.10222e-15	NA	NA	NA	NA
TNFSF12-001	17	7452208	ENSG00000239697	ENST00000293825	-1.24288	-2.36671	89.9153	3.27044e-17	1.255e-15	-0.408904	-1.32768	17.6752	4.33276e-05
TBC1D2B-003	15	78287327	ENSG00000167202	ENST00000418039	-1.01586	-2.02211	89.2856	4.01137e-17	1.51953e-15	-0.61856	-1.53534	98.437	2.0952e-18
KIAA1128-004	10	86184703	ENSG00000107771	ENST00000494586	-1.64468	-3.12678	89.1679	4.16773e-17	1.57409e-15	-0.426863	-1.34431	42.0936	1.02131e-09
OXR1-006	8	107371704	ENSG00000164830	ENST00000438229	-1.03473	-2.04873	88.4797	5.21343e-17	1.94224e-15	0.110208	1.07938	1.81934	0.179285
PKM2-204	15	72491373	ENSG00000067225	ENST00000389093	-1.46705	-2.76456	87.4305	7.34343e-17	2.66771e-15	-0.0052813	-1.00367	0.00714093	0.932761
KIAA0427-001	18	46065417	ENSG00000134030	ENST00000256413	-1.03195	-2.04479	87.0528	8.31011e-17	2.99211e-15	-0.766958	-1.70168	102.1	6.70155e-19
CLDN11-001	3	170136653	ENSG00000013297	ENST00000064724	-2.7619	-6.78287	86.5171	9.90695e-17	3.52183e-15	-0.936936	-1.91446	50.5345	3.59713e-11
PDLIM7-005	5	176910398	ENSG00000196923	ENST00000460994	-1.05636	-2.07968	86.0892	1.14033e-16	4.01036e-15	-0.870205	-1.82792	121.99	1.8003e-21
TTC28-007	22	28692202	ENSG00000100154	ENST00000490475	-1.25868	-2.39277	85.2513	1.50309e-16	5.19081e-15	-0.203088	-1.15116	3.87624	0.0506894
L3MBTL3-201	6	130339734	ENSG00000198945	ENST00000361794	-1.16234	-2.2382	84.8129	1.73743e-16	5.94473e-15	-0.949365	-1.93102	96.6414	3.68568e-18
GBGT1-004	9	136028340	ENSG00000148288	ENST00000472281	-1.0916	-2.1311	84.6896	1.80975e-16	6.16282e-15	-0.951671	-1.93411	68.7338	4.19897e-14
TIMP1-201	X	47441962	ENSG00000102265	ENST00000377013	-1.55112	-2.93045	84.3672	2.0137e-16	6.81091e-15	-0.980292	-1.97287	64.4857	1.92858e-13
KLHL3-001	5	136953189	ENSG00000146021	ENST00000309755	-1.18508	-2.27376	84.1919	2.13421e-16	7.18467e-15	-0.886416	-1.84858	76.928	2.4063e-15
IL11RA-201	9	34652182	ENSG00000137070	ENST00000441545	-1.14508	-2.21159	84.0997	2.20049e-16	7.38618e-15	-0.803709	-1.74558	74.5605	5.43892e-15
AL356464.3-201	X	48013296	ENSG00000233139	ENST00000448031	-1.01924	-2.02685	83.6402	2.5633e-16	8.52432e-15	-0.952775	-1.93559	84.8951	1.64359e-16
RP4-614O4-001	20	33864953	ENSG00000126005	ENST00000424358	-1.03024	-2.04236	83.3894	2.78635e-16	9.19689e-15	-0.526493	-1.44042	50.3229	3.90497e-11
SELM-201	22	31500765	ENSG00000198832	ENST00000361918	-1.54628	-2.92063	83.2969	2.87346e-16	9.44102e-15	-0.926346	-1.90046	105.144	2.63101e-19
AL121761.2-203	20	19738352	ENSG00000233895	ENST00000432334	-1.16011	-2.23475	82.4717	3.78385e-16	1.21814e-14	-0.852782	-1.80598	56.3245	3.93392e-12
TK2-202	16	66543352	ENSG00000166548	ENST00000451102	-1.00451	-2.00626	82.4519	3.80889e-16	1.22518e-14	-0.63278	-1.55055	95.0569	6.0873e-18
SH3BGRL3-002	1	26606613	ENSG00000142669	ENST00000319041	-1.6252	-3.08484	82.0722	4.32462e-16	1.38063e-14	-0.806095	-1.74847	151.829	5.30121e-25
TSPO-202	22	43555232	ENSG00000100300	ENST00000445018	-1.31327	-2.48504	80.8801	6.45142e-16	1.99478e-14	-0.878373	-1.8383	58.4978	1.74213e-12
MACF1-002	1	39734137	ENSG00000127603	ENST00000496804	-1.05195	-2.07333	80.2108	8.08286e-16	2.45888e-14	-0.843137	-1.79395	87.3127	7.4099e-17
FCGRT-201	19	50015620	ENSG00000104870	ENST00000221466	-1.04899	-2.06908	78.8796	1.26809e-15	3.73123e-14	-0.90753	-1.87583	34.4222	2.44799e-08
PLEC1-206	8	144989321	ENSG00000178209	ENST00000357316+ENST00000436759	-1.20848	-2.31094	78.8058	1.30026e-15	3.82e-14	-0.8475	-1.79938	93.3624	1.04474e-17
SPEG-001	2	220301997	ENSG00000072195	ENST00000498378	-1.13614	-2.19792	78.1766	1.61029e-15	4.66173e-14	-0.608343	-1.52451	92.3532	1.44374e-17
PXK-009	3	58381401	ENSG00000168297	ENST00000479134	-1.03191	-2.04473	77.8937	1.77314e-15	5.0883e-14	-0.786637	-1.72505	64.5473	1.88597e-13
AC008735.3-201	19	55999870	ENSG00000179954	ENST00000389623	-1.04271	-2.0601	77.7392	1.86902e-15	5.33282e-14	-0.95174	-1.9342	81.9771	4.34606e-16
FAM55C-002	3	101498074	ENSG00000144815	ENST00000273347	-1.27575	-2.42125	77.442	2.06849e-15	5.85546e-14	-0.887302	-1.84971	85.6511	1.28006e-16
AC006367.1-201	7	28448995	ENSG00000231695	ENST00000446664+ENST00000482692	-1.01053	-2.01465	77.1907	2.25388e-15	6.32726e-14	-0.361961	-1.28517	26.716	6.89781e-07
ARHGAP10-201	4	148653453	ENSG00000071205	ENST00000336498	-1.20887	-2.31156	76.8549	2.52816e-15	7.03199e-14	-0.871487	-1.82955	52.13	1.94235e-11
TRIOBP-206	22	38142241	ENSG00000100106	ENST00000448466	-1.13961	-2.20322	76.4962	2.85874e-15	7.8847e-14	-0.608866	-1.52506	96.8853	3.41271e-18
SATB1-004	3	18390240	ENSG00000182568	ENST00000417717	-1.77721	-3.42763	76.0729	3.30565e-15	9.01775e-14	-1.75771	-3.38161	99.1264	1.6885e-18
DYNLRB1-004	20	33104260	ENSG00000125971	ENST00000374846	-1.03982	-2.05597	75.8271	3.59704e-15	9.76862e-14	0.0442519	1.03115	1.0709	0.302293
SLC12A8-007	3	124806900	ENSG00000221955	ENST00000461616	-1.03255	-2.04564	75.6466	3.82749e-15	1.03553e-13	-0.801012	-1.74232	40.4894	1.96242e-09
ST5-201	11	8714902	ENSG00000166444	ENST00000313726	-1.43197	-2.69816	75.4833	4.0488e-15	1.09078e-13	-0.768451	-1.70344	52.8508	1.47272e-11
CHN1-015	2	175677105	ENSG00000128656	ENST00000444573	-1.5803	-2.99033	74.856	5.02651e-15	1.33263e-13	-0.822825	-1.76887	19.6852	1.68534e-05
IFNGR2-001	21	34775202	ENSG00000159128	ENST00000290219	-1.11985	-2.17325	74.8367	5.06007e-15	1.34091e-13	-0.242883	-1.18336	26.8432	6.51953e-07
FADS2-202	11	61595713	ENSG00000134824	ENST00000278840	-2.37993	-5.2051	74.8048	5.1161e-15	1.35431e-13	-0.987547	-1.98281	40.1606	2.24513e-09
SMARCC2-202	12	56555636	ENSG00000139613	ENST00000347471	-1.0602	-2.08521	74.683	5.33607e-15	1.40853e-13	-0.0211501	-1.01477	0.144225	0.704616
SPEG-006	2	220325488	ENSG00000072195	ENST00000396688	-1.05169	-2.07295	74.4951	5.69422e-15	1.49654e-13	-0.608343	-1.52451	92.3532	1.44374e-17
HLA-C-001	6	31236526	ENSG00000204525	ENST00000376228+ENST00000383329	-1.58631	-3.00281	74.2326	6.23565e-15	1.62619e-13	-0.795155	-1.73526	94.2776	7.80045e-18
C13orf31-201	13	44453420	ENSG00000179630	ENST00000441843	-1.12685	-2.18381	73.5433	7.91946e-15	2.03194e-13	-0.867088	-1.82398	37.8301	5.869e-09
BACE1-202	11	117156417	ENSG00000186318	ENST00000313005	-1.06946	-2.09865	72.7371	1.04838e-14	2.62334e-13	-0.751024	-1.68299	82.9136	3.17684e-16
SVIL-003	10	29746988	ENSG00000197321	ENST00000355867	-1.44341	-2.71963	72.5635	1.11381e-14	2.77078e-13	-0.543137	-1.45714	19.1283	2.18598e-05
PAPLN-201	14	73704205	ENSG00000100767	ENST00000216658	-1.05659	-2.08002	72.5568	1.11644e-14	2.77672e-13	-0.827998	-1.77522	58.9524	1.47079e-12
DNAJB5-003	9	34989742	ENSG00000137094	ENST00000312316	-1.21115	-2.31523	72.5065	1.13617e-14	2.81849e-13	-0.70709	-1.63251	82.093	4.18044e-16
HTRA3-001	4	8271492	ENSG00000170801	ENST00000307358	-1.06258	-2.08867	72.4427	1.16176e-14	2.87576e-13	-0.947993	-1.92919	75.8866	3.44099e-15
TRPM4-201	19	49661052	ENSG00000130529	ENST00000252826	-1.10873	-2.15655	72.2859	1.22713e-14	3.02197e-13	-0.812039	-1.75569	60.9264	7.08147e-13
ZNF626-201	19	20827508	ENSG00000188171	ENST00000291750	-1.6192	-3.07206	72.0261	1.34376e-14	3.28453e-13	-0.912348	-1.88211	47.9975	9.68333e-11
CAV3-001	3	8775486	ENSG00000182533	ENST00000343849	-1.09253	-2.13247	72.0079	1.35238e-14	3.30418e-13	-0.634331	-1.55222	52.2769	1.83567e-11
DUSP18-002	22	31057432	ENSG00000167065	ENST00000403268	-1.13951	-2.20306	70.4138	2.36629e-14	5.5581e-13	-0.866216	-1.82288	67.7297	6.00438e-14
MAP4-006	3	47892186	ENSG00000047849	ENST00000395734	-1.34408	-2.53868	70.157	2.59043e-14	6.02303e-13	-0.482676	-1.39733	94.5026	7.26081e-18
ARID5B-002	10	63808970	ENSG00000150347	ENST00000309334	-1.58771	-3.00571	69.7689	2.97077e-14	6.83956e-13	-0.530475	-1.4444	17.5825	4.52732e-05
C10orf26-001	10	104536006	ENSG00000166272	ENST00000369889	-1.23341	-2.35123	69.6832	3.06206e-14	7.03002e-13	-0.729549	-1.65812	127.817	3.44329e-22
AC006276.2-201	19	44081344	ENSG00000124455	ENST00000244321	-1.07447	-2.10595	69.4875	3.28149e-14	7.50082e-13	-0.984462	-1.97858	60.2673	9.03183e-13
PEMT-008	17	17408953	ENSG00000133027	ENST00000482906	-1.0067	-2.00931	69.4426	3.334e-14	7.60875e-13	0.166198	1.1221	10.7503	0.00127747
ZNF44-201	19	12353948	ENSG00000197857	ENST00000393337	-1.0348	-2.04883	67.8838	5.79858e-14	1.27473e-12	0.031132	1.02181	0.149108	0.699898
CFLAR-011	2	201994589	ENSG00000003402	ENST00000457277	-1.18646	-2.27593	67.7716	6.03513e-14	1.32269e-12	-0.602285	-1.51812	43.8169	5.09545e-10
C1orf54-001	1	150245102	ENSG00000118292	ENST00000369099	-1.31518	-2.48834	67.2339	7.31204e-14	1.58203e-12	-0.90603	-1.87388	74.1353	6.30231e-15
GLI2-202	2	121554867	ENSG00000074047	ENST00000361492+ENST00000452319	-1.19959	-2.29674	67.2212	7.34531e-14	1.58863e-12	-0.81185	-1.75546	42.3413	9.23788e-10
MYO1C-202	17	1367482	ENSG00000197879	ENST00000438665	-1.02063	-2.0288	66.5989	9.17766e-14	1.95404e-12	-0.558605	-1.47284	81.3019	5.45202e-16
FLNA-002	X	153577016	ENSG00000196924	ENST00000369850	-1.00138	-2.00191	66.5882	9.21289e-14	1.96045e-12	-0.751399	-1.68342	104.017	3.71428e-19
PLEC1-202	8	144989321	ENSG00000178209	ENST00000345136	-1.26815	-2.40853	66.2552	1.03819e-13	2.18653e-12	-0.8475	-1.79938	93.3624	1.04474e-17
CCRL1B-010	6	139143884	ENSG00000225415	ENST00000449542	-1.34075	-2.53283	66.2196	1.05154e-13	2.21182e-12	-0.503857	-1.418	22.0135	5.74661e-06
MACF1-020	1	39900157	ENSG00000127603	ENST00000473843	-1.14125	-2.20572	66.0749	1.10764e-13	2.31963e-12	-0.843137	-1.79395	87.3127	7.4099e-17
SLC35B3-205	6	8413303	ENSG00000124786	ENST00000437942	-1.08208	-2.11709	66.0446	1.11974e-13	2.34199e-12	-0.638945	-1.55719	76.2872	2.99806e-15
CD99-001	X	2609220	ENSG00000002586	ENST00000381192	-1.38816	-2.61745	65.9694	1.15042e-13	2.39961e-12	-0.621229	-1.53818	87.3813	7.24511e-17
LRP12-201	8	105501467	ENSG00000147650	ENST00000276654	-1.5482	-2.92452	65.9144	1.17342e-13	2.44353e-12	-0.997222	-1.99615	42.8328	7.57319e-10
PLEKHO2-001	15	65134088	ENSG00000241839	ENST00000323544	-1.06918	-2.09824	65.6835	1.27502e-13	2.63435e-12	-0.953586	-1.93668	61.7074	5.3133e-13
C6orf204-006	6	118886722	ENSG00000111860	ENST00000472713	-1.20707	-2.30868	65.4647	1.37958e-13	2.83134e-12	-0.656551	-1.57631	40.7359	1.77436e-09
C8orf48-201	8	13424352	ENSG00000164743	ENST00000297324	-1.05716	-2.08083	65.4568	1.38352e-13	2.83842e-12	-0.989471	-1.98546	55.5922	5.18632e-12
CREB5-001	7	28452144	ENSG00000146592	ENST00000357727+ENST00000358569+ENST00000432860	-1.19373	-2.28744	64.8048	1.75051e-13	3.52401e-12	-0.795953	-1.73622	42.4971	8.67344e-10
CALHM2-002	10	105206546	ENSG00000138172	ENST00000260743	-1.25776	-2.39124	64.7101	1.81148e-13	3.63529e-12	-0.904082	-1.87135	56.0952	4.28908e-12
COMT-203	22	19950070	ENSG00000093010	ENST00000449653	-1.03621	-2.05084	64.5242	1.93748e-13	3.87193e-12	-0.381281	-1.3025	49.5398	5.29557e-11
RBM43-001	2	152104454	ENSG00000184898	ENST00000331426	-1.07707	-2.10975	64.3929	2.03176e-13	4.04486e-12	-0.971728	-1.96119	56.4044	3.81729e-12
SEC14L2-001	22	30792846	ENSG00000100003	ENST00000312932	-1.27422	-2.41869	64.2862	2.11182e-13	4.19264e-12	-0.599811	-1.51552	29.2601	2.25111e-07
GSTM2-015	1	110213281	ENSG00000213366	ENST00000496578	-1.17634	-2.26002	63.91	2.42051e-13	4.74483e-12	-0.864937	-1.82126	80.3419	7.53422e-16
AL772260.2-201	1	51983981	ENSG00000227070	ENST00000415031	-1.01019	-2.01417	63.62	2.68934e-13	5.22016e-12	-0.266723	-1.20307	9.1135	0.00295063
DSTN-002	20	17550727	ENSG00000125868	ENST00000474024	-1.54007	-2.90809	63.4563	2.8542e-13	5.51502e-12	-0.797643	-1.73826	124.872	7.90986e-22
AC004741-001	7	16131158	ENSG00000214960	ENST00000407010	-1.26362	-2.40097	63.0904	3.26085e-13	6.23162e-12	-0.984209	-1.97823	58.7626	1.57844e-12
ADD3-002	10	111767722	ENSG00000148700	ENST00000277900	-1.40699	-2.65183	63.0566	3.30126e-13	6.30569e-12	-0.487344	-1.40186	17.2859	5.21127e-05
SLC39A13-203	11	47430145	ENSG00000165915	ENST00000441589	-1.01677	-2.02339	63.0107	3.357e-13	6.40366e-12	-0.973438	-1.96351	201.406	3.55246e-30
RP11-31E23-003	1	198869147	ENSG00000229989	ENST00000436880	-1.29274	-2.44992	62.9835	3.39037e-13	6.45874e-12	-0.978079	-1.96984	58.4629	1.76494e-12
ITPRIP-001	10	106071894	ENSG00000148841	ENST00000337478	-1.29207	-2.44879	62.8167	3.60309e-13	6.82326e-12	-0.987643	-1.98294	60.1477	9.44031e-13
CHN1-002	2	175664220	ENSG00000128656	ENST00000295497	-2.56235	-5.90668	62.4506	4.11825e-13	7.7124e-12	-0.822825	-1.76887	19.6852	1.68534e-05
AFAP1-201	4	7760442	ENSG00000196526	ENST00000358461	-1.41853	-2.67313	61.63	5.56173e-13	1.02159e-11	-0.937429	-1.91511	75.0318	4.62081e-15
OSR1-002	2	19551773	ENSG00000143867	ENST00000487581	-1.0575	-2.08132	61.5606	5.70515e-13	1.04559e-11	-0.887532	-1.85001	45.9266	2.19422e-10
BDH2-003	4	104000636	ENSG00000164039	ENST00000464039	-1.34286	-2.53653	61.4628	5.91368e-13	1.08088e-11	-0.843509	-1.79441	61.7753	5.18242e-13
RPSAP52-201	12	66151814	ENSG00000241749	ENST00000489520	-1.08441	-2.12051	60.9361	7.17684e-13	1.29102e-11	-0.966101	-1.95355	53.9312	9.74453e-12
RUNX1-002	21	36160098	ENSG00000159216	ENST00000300305	-1.27542	-2.42069	60.5264	8.34609e-13	1.48439e-11	-0.862133	-1.81772	53.1336	1.32152e-11
TMCO3-002	13	114200070	ENSG00000150403	ENST00000460039	-1.12101	-2.17499	60.4677	8.52883e-13	1.51455e-11	-0.477781	-1.3926	83.382	2.71728e-16
PHLDA3-001	1	201434620	ENSG00000174307	ENST00000367311	-1.12922	-2.1874	60.3483	8.91305e-13	1.57766e-11	-0.768312	-1.70328	53.2583	1.25997e-11
CD59-204	11	33724558	ENSG00000085063	ENST00000418830	-1.33828	-2.5285	59.6177	1.16772e-12	2.0224e-11	-0.682355	-1.60476	61.3943	5.96107e-13
CROT-001	7	86975011	ENSG00000005469	ENST00000331536	-1.29295	-2.45029	59.3025	1.31244e-12	2.25267e-11	-0.545727	-1.45976	21.8945	6.06885e-06
CBLB-006	3	105377113	ENSG00000114423	ENST00000476370	-1.12294	-2.17791	59.224	1.35124e-12	2.31547e-11	-0.808786	-1.75174	111.314	4.08728e-20
ZNF542-207	19	56879690	ENSG00000240225	ENST00000495307	-1.00587	-2.00815	59.0076	1.4643e-12	2.49285e-11	-0.898808	-1.86452	24.1136	2.21098e-06
LEPREL2-205	12	6937572	ENSG00000110811	ENST00000396725	-1.00658	-2.00915	58.9121	1.51717e-12	2.57561e-11	-0.837963	-1.78752	33.2755	3.98371e-08
OSBPL1A-002	18	21742008	ENSG00000141447	ENST00000399443	-1.44903	-2.73025	58.2239	1.96018e-12	3.26025e-11	-0.664675	-1.58521	13.2426	0.00036814
CKAP4-203	12	106631659	ENSG00000136026	ENST00000437873	-1.07402	-2.10529	58.1306	2.02961e-12	3.36891e-11	-0.751087	-1.68306	126.09	5.60234e-22
PLCD1-004	3	38048987	ENSG00000187091	ENST00000417185	-1.0507	-2.07153	58.1202	2.03753e-12	3.38107e-11	-0.928323	-1.90306	92.2827	1.47678e-17
PML-001	15	74287058	ENSG00000140464	ENST00000268058	-1.13194	-2.19153	57.9753	2.15072e-12	3.55096e-11	-0.721637	-1.64905	70.3815	2.343e-14
RBMS1-008	2	161131029	ENSG00000153250	ENST00000490637	-1.12496	-2.18095	57.8967	2.21478e-12	3.6473e-11	-0.806488	-1.74895	43.9646	4.80226e-10
KIF13A-203	6	17763928	ENSG00000137177	ENST00000378816+ENST00000378826	-1.08743	-2.12496	57.4637	2.60396e-12	4.24561e-11	-0.408679	-1.32747	25.5164	1.1771e-06
C15orf52-002	15	40623653	ENSG00000188549	ENST00000382688	-1.23159	-2.34825	57.195	2.87963e-12	4.66463e-11	-0.745663	-1.67674	42.1705	9.89946e-10
FUZ-202	19	50310175	ENSG00000010361	ENST00000377092	-1.02207	-2.03082	57.0996	2.98442e-12	4.81943e-11	-0.95718	-1.94151	38.6169	4.23711e-09
DPYD-001	1	97543299	ENSG00000188641	ENST00000370192	-1.2586	-2.39263	56.8098	3.32726e-12	5.32667e-11	-0.999571	-1.99941	44.4424	3.96528e-10
CTSC-205	11	88053985	ENSG00000109861	ENST00000415415	-1.48973	-2.80837	56.4919	3.74948e-12	5.95615e-11	-0.635911	-1.55392	22.7257	4.15012e-06
RBMS1-007	2	161131031	ENSG00000153250	ENST00000409972	-1.09782	-2.14031	56.2488	4.10857e-12	6.48268e-11	-0.806488	-1.74895	43.9646	4.80226e-10
YWHAZ-004	8	101930911	ENSG00000164924	ENST00000395956	-1.5995	-3.03038	56.1429	4.2757e-12	6.71871e-11	0.0123499	1.0086	0.0423752	0.837166
TCF12-201	15	57511655	ENSG00000140262	ENST00000343827	-1.5877	-3.00571	55.9251	4.64157e-12	7.23232e-11	-0.361856	-1.28508	32.9875	4.50429e-08
RUFY3-001	4	71587860	ENSG00000018189	ENST00000226328	-1.04679	-2.06592	55.5013	5.44675e-12	8.37004e-11	-0.829769	-1.7774	71.2134	1.74809e-14
NTNG1-002	1	107683549	ENSG00000162631	ENST00000294649	-1.0344	-2.04826	55.353	5.76072e-12	8.81597e-11	-0.940114	-1.91868	57.0251	3.02259e-12
PLEC1-201	8	144989321	ENSG00000178209	ENST00000322810	-1.14315	-2.20863	55.3491	5.76942e-12	8.82812e-11	-0.8475	-1.79938	93.3624	1.04474e-17
PRPH2-001	6	42664340	ENSG00000112619	ENST00000230381	-1.04565	-2.0643	54.7611	7.20843e-12	1.08466e-10	-0.966463	-1.95404	54.0792	9.20992e-12
HSPB1-201	7	75931990	ENSG00000106211	ENST00000432276	-1.59327	-3.01733	54.5062	7.94031e-12	1.18517e-10	-0.525705	-1.43964	29.338	2.17578e-07
HK1-204	10	71048500	ENSG00000156515	ENST00000404387	-1.72924	-3.31552	54.1378	9.13388e-12	1.34792e-10	-0.925092	-1.89881	68.1185	5.22681e-14
SHISA5-009	3	48509310	ENSG00000164054	ENST00000443308	-1.2172	-2.32495	54.017	9.56372e-12	1.40665e-10	-0.293825	-1.22589	48.0443	9.50708e-11
TRIM2-008	4	154125598	ENSG00000109654	ENST00000496978	-1.05272	-2.07444	53.9654	9.75331e-12	1.43137e-10	-0.648342	-1.56737	24.4358	1.91197e-06
EPB41L2-204	6	131160487	ENSG00000079819	ENST00000368127	-1.16396	-2.24072	53.5949	1.12326e-11	1.62938e-10	-0.450546	-1.36656	11.8419	0.000737718
OBFC2A-004	2	192542862	ENSG00000173559	ENST00000410026	-1.06856	-2.09734	53.4883	1.16987e-11	1.69187e-10	-0.75111	-1.68309	43.4969	5.79487e-10
S100A16-009	1	153579362	ENSG00000188643	ENST00000368706	-1.7318	-3.32143	53.4004	1.2098e-11	1.74523e-10	-0.46624	-1.3815	13.3943	0.000341648
KCNG1-002	20	49620193	ENSG00000026559	ENST00000371571	-1.32641	-2.50778	53.2322	1.29008e-11	1.85267e-10	-0.688387	-1.61148	29.4962	2.03077e-07
C6orf145-002	6	3722854	ENSG00000168994	ENST00000477592	-1.47828	-2.78617	53.099	1.3575e-11	1.94221e-10	-0.950379	-1.93238	71.6444	1.50264e-14
CHN1-011	2	175666449	ENSG00000128656	ENST00000444394	-1.63127	-3.09786	52.8397	1.49906e-11	2.12726e-10	-0.822825	-1.76887	19.6852	1.68534e-05
C4orf22-201	4	81256923	ENSG00000197826	ENST00000392117	-1.0146	-2.02034	52.0391	2.03814e-11	2.81983e-10	-0.541723	-1.45571	19.0526	2.26493e-05
MAST4-001	5	65892187	ENSG00000069020	ENST00000403625	-1.22869	-2.34354	51.9916	2.07566e-11	2.86864e-10	-0.93492	-1.91178	46.7635	1.57488e-10
GSN-204	9	124030380	ENSG00000148180	ENST00000394353+ENST00000436847	-1.12689	-2.18387	51.7146	2.30913e-11	3.16844e-10	-0.623493	-1.5406	43.2286	6.45583e-10
SCD5-001	4	83550692	ENSG00000145284	ENST00000319540	-1.26662	-2.40598	51.6503	2.36706e-11	3.24173e-10	-0.904839	-1.87234	67.79	5.87662e-14
MACF1-205	1	39670695	ENSG00000127603	ENST00000404645	-1.14386	-2.20971	51.6025	2.41102e-11	3.2984e-10	-0.843137	-1.79395	87.3127	7.4099e-17
ECM2-001	9	95257594	ENSG00000106823	ENST00000344604	-1.20556	-2.30628	50.8986	3.1638e-11	4.23647e-10	-0.98866	-1.98434	37.4828	6.77984e-09
SH3YL1-203	2	243509	ENSG00000035115	ENST00000416047	-1.06852	-2.09728	50.7268	3.38123e-11	4.50554e-10	-0.40457	-1.32369	15.7124	0.000110596
RBMS1-011	2	161131910	ENSG00000153250	ENST00000464200	-1.05002	-2.07056	50.7001	3.41624e-11	4.548e-10	-0.806488	-1.74895	43.9646	4.80226e-10
ECE1-201	1	21543740	ENSG00000117298	ENST00000374894	-1.25822	-2.392	50.578	3.58166e-11	4.75499e-10	-0.704723	-1.62983	64.7151	1.7748e-13
UBE2E2-002	3	23244653	ENSG00000182247	ENST00000335798	-1.25416	-2.38528	50.3858	3.85858e-11	5.0944e-10	-0.678103	-1.60004	31.754	7.6406e-08
AL590452.1-201	1	144989309	ENSG00000236192	ENST00000448309	-1.028	-2.03919	50.3111	3.97202e-11	5.23095e-10	-0.962513	-1.9487	47.8472	1.02726e-10
MGLL-202	3	127407911	ENSG00000074416	ENST00000398104	-1.41334	-2.66353	50.2503	4.06676e-11	5.34625e-10	-0.79211	-1.7316	27.966	3.96988e-07
MAP9-001	4	156263810	ENSG00000164114	ENST00000311277	-1.15267	-2.22325	50.2268	4.10406e-11	5.39185e-10	-0.923725	-1.89701	43.1861	6.56734e-10
PDLIM7-008	5	176918760	ENSG00000196923	ENST00000463411	-1.05449	-2.07699	49.9215	4.62067e-11	6.02511e-10	-0.870205	-1.82792	121.99	1.8003e-21
OBFC2A-008	2	192542862	ENSG00000173559	ENST00000462712	-1.06394	-2.09064	49.8064	4.83208e-11	6.27657e-10	-0.75111	-1.68309	43.4969	5.79487e-10
PLXNA3-003	X	153697004	ENSG00000130827	ENST00000491066	-1.01584	-2.02208	49.7239	4.98955e-11	6.4614e-10	-0.780099	-1.71725	67.685	6.10111e-14
FYN-002	6	111981535	ENSG00000010810	ENST00000368682	-1.20018	-2.29768	49.566	5.30587e-11	6.83636e-10	-0.874503	-1.83338	39.8631	2.5364e-09
FAM126A-006	7	22984128	ENSG00000122591	ENST00000409923	-1.5375	-2.90291	49.4187	5.61911e-11	7.21355e-10	-0.894764	-1.85931	37.4509	6.87039e-09
TMEM200B-001	1	29445940	ENSG00000187975	ENST00000343269	-1.00152	-2.00211	48.9511	6.74356e-11	8.53847e-10	-0.686158	-1.60899	56.395	3.83075e-12
SORBS3-203	8	22423766	ENSG00000120896	ENST00000443610	-1.17137	-2.25226	48.1769	9.12994e-11	1.12381e-09	-0.23265	-1.17499	7.97206	0.00535017
HOXA9-005	7	27203140	ENSG00000078399	ENST00000396345	-1.06119	-2.08666	48.1736	9.14153e-11	1.125e-09	-0.889436	-1.85245	26.6449	7.11896e-07
PCDH9-002	13	67798863	ENSG00000184226	ENST00000377861	-1.47019	-2.77058	47.9559	9.95695e-11	1.21597e-09	-0.776453	-1.71291	24.3222	2.01245e-06
RUNX1-008	21	36228586	ENSG00000159216	ENST00000467577	-1.02124	-2.02966	47.948	9.98755e-11	1.21906e-09	-0.862133	-1.81772	53.1336	1.32152e-11
TIMP1-003	X	47441849	ENSG00000102265	ENST00000377017	-1.68232	-3.20944	47.9067	1.01511e-10	1.23679e-09	-0.980292	-1.97287	64.4857	1.92858e-13
ASAP2-001	2	9346894	ENSG00000151693	ENST00000281419	-1.00699	-2.00971	47.7502	1.07945e-10	1.30935e-09	-0.184013	-1.13604	5.40384	0.0213404
FKBP7-001	2	179328391	ENSG00000079150	ENST00000424785	-1.11602	-2.16748	47.7287	1.08863e-10	1.31965e-09	-0.703248	-1.62817	27.4398	5.00677e-07
MICAL1-001	6	109765265	ENSG00000135596	ENST00000358807+ENST00000368952	-1.18697	-2.27675	47.5696	1.15887e-10	1.39817e-09	-0.65998	-1.58006	41.0973	1.53118e-09
TSC22D3-202	X	106956460	ENSG00000157514	ENST00000315660+ENST00000372397+ENST00000394928	-1.45396	-2.7396	47.484	1.19858e-10	1.44169e-09	-0.903783	-1.87097	41.9892	1.06548e-09
TRIM5-010	11	5687110	ENSG00000132256	ENST00000465634	-1.0166	-2.02314	47.3164	1.28037e-10	1.53236e-09	-0.497839	-1.4121	24.1119	2.21268e-06
AC016831.6-202	7	130565751	ENSG00000226380	ENST00000432045	-1.04938	-2.06964	47.1991	1.34089e-10	1.59963e-09	-0.710319	-1.63617	27.7405	4.38449e-07
POLI-201	18	51795849	ENSG00000101751	ENST00000406285	-1.12783	-2.1853	47.031	1.43278e-10	1.70026e-09	-0.319904	-1.24825	21.5578	7.08345e-06
LTBP4-202	19	41119770	ENSG00000090006	ENST00000243562	-1.43602	-2.70574	46.8357	1.54758e-10	1.82649e-09	-0.681818	-1.60416	38.0464	5.36546e-09
ZNF385D-001	3	21459915	ENSG00000151789	ENST00000281523	-1.09484	-2.13589	46.3902	1.84561e-10	2.15019e-09	-0.87378	-1.83246	53.2808	1.24918e-11
USP53-202	4	120160371	ENSG00000145390	ENST00000450251	-1.28874	-2.44315	46.2417	1.9574e-10	2.27098e-09	-0.75389	-1.68633	51.6507	2.33616e-11
ZFP36L1-203	14	69254375	ENSG00000185650	ENST00000439696	-1.02559	-2.03579	46.0373	2.12257e-10	2.44559e-09	-0.791367	-1.73071	41.1472	1.50036e-09
ADD3-003	10	111765562	ENSG00000148700	ENST00000360162	-1.0153	-2.02133	45.9313	2.21371e-10	2.54345e-09	-0.487344	-1.40186	17.2859	5.21127e-05
RAB13-001	1	153954127	ENSG00000143545	ENST00000368575	-1.09896	-2.142	45.7401	2.38822e-10	2.72434e-09	-0.525072	-1.43901	58.7941	1.56001e-12
ADAM33-002	20	3648612	ENSG00000149451	ENST00000466620	-1.04531	-2.06381	45.6478	2.47746e-10	2.81553e-09	-0.894504	-1.85897	55.3022	5.78789e-12
LIMS1-012	2	109292333	ENSG00000169756	ENST00000480744	-1.22533	-2.33809	45.5244	2.60199e-10	2.94482e-09	-0.58574	-1.50081	77.2265	2.17246e-15
ST3GAL5-001	2	86066267	ENSG00000115525	ENST00000377332	-1.02694	-2.03769	45.3949	2.73948e-10	3.08584e-09	-0.989255	-1.98516	32.449	5.67022e-08
OBFC2A-006	2	192542873	ENSG00000173559	ENST00000451500	-1.06654	-2.09441	45.3036	2.84093e-10	3.19261e-09	-0.75111	-1.68309	43.4969	5.79487e-10
ZNF583-201	19	56915718	ENSG00000198440	ENST00000291598	-1.02177	-2.03041	45.2968	2.8486e-10	3.20092e-09	-0.979829	-1.97223	41.5827	1.25668e-09
MYO1B-002	2	192141611	ENSG00000128641	ENST00000392316	-1.50113	-2.83064	45.2278	2.92792e-10	3.28128e-09	-0.806666	-1.74916	21.1709	8.46433e-06
PLEC1-207	8	144989321	ENSG00000178209	ENST00000357649	-1.34594	-2.54196	44.7293	3.57177e-10	3.93958e-09	-0.8475	-1.79938	93.3624	1.04474e-17
C1orf198-201	1	230972876	ENSG00000119280	ENST00000427697	-1.02684	-2.03756	44.6938	3.6228e-10	3.99279e-09	-0.739668	-1.66979	40.8479	1.6951e-09
DLX6AS-202	7	96598386	ENSG00000231764	ENST00000430404+ENST00000437541	-1.01712	-2.02387	44.682	3.63998e-10	4.00866e-09	0.264983	1.20162	11.8023	0.000752452
RP4-781L3.1-201	1	25122411	ENSG00000233419	ENST00000451939	-1.01872	-2.02612	44.5784	3.79367e-10	4.16554e-09	-0.668679	-1.58962	25.9094	9.87572e-07
LRRC8C-001	1	90098631	ENSG00000171488	ENST00000370454	-1.19947	-2.29656	43.9002	4.97706e-10	5.35242e-09	-0.868357	-1.82558	38.6986	4.09635e-09
C19orf63-202	19	50979736	ENSG00000161671	ENST00000376918	-1.23457	-2.35312	43.5109	5.81901e-10	6.1781e-09	-0.823961	-1.77026	44.4954	3.88198e-10
RUNX1-202	21	36231631	ENSG00000159216	ENST00000342083	-1.0177	-2.02468	43.3352	6.24508e-10	6.58907e-09	-0.862133	-1.81772	53.1336	1.32152e-11
SERPINB8-201	18	61637263	ENSG00000166401	ENST00000353706+ENST00000397985	-1.13248	-2.19236	43.1763	6.65751e-10	6.99211e-09	-0.952137	-1.93474	31.0126	1.05168e-07
MATR3-201	5	138643105	ENSG00000015479	ENST00000337359	-1.00248	-2.00344	43.1623	6.69504e-10	7.02897e-09	0.213801	1.15974	28.9118	2.62127e-07
SHROOM4-202	X	50334647	ENSG00000158352	ENST00000376020	-1.04804	-2.06772	43.1612	6.69805e-10	7.03149e-09	-0.979293	-1.9715	36.6917	9.42775e-09
RP11-346E17-001	9	74622797	ENSG00000236060	ENST00000423240	-1.14658	-2.21388	42.9282	7.35727e-10	7.66263e-09	-0.755027	-1.68766	50.7836	3.26609e-11
CSRP1-201	1	201452662	ENSG00000159176	ENST00000340006	-1.03629	-2.05095	42.9139	7.39972e-10	7.70335e-09	-0.712634	-1.63879	33.4181	3.74891e-08
SLC44A2-203	19	10747119	ENSG00000129353	ENST00000407327	-1.04842	-2.06827	42.7932	7.76904e-10	8.05935e-09	-0.697967	-1.62222	31.0081	1.05372e-07
ALPK1-001	4	113218526	ENSG00000073331	ENST00000177648	-1.13242	-2.19226	42.6177	8.33935e-10	8.60592e-09	-0.730537	-1.65926	27.4748	4.92998e-07
C12orf75-202	12	105724414	ENSG00000235162	ENST00000443585	-1.04583	-2.06455	42.4131	9.0579e-10	9.27829e-09	-0.957876	-1.94245	43.9972	4.73971e-10
SNX7-001	1	99127279	ENSG00000162627	ENST00000306121	-1.01481	-2.02063	42.183	9.94158e-10	1.01141e-08	-0.888072	-1.8507	48.2681	8.70731e-11
CD47-002	3	107762146	ENSG00000196776	ENST00000355354	-1.22061	-2.33045	42.1432	1.01029e-09	1.0256e-08	-0.666517	-1.58724	25.4989	1.18635e-06
SDC3-201	1	31342313	ENSG00000162512	ENST00000358423	-1.01365	-2.01902	41.569	1.2752e-09	1.2688e-08	-0.728239	-1.65662	53.1369	1.31989e-11
KLF12-001	13	74260226	ENSG00000118922	ENST00000377669	-1.08161	-2.1164	41.5103	1.30597e-09	1.29717e-08	-0.965279	-1.95244	42.8354	7.56543e-10
PLSCR4-003	3	145912144	ENSG00000114698	ENST00000493382	-1.43341	-2.70085	41.452	1.33725e-09	1.32526e-08	-0.998588	-1.99804	22.4385	4.73129e-06
SNED1-001	2	241938255	ENSG00000162804	ENST00000310397	-1.03676	-2.05161	40.8499	1.7087e-09	1.66509e-08	-0.80346	-1.74528	50.1265	4.21454e-11
MAP7D1-203	1	36640528	ENSG00000116871	ENST00000373153	-1.07879	-2.11227	40.7057	1.81218e-09	1.75788e-08	-0.653534	-1.57302	92.0594	1.58667e-17
PAPPA2-001	1	176432307	ENSG00000116183	ENST00000367662	-1.01976	-2.02758	40.6724	1.837e-09	1.7803e-08	-0.97301	-1.96293	44.1357	4.4836e-10
MAP6-201	11	75297964	ENSG00000171533	ENST00000304771	-1.03197	-2.04482	40.6405	1.86109e-09	1.80137e-08	-0.67594	-1.59764	22.3247	4.98377e-06
FYN-005	6	112021390	ENSG00000010810	ENST00000467899	-1.09178	-2.13137	40.548	1.93273e-09	1.86491e-08	-0.874503	-1.83338	39.8631	2.5364e-09
RBPMS-206	8	30241944	ENSG00000157110	ENST00000397323	-1.01374	-2.01913	40.3392	2.10487e-09	2.01562e-08	-0.637545	-1.55568	28.2084	3.56843e-07
NRXN3-206	14	79745654	ENSG00000021645	ENST00000440563	-1.1245	-2.18025	40.3041	2.13531e-09	2.04203e-08	-0.799776	-1.74083	44.4352	3.97675e-10
DCBLD2-001	3	98514785	ENSG00000057019	ENST00000326840	-1.003	-2.00416	40.2177	2.21214e-09	2.10866e-08	-0.931778	-1.90763	42.1105	1.01431e-09
MYOG-001	1	203052260	ENSG00000122180	ENST00000241651	-1.02137	-2.02985	40.1054	2.31613e-09	2.20022e-08	-0.950781	-1.93292	36.7761	9.10137e-09
S100A6-006	1	153507075	ENSG00000197956	ENST00000496817	-1.30389	-2.46894	40.1053	2.31624e-09	2.20022e-08	-0.746116	-1.67727	41.8443	1.13e-09
SYT1-001	12	79258449	ENSG00000067715	ENST00000261205	-1.51764	-2.86323	40.0853	2.33527e-09	2.21647e-08	-0.970231	-1.95915	22.9361	3.77069e-06
CHD3-003	17	7788124	ENSG00000170004	ENST00000380358+ENST00000403047	-1.38055	-2.60367	39.9802	2.43802e-09	2.30353e-08	-0.7747	-1.71083	40.6531	1.83541e-09
DCBLD2-004	3	98526755	ENSG00000057019	ENST00000470393	-1.3963	-2.63226	39.5993	2.8503e-09	2.65876e-08	-0.931778	-1.90763	42.1105	1.01431e-09
TMBIM1-002	2	219139729	ENSG00000135926	ENST00000445635	-1.4079	-2.65351	39.5833	2.86904e-09	2.67412e-08	-0.757598	-1.69067	48.481	8.0101e-11
C5orf13-001	5	111064509	ENSG00000134986	ENST00000379671	-1.61076	-3.05413	38.9631	3.70285e-09	3.37887e-08	-0.695885	-1.61988	23.6096	2.77716e-06
TNFSF18-201	1	173009100	ENSG00000120337	ENST00000239468+ENST00000404377	-1.04687	-2.06604	38.8434	3.89e-09	3.53734e-08	-0.963628	-1.95021	31.9305	7.0823e-08
SEPT9-204	17	75369272	ENSG00000184640	ENST00000423034	-1.31193	-2.48274	38.5717	4.35162e-09	3.92352e-08	-0.12541	-1.09082	4.40396	0.0374152
LMO7-004	13	76210483	ENSG00000136153	ENST00000377499	-1.35547	-2.55881	37.9615	5.60101e-09	4.93956e-08	-0.52628	-1.44021	8.10974	0.00497683
EFCAB4B-203	12	3724494	ENSG00000130038	ENST00000440314	-1.02673	-2.0374	37.7694	6.06537e-09	5.31564e-08	-0.768847	-1.70391	24.2807	2.05039e-06
RUNX1-006	21	36193576	ENSG00000159216	ENST00000479325	-1.0076	-2.01056	37.6896	6.26962e-09	5.4821e-08	-0.862133	-1.81772	53.1336	1.32152e-11
IDS-005	X	148568818	ENSG00000010404	ENST00000464251	-1.00168	-2.00233	37.6577	6.35294e-09	5.54862e-08	-0.624718	-1.54191	47.941	9.90066e-11
SAMD4A-203	14	55034637	ENSG00000020577	ENST00000357634	-1.02467	-2.03449	37.641	6.39732e-09	5.58558e-08	-0.689012	-1.61218	26.2702	8.40924e-07
LPAR6-001	13	48985275	ENSG00000139679	ENST00000345941	-1.13713	-2.19944	37.3662	7.17097e-09	6.20042e-08	-0.697831	-1.62206	23.6635	2.71015e-06
CD97-203	19	14492213	ENSG00000123146	ENST00000358600	-1.10534	-2.15149	36.474	1.04011e-08	8.71788e-08	-0.150636	-1.11006	0.750407	0.387636
POPDC3-002	6	105606235	ENSG00000132429	ENST00000474760	-1.39257	-2.62545	35.8637	1.3429e-08	1.10038e-07	-0.966422	-1.95399	26.1468	8.88396e-07
PARVB-003	22	44464941	ENSG00000188677	ENST00000404989	-1.02713	-2.03797	35.764	1.40023e-08	1.14279e-07	-0.690831	-1.61421	32.1544	6.43324e-08
CHRM2-001	7	136553416	ENSG00000181072	ENST00000445907	-1.08297	-2.1184	35.7257	1.4229e-08	1.16023e-07	-0.951004	-1.93322	41.1425	1.50318e-09
AC099759-001	7	22459063	ENSG00000105889	ENST00000406890	-1.00726	-2.01009	35.6476	1.47037e-08	1.19537e-07	-0.694908	-1.61878	28.4502	3.20896e-07
EFHA2-001	8	16884747	ENSG00000155970	ENST00000318063	-1.05033	-2.071	35.5686	1.51996e-08	1.23168e-07	-0.975197	-1.96591	31.0941	1.01531e-07
OR2A9P-201	7	143996614	ENSG00000228960	ENST00000436257	-1.27136	-2.41389	34.9574	1.96576e-08	1.55381e-07	-0.766933	-1.70165	18.7107	2.65884e-05
CLDN11-004	3	170139006	ENSG00000013297	ENST00000489485	-1.29107	-2.44709	34.8515	2.05555e-08	1.61789e-07	-0.936936	-1.91446	50.5345	3.59713e-11
ABL2-202	1	179068462	ENSG00000143322	ENST00000408940	-1.00829	-2.01152	34.7542	2.14168e-08	1.68051e-07	-0.279564	-1.21383	9.00014	0.00312888
TNXB-001	6	32008931	ENSG00000168477	ENST00000375244+ENST00000375247	-1.05752	-2.08136	34.6721	2.2172e-08	1.73432e-07	-0.518539	-1.4325	17.7274	4.22689e-05
YWHAZ-201	8	101930807	ENSG00000164924	ENST00000395958	-1.02083	-2.02909	34.566	2.3189e-08	1.80723e-07	0.0123499	1.0086	0.0423752	0.837166
GSN-001	9	124062071	ENSG00000148180	ENST00000373818	-1.07502	-2.10675	34.3778	2.51094e-08	1.94345e-07	-0.623493	-1.5406	43.2286	6.45583e-10
FILIP1L-003	3	99567289	ENSG00000168386	ENST00000495625	-1.45538	-2.74228	34.2724	2.62545e-08	2.02553e-07	-0.806688	-1.74919	35.604	1.48707e-08
PARD3B-001	2	205410516	ENSG00000116117	ENST00000406610	-1.11878	-2.17163	33.9706	2.9835e-08	2.27685e-07	-0.746105	-1.67726	31.5642	8.2904e-08
ANK2-201	4	113970785	ENSG00000145362	ENST00000264366	-1.06818	-2.09679	33.8905	3.08661e-08	2.34914e-07	-0.682568	-1.60499	10.3277	0.00158305
FMO4-001	1	171283373	ENSG00000076258	ENST00000367749	-1.01176	-2.01637	33.5139	3.62196e-08	2.71683e-07	-0.785161	-1.72328	26.5649	7.37636e-07
CAMK2D-003	4	114374998	ENSG00000145349	ENST00000342666	-1.22396	-2.33587	33.3641	3.86025e-08	2.8766e-07	-0.881951	-1.84287	68.5614	4.46428e-14
TMEM45A-001	3	100211463	ENSG00000181458	ENST00000323523	-1.06856	-2.09734	32.9586	4.58813e-08	3.3649e-07	-0.561037	-1.47533	23.4691	2.95972e-06
NR2F2-203	15	96869157	ENSG00000185551	ENST00000421109	-1.08741	-2.12492	32.8844	4.73573e-08	3.46431e-07	-0.541686	-1.45567	15.9613	9.81208e-05
DFNA5-005	7	24738000	ENSG00000105928	ENST00000409970	-1.03459	-2.04854	32.6132	5.31739e-08	3.84841e-07	-0.614422	-1.53094	23.8189	2.52598e-06
PDE4B-007	1	66797687	ENSG00000184588	ENST00000371045	-1.33822	-2.52839	32.5969	5.35458e-08	3.8724e-07	-0.988193	-1.9837	27.588	4.68953e-07
RBP1-001	3	139236276	ENSG00000114115	ENST00000232219+ENST00000428090	-1.30736	-2.47488	32.5035	5.57263e-08	4.01443e-07	-0.856749	-1.81095	28.4959	3.14513e-07
SETD7-001	4	140427190	ENSG00000145391	ENST00000274031	-1.21181	-2.31629	32.2921	6.10054e-08	4.36029e-07	-0.944976	-1.92516	32.9421	4.59247e-08
PSD3-202	8	18384813	ENSG00000156011	ENST00000327040	-1.01071	-2.01491	32.1654	6.44084e-08	4.57903e-07	-0.782609	-1.72024	75.8315	3.50692e-15
ZCCHC24-001	10	81142081	ENSG00000165424	ENST00000372336	-1.02061	-2.02878	31.9161	7.1678e-08	5.05427e-07	-0.845836	-1.79731	35.2838	1.70154e-08
GLS-005	2	191765390	ENSG00000115419	ENST00000417154	-1.11204	-2.16151	31.791	7.56323e-08	5.30155e-07	-0.710648	-1.63654	60.4926	8.31042e-13
AC007362.1-201	2	206624221	ENSG00000225216	ENST00000423425	-1.04008	-2.05634	31.6046	8.19399e-08	5.70747e-07	-0.98908	-1.98492	30.8576	1.12453e-07
AC084732.1-201	4	88947619	ENSG00000237867	ENST00000416122	-1.05732	-2.08106	31.6034	8.19829e-08	5.70944e-07	-0.808899	-1.75187	24.5795	1.79219e-06
HDAC9-015	7	18548896	ENSG00000048052	ENST00000456174	-1.42187	-2.67933	30.5706	1.28009e-07	8.54458e-07	-0.999264	-1.99898	37.7092	6.17098e-09
IL17RD-002	3	57124010	ENSG00000144730	ENST00000296318	-1.18103	-2.26738	30.5124	1.31273e-07	8.74188e-07	-0.761494	-1.69525	22.1633	5.3656e-06
ST3GAL5-002	2	86066267	ENSG00000115525	ENST00000393808	-1.1363	-2.19816	30.3506	1.40803e-07	9.32437e-07	-0.989255	-1.98516	32.449	5.67022e-08
C6orf155-004	6	72124149	ENSG00000233237	ENST00000426635	-1.28094	-2.42997	30.0133	1.62993e-07	1.06649e-06	-0.971235	-1.96052	27.1097	5.79334e-07
AE000662.34-201	14	22970585	ENSG00000211850	ENST00000390498	-1.07527	-2.10712	29.7661	1.81481e-07	1.17547e-06	-0.998009	-1.99724	26.5041	7.57836e-07
DCBLD2-008	3	98520227	ENSG00000057019	ENST00000494614	-1.04312	-2.06068	29.4639	2.06994e-07	1.32497e-06	-0.931778	-1.90763	42.1105	1.01431e-09
COL18A1-002	21	46825052	ENSG00000182871	ENST00000400337	-1.05855	-2.08284	29.3258	2.19843e-07	1.3988e-06	-0.614416	-1.53094	28.0549	3.81757e-07
DMD-023	X	33177312	ENSG00000198947	ENST00000463609	-1.09372	-2.13424	28.9854	2.55064e-07	1.59961e-06	-0.897856	-1.8633	17.8497	3.98935e-05
AL359259.1-202	1	237167487	ENSG00000244020	ENST00000489257	-1.29472	-2.4533	28.828	2.73241e-07	1.70246e-06	-0.824549	-1.77098	45.0014	3.17133e-10
LIMK2-004	22	31644388	ENSG00000182541	ENST00000333611	-1.05137	-2.0725	28.6102	3.00575e-07	1.85766e-06	-0.386137	-1.30689	14.7311	0.000177754
NLGN1-002	3	173302345	ENSG00000169760	ENST00000361589	-1.02716	-2.03801	28.2012	3.59651e-07	2.18748e-06	-0.932141	-1.90811	23.757	2.59782e-06
PLOD1-001	1	11994810	ENSG00000083444	ENST00000196061	-1.00318	-2.00442	28.177	3.63492e-07	2.20897e-06	-0.488398	-1.40289	37.0498	8.11917e-09
ANTXR1-003	2	69240438	ENSG00000169604	ENST00000409829	-1.09389	-2.13448	27.972	3.97775e-07	2.39591e-06	-0.655325	-1.57497	26.074	9.17689e-07
FMO4-004	1	171292245	ENSG00000076258	ENST00000462992	-1.00412	-2.00572	27.6515	4.58074e-07	2.723e-06	-0.785161	-1.72328	26.5649	7.37636e-07
SHC3-201	9	91652424	ENSG00000148082	ENST00000375830	-1.01376	-2.01916	27.6088	4.6678e-07	2.76874e-06	-0.618943	-1.53575	16.5611	7.36084e-05
MYO5A-001	15	52599480	ENSG00000197535	ENST00000399231+ENST00000399233	-1.005	-2.00694	27.603	4.67966e-07	2.77534e-06	-0.79916	-1.74009	31.1467	9.92495e-08
FABP3-003	1	31838738	ENSG00000121769	ENST00000482018	-1.02641	-2.03695	27.4539	4.99791e-07	2.94449e-06	-0.93715	-1.91474	27.9296	4.03413e-07
ATP10A-201	15	25923859	ENSG00000206190	ENST00000356865	-1.14239	-2.20746	27.4326	5.0451e-07	2.9694e-06	-0.988485	-1.9841	22.0662	5.60961e-06
TPM4-202	19	16178317	ENSG00000167460	ENST00000344824	-1.063	-2.08927	27.3374	5.26169e-07	3.08533e-06	-0.710643	-1.63653	112.033	3.2996e-20
KDELR3-001	22	38864067	ENSG00000100196	ENST00000216014	-1.0204	-2.02848	27.3112	5.32288e-07	3.11819e-06	-0.891772	-1.85545	23.8957	2.43974e-06
RBMS1-002	2	161128662	ENSG00000153250	ENST00000474820	-1.02901	-2.04063	26.97	6.18976e-07	3.57979e-06	-0.806488	-1.74895	43.9646	4.80226e-10
MAP7D3-001	X	135298970	ENSG00000129680	ENST00000316077	-1.00332	-2.00461	26.5651	7.40683e-07	4.2094e-06	-0.876072	-1.83537	23.1885	3.36175e-06
C8orf42-201	8	439943	ENSG00000180190	ENST00000324079	-1.15748	-2.23067	25.9738	9.63506e-07	5.34516e-06	-0.946079	-1.92663	20.3605	1.23117e-05
SLC16A12-001	10	91190056	ENSG00000152779	ENST00000341233	-1.10369	-2.14904	25.8333	1.02583e-06	5.65947e-06	-0.858253	-1.81284	22.603	4.38896e-06
FBLN1-204	22	45898118	ENSG00000077942	ENST00000434362	-1.1965	-2.29184	25.6433	1.11658e-06	6.10739e-06	-0.794249	-1.73417	17.5237	4.65511e-05
PFTK1-001	7	90225811	ENSG00000058091	ENST00000380050	-1.00813	-2.0113	25.621	1.12776e-06	6.16261e-06	-0.870223	-1.82795	30.1533	1.5258e-07
ZIK1-201	19	58095628	ENSG00000171649	ENST00000307468	-1.05877	-2.08315	25.595	1.14096e-06	6.23006e-06	-0.962605	-1.94883	24.8831	1.56347e-06
AC068989.2-202	4	169137443	ENSG00000137628	ENST00000393743	-1.02214	-2.03093	25.2577	1.32671e-06	7.14321e-06	-0.981734	-1.97484	22.7846	4.04019e-06
KCNT2-003	1	196194913	ENSG00000162687	ENST00000498426	-1.11226	-2.16184	25.1362	1.40097e-06	7.50608e-06	-0.95755	-1.94201	18.6997	2.67264e-05
EGFR-001	7	55086794	ENSG00000146648	ENST00000275493	-1.16194	-2.23758	24.3107	2.03023e-06	1.05252e-05	-0.972743	-1.96257	25.5413	1.16404e-06
HRH1-201	3	11300687	ENSG00000196639	ENST00000355172+ENST00000431010	-1.01071	-2.0149	24.2366	2.09914e-06	1.08478e-05	-0.680016	-1.60216	24.0846	2.24019e-06
RP11-468B6-003	7	63774407	ENSG00000234444	ENST00000423484	-1.25528	-2.38713	23.4665	2.97336e-06	1.48539e-05	-0.891168	-1.85468	20.4493	1.1815e-05
AHR-201	7	17338307	ENSG00000106546	ENST00000401808	-1.02984	-2.0418	23.0933	3.52208e-06	1.73285e-05	-0.867416	-1.82439	20.8749	9.70346e-06
MASP1-003	3	186951870	ENSG00000127241	ENST00000296280	-1.16674	-2.24504	23.0539	3.58575e-06	1.76115e-05	-0.712151	-1.63824	15.2886	0.000135679
SFRP4-202	7	37945534	ENSG00000106483	ENST00000446575	-1.09973	-2.14315	22.6149	4.37914e-06	2.10919e-05	-0.924671	-1.89825	21.1593	8.50957e-06
FABP3-001	1	31838472	ENSG00000121769	ENST00000373713	-1.05922	-2.0838	21.8695	6.15723e-06	2.86939e-05	-0.93715	-1.91474	27.9296	4.03413e-07
TUSC3-002	8	15397776	ENSG00000104723	ENST00000351598	-1.09496	-2.13607	21.8409	6.2385e-06	2.90433e-05	-0.946294	-1.92692	24.4124	1.93226e-06
POPDC3-001	6	105606155	ENSG00000132429	ENST00000254765	-1.10858	-2.15634	21.7005	6.65364e-06	3.07703e-05	-0.966422	-1.95399	26.1468	8.88396e-07
SEPT9-201	17	75315597	ENSG00000184640	ENST00000329047	-1.00809	-2.01124	21.5276	7.20332e-06	3.3016e-05	-0.12541	-1.09082	4.40396	0.0374152
C10orf10-201	10	45472953	ENSG00000165507	ENST00000432283	-1.28799	-2.44188	21.2012	8.37069e-06	3.77791e-05	-0.705226	-1.6304	15.1399	0.000145795
CNIH3-001	1	224803995	ENSG00000143786	ENST00000272133	-1.01286	-2.01791	21.1469	8.58275e-06	3.86435e-05	-0.349835	-1.27441	13.3262	0.000353287
FAM20A-201	17	66533012	ENSG00000108950	ENST00000226094	-1.0697	-2.09899	21.1034	8.75648e-06	3.93364e-05	-0.957486	-1.94192	22.795	4.02106e-06
HIST2H2BF-001	1	149783283	ENSG00000203814	ENST00000369167	-1.03573	-2.05016	20.945	9.42043e-06	4.20152e-05	-0.987241	-1.98239	23.3812	3.08018e-06
MYH10-001	17	8377523	ENSG00000133026	ENST00000269243	-1.14664	-2.21398	20.887	9.67575e-06	4.30254e-05	-0.726581	-1.65471	19.3135	2.00466e-05
CSTA-001	3	122044091	ENSG00000121552	ENST00000264474	-1.18358	-2.27139	20.7789	1.01713e-05	4.49992e-05	-0.98489	-1.97916	17.4162	4.89875e-05
PPP1R3C-001	10	93388199	ENSG00000119938	ENST00000238994	-1.06026	-2.0853	20.7443	1.03354e-05	4.56339e-05	-0.946532	-1.92723	18.4822	2.96033e-05
FAT2-001	5	150883655	ENSG00000086570	ENST00000261800	-1.02891	-2.04048	20.4101	1.20641e-05	5.24404e-05	-0.889314	-1.8523	18.6676	2.71318e-05
HDAC9-002	7	18535369	ENSG00000048052	ENST00000405010	-1.14181	-2.20657	20.3995	1.21233e-05	5.26681e-05	-0.999264	-1.99898	37.7092	6.17098e-09
PARP8-001	5	49962813	ENSG00000151883	ENST00000281631	-1.00862	-2.01198	19.5981	1.75954e-05	7.36402e-05	-0.94334	-1.92298	19.6348	1.7254e-05
PRTFDC1-001	10	25137554	ENSG00000099256	ENST00000320152+ENST00000358336	-1.02735	-2.03828	19.5029	1.83934e-05	7.66537e-05	-0.962159	-1.94822	21.7367	6.52458e-06
DCLK1-001	13	36424060	ENSG00000133083	ENST00000379892	-1.18825	-2.27877	19.2358	2.08375e-05	8.5803e-05	-0.907322	-1.87556	12.8715	0.00044214
IGFBP3-008	7	45951958	ENSG00000146674	ENST00000381086	-1.23277	-2.35018	18.809	2.54481e-05	0.000102866	-0.978702	-1.97069	15.5081	0.000122036
CHRNA1-002	2	175612388	ENSG00000138435	ENST00000261007	-1.04644	-2.06543	18.5676	2.85012e-05	0.000113667	-0.817069	-1.76182	16.4488	7.7672e-05
INA-001	10	105036920	ENSG00000148798	ENST00000369849	-1.00177	-2.00246	18.4446	3.01981e-05	0.00011967	-0.940655	-1.9194	17.1972	5.43566e-05
BHMT2-001	5	78365547	ENSG00000132840	ENST00000255192	-1.01439	-2.02005	18.3231	3.19757e-05	0.000125889	-0.970774	-1.95989	16.328	8.2293e-05
PDE1A-203	2	183032663	ENSG00000115252	ENST00000351439	-1.01502	-2.02094	18.3197	3.20274e-05	0.000126067	-0.767668	-1.70251	18.564	2.84863e-05
EML1-202	14	100331896	ENSG00000066629	ENST00000327921	-1.07171	-2.10193	18.1265	3.50791e-05	0.000136768	-0.90006	-1.86614	15.5617	0.000118925
CRISPLD1-201	8	75896843	ENSG00000121005	ENST00000262207	-1.00011	-2.00015	17.8198	4.05472e-05	0.000155762	-0.945518	-1.92588	16.5304	7.46971e-05
H19-002	11	2016406	ENSG00000130600	ENST00000412788+ENST00000414790	-1.02091	-2.02921	17.0431	5.86037e-05	0.000217016	-0.815107	-1.75943	11.6533	0.000810747
SNURF-001	15	25200161	ENSG00000214265	ENST00000338327	-1.07394	-2.10517	15.8924	0.000101595	0.000355153	-0.241665	-1.18236	3.36902	0.0682768
FLRT3-003	20	14304641	ENSG00000125848	ENST00000341420	-1.12511	-2.18118	15.3732	0.000130454	0.000444344	-0.836629	-1.78587	11.333	0.000952088
C10orf10-001	10	45471577	ENSG00000165507	ENST00000298295	-1.02584	-2.03615	15.3479	0.00013206	0.000449244	-0.705226	-1.6304	15.1399	0.000145795
ADFP-007	9	19115768	ENSG00000147872	ENST00000276914	-1.02046	-2.02857	14.5134	0.000197889	0.000644911	-0.562182	-1.4765	12.3609	0.000569543
MMP16-202	8	89049464	ENSG00000156103	ENST00000286614	-1.08366	-2.1194	14.4063	0.000208474	0.00067553	-0.975643	-1.96652	12.538	0.000521572
SLC2A9-002	4	9827848	ENSG00000109667	ENST00000264784	-1.10062	-2.14446	13.1493	0.000385942	0.00117168	-0.766564	-1.70121	12.6331	0.000497553
LAMA3-002	18	21453009	ENSG00000053747	ENST00000269217	-1.36377	-2.57357	12.8587	0.000445466	0.00133129	-0.239398	-1.1805	0.964977	0.327409
SLC40A1-001	2	190425305	ENSG00000138449	ENST00000261024	-1.09185	-2.13148	12.6705	0.00048895	0.00144616	-0.980751	-1.97349	12.7935	0.000459536
FARP1-202	13	98795434	ENSG00000152767	ENST00000376586	-1.03028	-2.04242	12.579	0.000511642	0.00150619	-0.860783	-1.81602	13.4588	0.000330988
GPM6B-001	X	13789575	ENSG00000046653	ENST00000454189	-1.10653	-2.15328	11.2731	0.00098214	0.00269294	-0.878063	-1.83791	14.1065	0.000240969
CDH3-001	16	68678739	ENSG00000062038	ENST00000264012	-1.1966	-2.29199	9.29197	0.00269264	0.00657862	-1.00584	-2.00811	7.7298	0.00607875
genes info identified at gene level only 177 unique genes.
symbol	chr2	loc	ensG	TU.NO	fc	F	P.Value	adj.P.Val
AP000525.3	22	16158798	ENSG00000244306	1.75257	3.36958	272.476	1.82372947313894e-36	1.9102e-33
FAM72D	1	143896452	ENSG00000215784	2.51269	5.70684	266.228	5.89616450061125e-36	5.67498e-33
HIST2H3C+HIST2H3A	1+1	149811110+149824181	ENSG00000203811+ENSG00000203852	2.31027	4.95977	201.658	3.35814313450745e-30	7.24789e-28
DNMT3B	20	31350191	ENSG00000088305	1.46655	2.7636	148.009	1.43493138939898e-24	1.06905e-22
PKMYT1	16	3018318	ENSG00000127564	1.17699	2.26104	137.629	2.29116817342431e-23	1.42645e-21
AL583842.1	1	142620645	ENSG00000203849	1.10782	2.15519	130.627	1.56986032230298e-22	8.84204e-21
HIST2H4B+HIST2H4A	1+1	149825607+149804232	ENSG00000182217+ENSG00000183941	1.67663	3.1968	128.888	2.54985502925835e-22	1.39059e-20
AC090286.3	17	18811592	ENSG00000235672	1.009	2.01252	114.923	1.40295725504957e-20	5.97633e-19
AP000525.1	22	16157306	ENSG00000206252	1.00439	2.0061	113.828	1.93797501122684e-20	8.10989e-19
CREB3L4	1	153940010	ENSG00000143578	1.01922	2.02682	107.731	1.19895235679078e-19	4.44761e-18
TIPIN	15	66629052	ENSG00000075131	1.0327	2.04585	107.662	1.2242006951789e-19	4.53183e-18
RP11-213G2.2	9	88430881	ENSG00000165121	1.00572	2.00794	107.284	1.37237930155439e-19	5.0355e-18
CALML4	15	68483043	ENSG00000129007	1.24369	2.36804	104.023	3.70806043359639e-19	1.28705e-17
ZNF530	19	58111253	ENSG00000183647	1.04056	2.05702	100.507	1.09814188178721e-18	3.55842e-17
HIST2H3D+RP11-439A17.1	1+1	149784826+120904675	ENSG00000183598+ENSG00000213244	1.68236	3.20952	100.401	1.13467197885691e-18	3.66346e-17
AC118282.18	4	49239116	ENSG00000237961	1.03298	2.04625	99.3911	1.55451378486595e-18	4.9121e-17
AL110504.3	14	99977816	ENSG00000236314	1.03224	2.0452	96.6394	3.6879636162116e-18	1.10366e-16
BX571672.5	1	143211528	ENSG00000225278	1.36468	2.57519	95.9892	4.52948483132951e-18	1.33419e-16
AC006432.2	12	9725627	ENSG00000139088	1.07852	2.11187	95.3658	5.51868151930800e-18	1.60826e-16
KIAA0895	7	36363830	ENSG00000164542	1.25693	2.38987	95.3633	5.5231342264121e-18	1.60826e-16
KHK	2	27309615	ENSG00000138030	1.26066	2.39606	94.1814	8.04324484836183e-18	2.30069e-16
AL022319.1	22	40146132	ENSG00000235647	1.23411	2.35236	88.9694	4.31239770458245e-17	1.10803e-15
CDC20P	9	89626567	ENSG00000231007	1.23371	2.35171	88.9555	4.33194193853792e-17	1.11225e-15
RP11-298C3.1	X	25663839	ENSG00000228519	1.10896	2.1569	85.4466	1.36950470724594e-16	3.26444e-15
AL583842.12	1	142660017	ENSG00000225015	1.11418	2.16472	83.2842	2.80730216447459e-16	6.40857e-15
AL049829.1	14	23767508	ENSG00000235194	1.01631	2.02274	81.8539	4.52941564777224e-16	9.98153e-15
RAP1GAP	1	21922708	ENSG00000076864	1.13227	2.19203	81.4954	5.10873686399402e-16	1.11752e-14
PPAN-P2RY11	19	10217071	ENSG00000243207	1.05001	2.07055	80.8649	6.31602174480765e-16	1.35661e-14
BX571672.6	1	143118704	ENSG00000232274	1.09916	2.1423	80.4555	7.25088884510997e-16	1.54277e-14
AL355879.2	13	64560504	ENSG00000227674	1.04667	2.06575	79.9407	8.62829232808136e-16	1.81925e-14
RP11-728K20.1	7	149588277	ENSG00000224016	1.22934	2.34459	79.5823	9.74100762214284e-16	2.04057e-14
CR381653.3	21	10214490	ENSG00000220841	1.56537	2.95953	78.7274	1.30201179279678e-15	2.67555e-14
AC103819.1	8	128806811	ENSG00000214789	1.03884	2.05457	77.0559	2.30313369598329e-15	4.60782e-14
ASB9	X	15252900	ENSG00000102048	1.43399	2.70192	76.2976	2.98743481993924e-15	5.91047e-14
AL590128.2	1	6843952	ENSG00000237436	1.04374	2.06157	75.998	3.31151239158957e-15	6.48678e-14
GUSBP1+GUSBP1	5+5	69140557+70015686	ENSG00000198237+ENSG00000205561	1.24895	2.37668	75.5572	3.85445379397885e-15	7.45599e-14
AL035446.1	6	141167095	ENSG00000234147	1.03477	2.04878	74.314	5.92371168598414e-15	1.11972e-13
MAPT	17	43971750	ENSG00000186868	1.00873	2.01214	72.8978	9.69293290686613e-15	1.77656e-13
AL121572.1	X	130929685	ENSG00000241418	1.00294	2.00408	70.1124	2.57644553767565e-14	4.47354e-13
RAB17	2	238482965	ENSG00000124839	1.00884	2.01229	69.9	2.77723456393746e-14	4.79878e-13
RP11-290F20.1	20	48909257	ENSG00000203999	1.0532	2.07512	68.2471	4.99273873464777e-14	8.32404e-13
TESC	12	117476728	ENSG00000088992	1.4333	2.70064	67.4439	6.64978749040426e-14	1.08829e-12
AC141586.2	16	2666122	ENSG00000205918	1.08092	2.11539	67.088	7.55283644548956e-14	1.22874e-12
AP003175.1	11	74790302	ENSG00000213333	1.21075	2.31457	66.3772	9.7462142599907e-14	1.56484e-12
GRHL1	2	10091822	ENSG00000134317	1.28385	2.43489	66.3148	9.9671621899833e-14	1.596e-12
PDE9A	21	44073746	ENSG00000160191	1.25701	2.39001	64.8086	1.71570931929601e-13	2.67045e-12
U91328.1	6	26044217	ENSG00000234816	1.04829	2.06808	64.7364	1.76113299976337e-13	2.73636e-12
UNC13D	17	73823310	ENSG00000092929	1.11748	2.16968	62.8114	3.54639306501121e-13	5.27104e-12
GALNT13	2	154728426	ENSG00000144278	1.38399	2.60989	60.6033	7.97778884270536e-13	1.1283e-11
AC007952.3+AC106017.2+AC007952.4	17+17+17	18985725+19111897+19070209	ENSG00000237535+ENSG00000237830+ENSG00000242495	1.28273	2.43299	60.3039	8.91048230439189e-13	1.25176e-11
KCNG3	2	42669157	ENSG00000171126	1.13814	2.20098	59.6231	1.14648545082919e-12	1.58128e-11
RP11-510N19.1	1	201980498	ENSG00000239790	1.02499	2.03494	59.3579	1.26500886943736e-12	1.73195e-11
AL356318.1	9	73531862	ENSG00000224437	1.07986	2.11382	57.9676	2.12338639292153e-12	2.80586e-11
CLYBL	13	100258923	ENSG00000125246	1.02935	2.04111	54.2071	8.77218521501624e-12	1.05396e-10
MYB	6	135502453	ENSG00000118513	1.15158	2.22158	53.028	1.37607352481270e-11	1.60513e-10
TMC6	17	76108999	ENSG00000141524	1.0615	2.0871	51.9053	2.11781223127883e-11	2.40649e-10
GOLT1A	1	204167288	ENSG00000174567	1.00419	2.00581	51.8246	2.18471709960074e-11	2.47541e-10
AL031668.1	20	32668955	ENSG00000229472	1.00161	2.00224	51.725	2.27016213255536e-11	2.56445e-10
FAM184A	6	119280992	ENSG00000111879	1.10927	2.15737	51.5032	2.47289036316462e-11	2.77456e-10
AC044797.1	5	70370030	ENSG00000230847	1.22736	2.34138	49.9505	4.51302938964132e-11	4.87451e-10
ZNF165	6	28046572	ENSG00000197279	1.01724	2.02404	48.1073	9.27452950723717e-11	9.56238e-10
METTL12	11	62432779	ENSG00000214756	1.01571	2.0219	45.6609	2.43862538692136e-10	2.35734e-09
AC008074.2	2	64681103	ENSG00000119862	1.05616	2.07939	45.6223	2.47631518045966e-10	2.38988e-09
PPEF1	X	18694029	ENSG00000086717	1.24112	2.36383	45.4168	2.68735500951887e-10	2.58166e-09
RYR2	1	237205505	ENSG00000198626	1.156	2.22839	44.8706	3.34128938076612e-10	3.1621e-09
BX323851.1	1	108815565	ENSG00000188740	1.03249	2.04555	44.8043	3.43101143257574e-10	3.24357e-09
AC118282.19+AC118282.7+AC118282.13+AC118282.2+AC118282.12+AC118282.21+AC011293.3	4+4+4+4+4+4+Y	49094399+49112685+49151183+49104423+49139239+49110120+13842660	ENSG00000228310+ENSG00000230689+ENSG00000230974+ENSG00000231117+ENSG00000232428+ENSG00000232657+ENSG00000238136	1.44412	2.72096	44.7502	3.50594867600527e-10	3.30739e-09
AC104135.2	2	75145275	ENSG00000204792	1.028	2.0392	44.7201	3.54840402406236e-10	3.34478e-09
ADRA2C	4	3768296	ENSG00000184160	1.09944	2.14272	42.5495	8.49162342433508e-10	7.60381e-09
CIDEB	14	24774401	ENSG00000136305	1.04342	2.0611	41.8636	1.12113890451208e-09	9.82431e-09
CHDH	3	53850387	ENSG00000016391	1.11668	2.16847	41.8389	1.13244168309365e-09	9.9136e-09
AIF1L	9	133971912	ENSG00000126878	1.03611	2.05069	41.3182	1.39938853801213e-09	1.20433e-08
CLGN	4	141309607	ENSG00000153132	1.33041	2.51474	40.6063	1.87082714290231e-09	1.57169e-08
AL031963.12	6	3182978	ENSG00000230269	1.03911	2.05496	40.1753	2.23163385469277e-09	1.84692e-08
A26C1B	2	130831108	ENSG00000196604	1.1912	2.28342	39.115	3.44991712112067e-09	2.78149e-08
FGFR4	5	176513887	ENSG00000160867	1.09098	2.13019	38.9209	3.73730646423561e-09	2.99894e-08
AL157713.1	1	157043049	ENSG00000224520	1.03495	2.04905	38.4313	4.57482697763109e-09	3.61479e-08
BAGE2	21	10996026	ENSG00000187172	1.27478	2.41962	38.4223	4.59202165023849e-09	3.62677e-08
IGDCC3	15	65619465	ENSG00000174498	1.0475	2.06695	37.245	7.48513545846496e-09	5.70916e-08
AL136368.2	10	112629626	ENSG00000203497	1.09281	2.13289	37.1234	7.87400144359367e-09	5.97887e-08
MAGEA12	X	151899293	ENSG00000213401	1.01124	2.01565	36.0892	1.21307011024018e-08	8.94407e-08
AC233264.10	2	89869782	ENSG00000236640	1.00889	2.01236	36.0798	1.2178845144067e-08	8.97399e-08
AC147362.1	16	55817508	ENSG00000196959	1.07039	2.1	35.151	1.79945489274848e-08	1.28602e-07
NTS	12	86268073	ENSG00000133636	1.00665	2.00924	34.0336	2.88616045411207e-08	2.00004e-07
Z83851.2	22	42672361	ENSG00000233903	1.05091	2.07184	31.9921	6.89738775379167e-08	4.46407e-07
GSTA1	6	52656462	ENSG00000243955	1.14986	2.21892	31.9237	7.10315934650193e-08	4.58672e-07
KIAA1161	9	34366668	ENSG00000164976	1.00891	2.01239	31.1202	1.00392971277783e-07	6.28882e-07
CHN2	7	29186185	ENSG00000106069	1.06227	2.08821	30.8481	1.12915357538518e-07	7.0128e-07
AC233264.6+AC118282.15	2+4	89872119+49104857	ENSG00000226612+ENSG00000236506	1.14102	2.20537	27.6393	4.58461475842388e-07	2.55985e-06
SLCO1B3	12	20963638	ENSG00000111700	1.06703	2.09512	27.6015	4.66179178281996e-07	2.6009e-06
KIAA1772	18	18822203	ENSG00000141449	1.09103	2.13026	27.3813	5.13770475375703e-07	2.84769e-06
ICA1	7	8152814	ENSG00000003147	1.00489	2.00678	23.8607	2.47874338432721e-06	1.20526e-05
NKD1	16	50582241	ENSG00000140807	1.05627	2.07954	23.4389	3.00055814805961e-06	1.432e-05
KLHL1	13	70274726	ENSG00000150361	1.00644	2.00895	23.08	3.53172444834236e-06	1.66123e-05
MARVELD2	5	68710943	ENSG00000152939	1.18577	2.27485	23.0271	3.61783256807125e-06	1.69725e-05
AL672207.1	X	101033855	ENSG00000178146	1.09618	2.13789	22.6716	4.25371505185977e-06	1.96451e-05
ETV4	17	41605212	ENSG00000175832	1.01846	2.02575	22.4974	4.60557561812814e-06	2.10996e-05
CGA	6	87795216	ENSG00000135346	1.04449	2.06264	21.3966	7.62867418355877e-06	3.35481e-05
C20orf56	20	22541191	ENSG00000225074	1.0475	2.06695	20.4262	1.19423772515197e-05	5.06903e-05
SERPINA6	14	94770586	ENSG00000170099	1.05594	2.07907	18.1074	3.53217669291197e-05	0.00013609
PDZK1P2	1	147466533	ENSG00000244211	1.0072	2.01	16.5129	7.53244313004517e-05	0.000270354
CDS1	4	85504132	ENSG00000163624	1.0253	2.03538	15.7022	0.000111143	0.00038431
HP	16	72088508	ENSG00000197711	1.00341	2.00473	14.506	0.000198316	0.000647454
CES8	16	67022633	ENSG00000172824	-1.04935	-2.0696	151.862	5.2557542700883e-25	4.19659e-23
AC107977.3	15	102296191	ENSG00000228931	-1.45388	-2.73944	124.96	7.71555798015154e-22	3.94213e-20
GAL3ST4	7	99756866	ENSG00000197093	-1.11091	-2.15982	110.587	5.07894890341188e-20	1.98542e-18
HIC1	17	1958393	ENSG00000177374	-1.02362	-2.03301	97.7365	2.61043559476086e-18	8.00713e-17
TCEAL6	X	101395448	ENSG00000204071	-1.05684	-2.08037	88.4756	5.06556598800527e-17	1.28578e-15
HSPB7	1	16340523	ENSG00000173641	-1.20203	-2.30063	81.9796	4.3424614157468e-16	9.61117e-15
AC009238.2+AC009237.6	2+2	96101881+96305929	ENSG00000227120+ENSG00000235959	-2.1181	-4.34121	80.6994	6.6781452750827e-16	1.4318e-14
RIPK3	14	24805227	ENSG00000129465	-1.14147	-2.20606	79.0546	1.16501960200848e-15	2.41354e-14
PFTK2	2	202655177	ENSG00000138395	-1.02298	-2.03212	78.8919	1.23119782806463e-15	2.54324e-14
AC016683.1	2	113969099	ENSG00000189223	-1.33032	-2.51458	77.32	2.10410440540949e-15	4.22863e-14
HCLS1	3	121350246	ENSG00000180353	-1.02724	-2.03812	74.6528	5.26789069525514e-15	1.00375e-13
MDFI	6	41604620	ENSG00000112559	-1.10692	-2.15385	70.3183	2.39581263794266e-14	4.18029e-13
PHYHD1	9	131683174	ENSG00000175287	-1.12868	-2.18658	69.0757	3.71887070094848e-14	6.32155e-13
TRPC4	13	38210773	ENSG00000133107	-1.68204	-3.20882	68.8509	4.02788486523833e-14	6.8046e-13
ELN	7	73442119	ENSG00000049540	-1.11491	-2.16581	68.3079	4.88574366861147e-14	8.15329e-13
ZSCAN18	19	58595210	ENSG00000121413	-1.06957	-2.0988	66.1382	1.06204480281744e-13	1.69679e-12
BCL11A	2	60678302	ENSG00000119866	-1.18927	-2.28038	65.0804	1.55508453884135e-13	2.43107e-12
CAPN5	11	76777992	ENSG00000149260	-1.08062	-2.11495	63.429	2.83111884232773e-13	4.27211e-12
HVCN1	12	111086491	ENSG00000122986	-1.29362	-2.45142	62.9325	3.39294383191954e-13	5.05563e-12
C10orf116	10	88727949	ENSG00000148671	-1.24246	-2.36602	60.0326	9.8511156279957e-13	1.37306e-11
CACHD1	1	64936428	ENSG00000158966	-1.29667	-2.45661	57.9096	2.16994661211338e-12	2.8589e-11
AC006116.3	19	56879665	ENSG00000197025	-1.2755	-2.42082	57.3157	2.71032907946621e-12	3.51238e-11
BEND6	6	56819773	ENSG00000151917	-1.03417	-2.04794	56.9764	3.07835093551323e-12	3.96049e-11
EIF4E3	3	71728440	ENSG00000163412	-1.0369	-2.05182	56.9465	3.11312475863884e-12	4.00089e-11
TRBC2	7	142498725	ENSG00000211772	-1.29867	-2.46002	56.3213	3.93861885660979e-12	4.96152e-11
LCA5	6	80194708	ENSG00000135338	-1.03893	-2.05471	55.86	4.68716869585069e-12	5.83634e-11
ARHGEF9	X	62854847	ENSG00000131089	-1.12969	-2.18812	55.8374	4.72747320496665e-12	5.88036e-11
AC116049.2	4	66959883	ENSG00000236562	-1.03542	-2.04971	55.6115	5.14873288308494e-12	6.35993e-11
RP5-1108M17.1	1	104210693	ENSG00000234441	-1.0253	-2.03539	54.7838	7.0452012987456e-12	8.54834e-11
PRSS3	9	33750515	ENSG00000010438	-1.18145	-2.26805	54.681	7.3256978397894e-12	8.87356e-11
AC034102.1	12	56374317	ENSG00000237493	-1.01502	-2.02093	54.3887	8.18632054855395e-12	9.86642e-11
PTPRQ	12	80837534	ENSG00000139304	-1.15036	-2.21969	52.6229	1.60727274371330e-11	1.8608e-10
ZNF502	3	44754135	ENSG00000196653	-1.09064	-2.12968	51.7089	2.2842895536705e-11	2.57839e-10
C1QTNF1	17	77020251	ENSG00000173918	-1.1227	-2.17754	50.8229	3.21680185773217e-11	3.54995e-10
GPR155	2	175296966	ENSG00000163328	-1.05383	-2.07603	48.7093	7.32488601363988e-11	7.70162e-10
FERMT3	11	63974152	ENSG00000149781	-1.02367	-2.03309	46.7984	1.55332850249765e-10	1.55037e-09
PTN	7	136912088	ENSG00000105894	-1.18693	-2.27668	45.8274	2.28240591972513e-10	2.21474e-09
BAALC	8	104152921	ENSG00000164929	-1.12274	-2.1776	45.4232	2.68056510698279e-10	2.57653e-09
FJX1	11	35639735	ENSG00000179431	-1.00389	-2.00541	44.4896	3.8910723264192e-10	3.65039e-09
AC093555.2	3	27256307	ENSG00000224237	-1.00512	-2.00711	43.8236	5.08184874635192e-10	4.68119e-09
DGKI	7	137073563	ENSG00000157680	-1.11612	-2.16764	42.954	7.2116985895112e-10	6.52995e-09
ARHGAP6	X	11155663	ENSG00000047648	-1.04027	-2.05661	42.2846	9.4525087916967e-10	8.40087e-09
DYSF	2	71680753	ENSG00000135636	-1.10461	-2.15041	42.2297	9.66519685448853e-10	8.57919e-09
DENND2A	7	140218220	ENSG00000146966	-1.10262	-2.14744	41.9697	1.07393902362038e-09	9.43858e-09
ETV1	7	13930853	ENSG00000006468	-1.34138	-2.53394	41.5277	1.28507336339594e-09	1.11313e-08
ATL1	14	50999800	ENSG00000198513	-1.02029	-2.02832	40.2701	2.14663947792902e-09	1.78238e-08
AC079953.2	12	101188374	ENSG00000151572	-1.23526	-2.35423	40.2095	2.20057824250914e-09	1.82334e-08
AC079780.1	7	23514415	ENSG00000236654	-1.03341	-2.04686	39.4162	3.04753426882732e-09	2.47557e-08
CMTM7	3	32433163	ENSG00000153551	-1.10337	-2.14857	39.0975	3.47488945322126e-09	2.79909e-08
RP11-262H14.1	9	66544358	ENSG00000219693	-1.02737	-2.0383	38.7656	3.98463959541473e-09	3.18807e-08
FMO2	1	171154347	ENSG00000094963	-1.00097	-2.00134	37.7065	6.1780032082559e-09	4.77662e-08
ZNF287	17	16453631	ENSG00000141040	-1.0247	-2.03453	36.4276	1.05279808652742e-08	7.84357e-08
TRIM55	8	67039278	ENSG00000147573	-1.00796	-2.01106	35.705	1.42528178204902e-08	1.03734e-07
CACNA1C	12	2080229	ENSG00000151067	-1.06035	-2.08544	34.8155	2.07305155521783e-08	1.46887e-07
ADAMTS9	3	64501333	ENSG00000163638	-1.16499	-2.24231	32.9996	4.48108141635606e-08	3.00302e-07
ANXA2P2	9	33624272	ENSG00000231991	-1.05985	-2.08471	32.9639	4.54982366780620e-08	3.04565e-07
CD200	3	112051915	ENSG00000091972	-1.31849	-2.49405	29.8597	1.73340392204233e-07	1.04538e-06
LPHN2	1	81771845	ENSG00000117114	-1.23708	-2.35721	29.7896	1.78714917848668e-07	1.07452e-06
ITGA7	12	56078373	ENSG00000135424	-1.05146	-2.07263	29.6805	1.87401207480781e-07	1.1222e-06
SYT14	1	210111538	ENSG00000143469	-1.26333	-2.4005	29.6499	1.89920030075444e-07	1.13652e-06
ZNF462	9	109625378	ENSG00000148143	-1.02232	-2.03118	29.3495	2.16493446561822e-07	1.2841e-06
MALL	2	110841447	ENSG00000144063	-1.1606	-2.2355	28.9761	2.54859286556588e-07	1.49177e-06
EDA2R	X	65815479	ENSG00000131080	-1.05648	-2.07985	28.8911	2.64516184763437e-07	1.54299e-06
KCNJ15	21	39628663	ENSG00000157551	-1.01153	-2.01604	28.3864	3.30009115615168e-07	1.89217e-06
PTPRD	9	8314246	ENSG00000153707	-1.17438	-2.25696	27.219	5.51990576720809e-07	3.04107e-06
EBF3	10	131633547	ENSG00000108001	-1.01223	-2.01703	23.3765	3.08670470593142e-06	1.46957e-05
MKX	10	27961803	ENSG00000150051	-1.06088	-2.0862	22.41	4.79324198497621e-06	2.18842e-05
FAM49A	2	16730727	ENSG00000197872	-1.09872	-2.14165	19.3152	2.00300827415928e-05	8.11873e-05
PRUNE2	9	79226292	ENSG00000106772	-1.18734	-2.27733	19.0298	2.28920525304555e-05	9.16506e-05
CASP1	11	104896235	ENSG00000137752	-1.03864	-2.05429	18.6902	2.68460597936698e-05	0.000105874
FMN2	1	240177648	ENSG00000155816	-1.02387	-2.03337	17.7053	4.27146806545942e-05	0.000161293
CYB5A	18	71920528	ENSG00000166347	-1.08266	-2.11794	14.8723	0.000165977	0.000551482
KRT14	17	39738531	ENSG00000186847	-1.08854	-2.12659	12.6554	0.000492075	0.00146888
KRT6A	12	52880958	ENSG00000205420	-1.12554	-2.18183	10.1703	0.00171519	0.00447482
gene info identified at both level	1684 unique genes.
symbol	chr2	loc	ensg	ensT	TU.NO	fc	F	P.Value	adj.P.Val	TU.NO.1	fc.1	F.1	P.Value.1
AP000525.2-206	22	16147979	ENSG00000206195	ENST00000447898	3.61041	12.2135	409.681	4.98853e-46	2.34505e-41	2.64516	6.25566	359.971	6.45092e-43
AL589743-008	14	19650064	ENSG00000225210	ENST00000431094	1.36045	2.56766	408.152	6.19021e-46	2.34505e-41	3.17742	9.0469	433.649	1.48265e-47
AL589743-006	14	19650028	ENSG00000225210	ENST00000455088	1.28909	2.44375	406.201	8.16165e-46	2.34505e-41	3.17742	9.0469	433.649	1.48265e-47
PRIM1-201	12	57125372	ENSG00000198056	ENST00000338193	1.92447	3.79598	403.833	1.14289e-45	2.62706e-41	1.90874	3.75481	401.708	1.27911e-45
AL589743-005	14	19650018	ENSG00000225210	ENST00000432001	1.19087	2.2829	393.971	4.7182e-45	7.74662e-41	3.17742	9.0469	433.649	1.48265e-47
AP000525.2-207	22	16150885	ENSG00000206195	ENST00000456786	1.17942	2.26486	388.66	1.02307e-44	1.46976e-40	2.64516	6.25566	359.971	6.45092e-43
AP000525.2-202	22	16150529	ENSG00000206195	ENST00000413768	2.29907	4.9214	380.248	3.54054e-44	4.52126e-40	2.64516	6.25566	359.971	6.45092e-43
AL589743-007	14	19650032	ENSG00000225210	ENST00000441500	1.10369	2.14904	376.148	6.53073e-44	7.50577e-40	3.17742	9.0469	433.649	1.48265e-47
AP000525.2-205	22	16150255	ENSG00000206195	ENST00000437781	1.40081	2.64049	355.034	1.64893e-42	1.72283e-38	2.64516	6.25566	359.971	6.45092e-43
AL589743-002	14	19653940	ENSG00000225210	ENST00000427798	2.05544	4.1567	354.455	1.80485e-42	1.7286e-38	3.17742	9.0469	433.649	1.48265e-47
AL589743-001	14	19650066	ENSG00000225210	ENST00000438128	2.09812	4.28152	352.018	2.64342e-42	2.33699e-38	3.17742	9.0469	433.649	1.48265e-47
XRCC2-001	7	152343589	ENSG00000196584	ENST00000359321	2.12811	4.37144	331.457	7.12532e-41	4.81714e-37	2.41039	5.31618	342.954	9.42961e-42
XRCC2-002	7	152341864	ENSG00000196584	ENST00000495707	2.43701	5.41518	324.953	2.07913e-40	1.32753e-36	2.41039	5.31618	342.954	9.42961e-42
CDT1-201	16	88870186	ENSG00000167513	ENST00000301019	1.68035	3.20506	317.467	7.26148e-40	4.17281e-36	1.68865	3.22354	324.674	1.86514e-40
E2F1-001	20	32263489	ENSG00000101412	ENST00000343380+ENST00000402461	1.523	2.87388	308.382	3.40196e-39	1.86185e-35	1.61135	3.05538	312.118	1.548e-39
AL589743-003	14	19650037	ENSG00000225210	ENST00000418499	1.05602	2.07919	304.66	6.46057e-39	3.37506e-35	3.17742	9.0469	433.649	1.48265e-47
RFC3-001	13	34392186	ENSG00000133119	ENST00000380071	1.7061	3.26278	302.651	9.15331e-39	4.38329e-35	1.55512	2.93858	336.363	2.73105e-41
GINS2-001	16	85709804	ENSG00000131153	ENST00000253462	2.16812	4.49437	301.751	1.07034e-38	4.92057e-35	2.26893	4.81967	306.74	3.89871e-39
NUP210-001	3	13357737	ENSG00000132182	ENST00000254508	3.16462	8.96696	286.757	1.52144e-37	5.55936e-34	3.01892	8.10563	265.681	6.5406e-36
FANCA-203	16	89864767	ENSG00000187741	ENST00000389302	2.47568	5.56229	285.84	1.79487e-37	6.06718e-34	1.97032	3.91856	275.438	1.05166e-36
FANCD2-007	3	10088111	ENSG00000144554	ENST00000464934	1.03126	2.0438	283.626	2.67853e-37	8.13345e-34	2.11596	4.33479	252.892	7.65663e-35
TUBD1-205	17	57936851	ENSG00000108423	ENST00000394239	1.34753	2.54475	280.888	4.40672e-37	1.17782e-33	1.66553	3.1723	254.142	5.99961e-35
SGOL1-002	3	20211545	ENSG00000129810	ENST00000412997	1.9502	3.86429	273.243	1.79884e-36	4.49436e-33	2.30795	4.95181	225.231	2.05751e-32
CDCA5-001	11	64844924	ENSG00000146670	ENST00000275517	2.4946	5.63573	272.82	1.94571e-36	4.75787e-33	2.03777	4.1061	273.168	1.603e-36
ATAD2-201	8	124332093	ENSG00000156802	ENST00000287394	1.79823	3.47793	270.357	3.07898e-36	7.22178e-33	1.77214	3.4156	273.784	1.42954e-36
RAD54L-007	1	46714184	ENSG00000085999	ENST00000493032	1.2543	2.38551	269.325	3.73486e-36	8.58494e-33	1.6351	3.1061	230.191	7.32922e-33
FANCD2-201	3	10068113	ENSG00000144554	ENST00000383806	1.13501	2.19621	268.954	4.0037e-36	9.02246e-33	2.11596	4.33479	252.892	7.65663e-35
MCM4-202	8	48873494	ENSG00000104738	ENST00000396826	2.42562	5.3726	267.308	5.45441e-36	1.16398e-32	1.36547	2.57661	249.226	1.57185e-34
MCM7-010	7	99695236	ENSG00000166508	ENST00000477372	2.13893	4.40436	266.73	6.08217e-36	1.256e-32	1.14775	2.21568	258.611	2.52447e-35
ZNF367-001	9	99148223	ENSG00000165244	ENST00000375256	2.17209	4.50675	266.697	6.11988e-36	1.256e-32	2.20622	4.61465	271.226	2.30289e-36
MCM3-003	6	52140780	ENSG00000112118	ENST00000476448	1.81371	3.51545	266.433	6.43214e-36	1.29692e-32	1.40675	2.65139	311.681	1.66793e-39
MCM2-001	3	127317066	ENSG00000073111	ENST00000265056	1.63486	3.10558	263.943	1.03017e-35	1.94095e-32	1.54409	2.9162	304.774	5.4792e-39
CENPA-002	2	27009011	ENSG00000115163	ENST00000460030	1.45894	2.74906	255.876	4.83079e-35	8.16475e-32	1.7274	3.31131	246.681	2.59993e-34
FANCD2-006	3	10087211	ENSG00000144554	ENST00000483276	1.02423	2.03388	255.13	5.58111e-35	9.29619e-32	2.11596	4.33479	252.892	7.65663e-35
C9orf100-002	9	35661516	ENSG00000137135	ENST00000490970	1.00852	2.01185	254.262	6.60472e-35	1.08078e-31	1.92714	3.80301	375.63	5.90122e-44
NCAPH-006	2	97030218	ENSG00000121152	ENST00000435349	1.61498	3.06306	252.73	8.89858e-35	1.40098e-31	2.10768	4.30997	244.312	4.16507e-34
MYBL2-001	20	42295797	ENSG00000101057	ENST00000217026+ENST00000396863	2.07278	4.20698	250.348	1.41729e-34	2.2012e-31	2.07578	4.21572	255.312	4.77931e-35
FANCD2-011	3	10106039	ENSG00000144554	ENST00000470757	1.14286	2.20818	249.681	1.61555e-34	2.47567e-31	2.11596	4.33479	252.892	7.65663e-35
C8orf55-202	8	143808765	ENSG00000130193	ENST00000443814	1.21554	2.32227	247.722	2.37561e-34	3.45606e-31	1.05297	2.0748	233.484	3.72095e-33
FANCD2-002	3	10068183	ENSG00000144554	ENST00000419585	2.07672	4.21848	247.153	2.65799e-34	3.77139e-31	2.11596	4.33479	252.892	7.65663e-35
CDC25C-001	5	137620954	ENSG00000158402	ENST00000323760	2.35907	5.13038	245.861	3.43223e-34	4.7526e-31	2.10486	4.30156	264.643	7.96325e-36
BIRC5-204	17	76210365	ENSG00000089685	ENST00000432014	1.55347	2.93522	243.389	5.61104e-34	7.1653e-31	1.68134	3.20726	175.498	1.43941e-27
AC022007.3-206	3	10028899	ENSG00000180385	ENST00000440568	1.52914	2.88613	242.568	6.61057e-34	8.16938e-31	1.65422	3.14754	234.294	3.1518e-33
GINS1-001	20	25388363	ENSG00000101003	ENST00000262460	2.49534	5.63859	242.369	6.87856e-34	8.41013e-31	1.82692	3.54779	259.187	2.25959e-35
MCM7-002	7	99690351	ENSG00000166508	ENST00000489841	1.92935	3.80884	241.904	7.55025e-34	9.13422e-31	1.14775	2.21568	258.611	2.52447e-35
CDC2-201	10	62538220	ENSG00000170312	ENST00000316629	1.50708	2.84235	241.747	7.79084e-34	9.3271e-31	2.24769	4.74923	222.906	3.353e-32
CENPA-006	2	27008936	ENSG00000115163	ENST00000233505	1.09301	2.13319	240.729	9.55569e-34	1.10723e-30	1.7274	3.31131	246.681	2.59993e-34
MCM2-005	3	127323739	ENSG00000073111	ENST00000491422	2.0926	4.26515	239.672	1.18183e-33	1.33661e-30	1.54409	2.9162	304.774	5.4792e-39
TIMELESS-201	12	56810158	ENSG00000111602	ENST00000229201+ENST00000452204	1.41782	2.67182	237.568	1.80707e-33	1.941e-30	1.38224	2.60674	246.755	2.56231e-34
BRI3BP-201	12	125478251	ENSG00000184992	ENST00000341446	1.40759	2.65293	236.379	2.29941e-33	2.43838e-30	1.38457	2.61094	242.305	6.22292e-34
OIP5-001	15	41601466	ENSG00000104147	ENST00000220514	2.46335	5.51498	236.351	2.31257e-33	2.43838e-30	2.57381	5.95382	234.324	3.13274e-33
GMNN-005	6	24775177	ENSG00000112312	ENST00000468943	1.89242	3.71258	235.689	2.6455e-33	2.73916e-30	1.50549	2.83921	300.89	1.07786e-38
CDC25C-002	5	137621262	ENSG00000158402	ENST00000415130	1.16856	2.24788	235.043	3.01676e-33	3.09568e-30	2.10486	4.30156	264.643	7.96325e-36
CCDC138-004	2	109403244	ENSG00000163006	ENST00000447782	1.28001	2.4284	233.344	4.2678e-33	4.30262e-30	1.46668	2.76385	209.483	5.9691e-31
CENPA-003	2	26987157	ENSG00000115163	ENST00000475662	1.03966	2.05574	232.532	5.03988e-33	4.95071e-30	1.7274	3.31131	246.681	2.59993e-34
GMNN-001	6	24775166	ENSG00000112312	ENST00000230056	1.8725	3.66167	229.926	8.61293e-33	8.1138e-30	1.50549	2.83921	300.89	1.07786e-38
C15orf42-001	15	90118713	ENSG00000140534	ENST00000268138	2.00635	4.01763	228.086	1.26017e-32	1.15865e-29	2.11748	4.33935	229.227	8.94876e-33
NCAPD2-201	12	6602545	ENSG00000010292	ENST00000315579	1.11495	2.16588	227.861	1.3206e-32	1.20458e-29	1.07326	2.10419	234.065	3.30356e-33
FANCD2-202	3	10068113	ENSG00000144554	ENST00000383807	2.09932	4.28507	227.55	1.40837e-32	1.26312e-29	2.11596	4.33479	252.892	7.65663e-35
FEN1-201	11	61560150	ENSG00000168496	ENST00000305885	1.31563	2.48911	227.519	1.41775e-32	1.26312e-29	1.30279	2.46705	223.862	2.74203e-32
CDC2-007	10	62538212	ENSG00000170312	ENST00000307250+ENST00000395284	1.90014	3.7325	227.415	1.44856e-32	1.28064e-29	2.24769	4.74923	222.906	3.353e-32
EXO1-002	1	242011507	ENSG00000174371	ENST00000348581	1.4152	2.66697	226.477	1.76068e-32	1.52147e-29	2.35087	5.10131	216.909	1.19819e-31
RAD54L-001	1	46713404	ENSG00000085999	ENST00000371975	1.98523	3.95926	226.331	1.81487e-32	1.55659e-29	1.6351	3.1061	230.191	7.32922e-33
NCAPH-004	2	97001539	ENSG00000121152	ENST00000435975	2.51183	5.70342	226.293	1.82943e-32	1.55746e-29	2.10768	4.30997	244.312	4.16507e-34
CDC25A-001	3	48198636	ENSG00000164045	ENST00000302506	2.2574	4.78128	225.838	2.01125e-32	1.66297e-29	2.12148	4.3514	221.554	4.46025e-32
ATAD5-001	17	29158988	ENSG00000176208	ENST00000321990	1.86083	3.63216	223.995	2.95661e-32	2.35974e-29	1.92507	3.79755	230.606	6.72698e-33
RFC5-202	12	118456869	ENSG00000111445	ENST00000449641	1.36792	2.58098	223.419	3.33617e-32	2.60834e-29	1.50278	2.83388	335.175	3.31342e-41
TMEM56-001	1	95582894	ENSG00000152078	ENST00000370203	2.79318	6.93155	222.969	3.66747e-32	2.81002e-29	2.436	5.41139	238.411	1.36348e-33
ONECUT2-201	18	55102917	ENSG00000119547	ENST00000262095+ENST00000491143	2.29463	4.90627	222.887	3.73058e-32	2.83944e-29	2.31428	4.97355	250.599	1.19973e-34
KIF15-202	3	44807472	ENSG00000163808	ENST00000429516	2.08603	4.24578	222.355	4.17225e-32	3.11374e-29	1.88081	3.68281	214.218	2.13622e-31
EXO1-001	1	242011482	ENSG00000174371	ENST00000366548	1.07347	2.10448	220.707	5.90742e-32	4.29208e-29	2.35087	5.10131	216.909	1.19819e-31
RFC5-203	12	118454508	ENSG00000111445	ENST00000458342	1.04128	2.05806	220.349	6.37195e-32	4.56721e-29	1.50278	2.83388	335.175	3.31342e-41
C9orf100-006	9	35662964	ENSG00000137135	ENST00000468876	1.82077	3.5327	220.33	6.39799e-32	4.56721e-29	1.92714	3.80301	375.63	5.90122e-44
FANCI-201	15	89787194	ENSG00000140525	ENST00000310775	1.54519	2.91842	220.018	6.83365e-32	4.8481e-29	1.76094	3.38919	252.987	7.51651e-35
GMNN-003	6	24775641	ENSG00000112312	ENST00000378054	1.66278	3.16626	219.935	6.95507e-32	4.90396e-29	1.50549	2.83921	300.89	1.07786e-38
TROAP-202	12	49716971	ENSG00000135451	ENST00000380327	1.21916	2.32811	219.568	7.51853e-32	5.26893e-29	1.44262	2.71813	248.872	1.68563e-34
GPR160-001	3	169755717	ENSG00000173890	ENST00000355897	2.43554	5.40965	219.469	7.67722e-32	5.32472e-29	1.8399	3.57985	217.717	1.0081e-31
AURKA-012	20	54961393	ENSG00000087586	ENST00000451915	1.03169	2.04441	218.634	9.16683e-32	6.30865e-29	1.78394	3.44365	222.68	3.51674e-32
ORC1L-002	1	52838503	ENSG00000085840	ENST00000371566	2.27876	4.85262	218.581	9.26975e-32	6.3415e-29	2.0183	4.05106	230.222	7.28328e-33
CDKN3-001	14	54863673	ENSG00000100526	ENST00000335183	2.01008	4.02803	218.101	1.02664e-31	6.9001e-29	2.09208	4.26361	205.738	1.3579e-30
TRAIP-004	3	49866521	ENSG00000183763	ENST00000473195	1.661	3.16236	217.646	1.13116e-31	7.4639e-29	1.17932	2.2647	247.254	2.32099e-34
RFC4-009	3	186510311	ENSG00000163918	ENST00000418288	1.01034	2.01438	217.623	1.13666e-31	7.4639e-29	1.23059	2.34662	260.371	1.79984e-35
TROAP-201	12	49716971	ENSG00000135451	ENST00000257909	1.39403	2.62812	215.612	1.74691e-31	1.09116e-28	1.44262	2.71813	248.872	1.68563e-34
AC022007.3-201	3	10028595	ENSG00000180385	ENST00000326237+ENST00000475575	1.22341	2.33499	215.235	1.8943e-31	1.17682e-28	1.65422	3.14754	234.294	3.1518e-33
EXO1-007	1	242012285	ENSG00000174371	ENST00000493702	1.32425	2.50404	213.638	2.66986e-31	1.59816e-28	2.35087	5.10131	216.909	1.19819e-31
MANEAL-002	1	38259542	ENSG00000185090	ENST00000373045	1.58614	3.00244	213.098	2.99953e-31	1.77699e-28	1.6306	3.09641	216.513	1.30445e-31
EZH2-005	7	148515129	ENSG00000106462	ENST00000483012	1.07648	2.10889	212.225	3.622e-31	2.10241e-28	1.3465	2.54294	308.931	2.6722e-39
RNASEH2A-201	19	12917428	ENSG00000104889	ENST00000221486	1.40939	2.65625	212.017	3.78818e-31	2.17688e-28	1.38924	2.6194	209.236	6.30012e-31
EXO1-204	1	242011535	ENSG00000174371	ENST00000445862	1.34499	2.54029	211.926	3.86372e-31	2.20924e-28	2.35087	5.10131	216.909	1.19819e-31
MANEAL-202	1	38259774	ENSG00000185090	ENST00000397631	1.23396	2.35211	211.544	4.19674e-31	2.36437e-28	1.6306	3.09641	216.513	1.30445e-31
NCAPH-007	2	97001545	ENSG00000121152	ENST00000456906	1.62425	3.08281	211.404	4.32595e-31	2.42528e-28	2.10768	4.30997	244.312	4.16507e-34
ESPL1-201	12	53662083	ENSG00000135476	ENST00000257934	1.78545	3.44726	211.212	4.5106e-31	2.51652e-28	1.8976	3.72592	220.626	5.42903e-32
SGOL1-012	3	20210978	ENSG00000129810	ENST00000442720	1.64031	3.11733	211.179	4.54233e-31	2.52198e-28	2.30795	4.95181	225.231	2.05751e-32
RBL1-001	20	35624752	ENSG00000080839	ENST00000373664	1.72651	3.30926	210.32	5.47345e-31	2.98234e-28	1.44247	2.71786	217.524	1.05062e-31
C9orf100-005	9	35661817	ENSG00000137135	ENST00000488918	1.48644	2.80196	210.319	5.47528e-31	2.98234e-28	1.92714	3.80301	375.63	5.90122e-44
AC090958-001	3	11901148	ENSG00000230342	ENST00000437591	1.40549	2.64907	209.972	5.90425e-31	3.1858e-28	1.68195	3.20861	235.943	2.25098e-33
PODXL2-001	3	127348024	ENSG00000114631	ENST00000342480	2.01058	4.02945	209.306	6.82501e-31	3.60574e-28	1.49437	2.81741	165.419	1.69016e-26
ORC6L-001	16	46723558	ENSG00000091651	ENST00000219097	1.72938	3.31586	209.297	6.83939e-31	3.60574e-28	1.78212	3.43932	206.738	1.0895e-30
DTL-001	1	212208919	ENSG00000143476	ENST00000366991	2.56566	5.92027	208.915	7.43272e-31	3.88292e-28	2.39583	5.26281	208.427	7.51897e-31
SPC25-002	2	169690645	ENSG00000152253	ENST00000479309	1.42263	2.68073	207.85	9.38155e-31	4.87883e-28	1.94067	3.83885	231.104	6.06953e-33
EXO1-005	1	242012252	ENSG00000174371	ENST00000437497	1.23391	2.35204	207.475	1.01833e-30	5.24828e-28	2.35087	5.10131	216.909	1.19819e-31
HELLS-201	10	96305574	ENSG00000119969	ENST00000239026	2.16212	4.47571	207.378	1.04033e-30	5.33771e-28	1.78466	3.44537	216.392	1.33861e-31
NCAPG2-005	7	158424003	ENSG00000146918	ENST00000432615	1.30679	2.47391	206.896	1.15629e-30	5.8802e-28	1.46016	2.75139	260.364	1.80229e-35
TOP2A-201	17	38544795	ENSG00000131747	ENST00000269577	1.45038	2.73279	206.633	1.22495e-30	6.20194e-28	2.31424	4.97344	187.285	8.8622e-29
AL161728.1-201	9	97320996	ENSG00000231806	ENST00000452148	1.98772	3.9661	205.58	1.54395e-30	7.68167e-28	2.02337	4.06532	217.625	1.02822e-31
EXO1-006	1	242013794	ENSG00000174371	ENST00000469419	1.37496	2.59361	205.305	1.6404e-30	8.12634e-28	2.35087	5.10131	216.909	1.19819e-31
E2F2-001	1	23832922	ENSG00000007968	ENST00000361729	1.57903	2.98769	205.238	1.6647e-30	8.18235e-28	1.7789	3.43165	213.122	2.70677e-31
DTL-002	1	212209188	ENSG00000143476	ENST00000475419	2.79619	6.94605	205.235	1.66594e-30	8.18235e-28	2.39583	5.26281	208.427	7.51897e-31
SLCO4A1-201	20	61273797	ENSG00000101187	ENST00000217159	1.79674	3.47435	205.043	1.73801e-30	8.46398e-28	2.27046	4.82476	227.323	1.32898e-32
DSN1-003	20	35380198	ENSG00000149636	ENST00000373740	1.08718	2.12458	204.918	1.78644e-30	8.66309e-28	1.25882	2.393	285.616	1.63195e-37
C9orf100-203	9	35659341	ENSG00000137135	ENST00000378395	1.06818	2.09679	204.214	2.08721e-30	9.99512e-28	1.92714	3.80301	375.63	5.90122e-44
NUSAP1-205	15	41624926	ENSG00000137804	ENST00000450318	1.21247	2.31734	203.595	2.39336e-30	1.14137e-27	2.28599	4.877	226.674	1.52165e-32
MLF1IP-201	4	185615238	ENSG00000151725	ENST00000281453	1.79097	3.46047	203.381	2.50923e-30	1.18677e-27	1.87336	3.66386	208.566	7.29341e-31
DEPDC1B-001	5	59892739	ENSG00000035499	ENST00000265036	2.24861	4.75225	203.02	2.71841e-30	1.27003e-27	2.0589	4.16667	222.872	3.37674e-32
CDKN3-205	14	54863673	ENSG00000100526	ENST00000442975	1.4165	2.66937	202.999	2.73097e-30	1.27073e-27	2.09208	4.26361	205.738	1.3579e-30
SPC25-001	2	169727404	ENSG00000152253	ENST00000282074	2.20644	4.61534	202.72	2.90548e-30	1.33571e-27	1.94067	3.83885	231.104	6.06953e-33
EXO1-201	1	242011535	ENSG00000174371	ENST00000366547+ENST00000423397	1.3792	2.60124	202.314	3.17954e-30	1.45587e-27	2.35087	5.10131	216.909	1.19819e-31
SLCO4A1-203	20	61273797	ENSG00000101187	ENST00000370512	1.44869	2.72961	201.961	3.43911e-30	1.56848e-27	2.27046	4.82476	227.323	1.32898e-32
AP000525.2-208	22	16186149	ENSG00000206195	ENST00000458623	1.45493	2.74143	201.878	3.50311e-30	1.59135e-27	2.64516	6.25566	359.971	6.45092e-43
CDCA7-007	2	174219616	ENSG00000144354	ENST00000435616	1.51401	2.85603	201.548	3.77082e-30	1.69953e-27	1.68547	3.21644	172.666	2.85418e-27
RALGPS1-201	9	129677112	ENSG00000136828	ENST00000373442	1.19666	2.29208	201.024	4.23759e-30	1.89505e-27	1.34442	2.53928	126	5.74627e-22
GPR160-007	3	169767643	ENSG00000173890	ENST00000485735	1.10131	2.14549	200.999	4.26084e-30	1.89805e-27	1.8399	3.57985	217.717	1.0081e-31
UBE2C-001	20	44441215	ENSG00000175063	ENST00000356455	1.5963	3.02367	200.631	4.62572e-30	2.03316e-27	1.59985	3.03112	170.426	4.9245e-27
FANCI-001	15	89787180	ENSG00000140525	ENST00000300027	2.29877	4.92037	200.622	4.6349e-30	2.03316e-27	1.76094	3.38919	252.987	7.51651e-35
CCNB2-001	15	59397277	ENSG00000157456	ENST00000288207	1.92518	3.79783	200.317	4.96169e-30	2.15188e-27	1.95849	3.88655	197.847	7.8948e-30
BIRC5-201	17	76210277	ENSG00000089685	ENST00000301633+ENST00000350051	1.96656	3.90834	200.258	5.02725e-30	2.17211e-27	1.68134	3.20726	175.498	1.43941e-27
CDC25C-202	5	137620959	ENSG00000158402	ENST00000356505	1.08315	2.11866	199.924	5.41799e-30	2.32347e-27	2.10486	4.30156	264.643	7.96325e-36
BRCA2-001	13	32889611	ENSG00000139618	ENST00000380152	1.6578	3.15535	199.878	5.47301e-30	2.33696e-27	1.69354	3.23449	203.358	2.29993e-30
CDCA7-005	2	174219600	ENSG00000144354	ENST00000496441	1.11534	2.16646	199.515	5.93672e-30	2.49017e-27	1.68547	3.21644	172.666	2.85418e-27
NUSAP1-201	15	41624926	ENSG00000137804	ENST00000260359+ENST00000414849+ENST00000432717	1.7534	3.37152	198.882	6.84192e-30	2.84906e-27	2.28599	4.877	226.674	1.52165e-32
CDC25A-004	3	48218856	ENSG00000164045	ENST00000443342	1.37199	2.58828	198.289	7.81566e-30	3.20805e-27	2.12148	4.3514	221.554	4.46025e-32
CDC2-008	10	62539898	ENSG00000170312	ENST00000373809	1.66049	3.16125	197.991	8.35701e-30	3.39389e-27	2.24769	4.74923	222.906	3.353e-32
FAM83D-201	20	37555086	ENSG00000101447	ENST00000424027	1.06742	2.09569	197.74	8.84339e-30	3.57877e-27	1.67363	3.19017	149.998	8.53013e-25
C9orf140-201	9	139956581	ENSG00000186193	ENST00000359018+ENST00000409687	1.2409	2.36345	197.503	9.32848e-30	3.74868e-27	1.4373	2.70814	208.776	6.96599e-31
ASF1B-001	19	14230321	ENSG00000105011	ENST00000263382	1.80318	3.48988	197.265	9.84108e-30	3.94089e-27	1.83506	3.56787	198.404	6.96369e-30
SPAG5-201	17	26904585	ENSG00000076382	ENST00000321765	2.06631	4.18813	196.78	1.09805e-29	4.35167e-27	2.07812	4.22257	202.602	2.72059e-30
CDC2-012	10	62547429	ENSG00000170312	ENST00000487784	2.28388	4.86986	196.406	1.19463e-29	4.67004e-27	2.24769	4.74923	222.906	3.353e-32
ZDHHC23-001	3	113666748	ENSG00000184307	ENST00000330212	1.17189	2.25306	196.372	1.20389e-29	4.69028e-27	1.24563	2.37123	176.628	1.09738e-27
FAM83D-202	20	37555069	ENSG00000101447	ENST00000449225	1.09763	2.14002	196.299	1.22394e-29	4.72171e-27	1.67363	3.19017	149.998	8.53013e-25
CDCA7-006	2	174219621	ENSG00000144354	ENST00000467411	1.2791	2.42687	196.057	1.2928e-29	4.95274e-27	1.68547	3.21644	172.666	2.85418e-27
CENPO-007	2	25016314	ENSG00000138092	ENST00000486527	1.19756	2.29352	195.86	1.35169e-29	5.1611e-27	1.23977	2.3616	188.573	6.57288e-29
NUSAP1-204	15	41624926	ENSG00000137804	ENST00000443916	2.17977	4.5308	195.284	1.53996e-29	5.86053e-27	2.28599	4.877	226.674	1.52165e-32
RAD51AP1-202	12	4647950	ENSG00000111247	ENST00000321524	1.00612	2.00851	195.161	1.58331e-29	5.98586e-27	1.86437	3.64109	209.73	5.65526e-31
SASS6-001	1	100549119	ENSG00000156876	ENST00000287482	1.76904	3.40827	195.086	1.61076e-29	6.04982e-27	1.55227	2.93278	214.755	1.90272e-31
TOP2A-001	17	38544768	ENSG00000131747	ENST00000423485	2.90906	7.51129	194.643	1.78094e-29	6.62379e-27	2.31424	4.97344	187.285	8.8622e-29
CCDC138-006	2	109408172	ENSG00000163006	ENST00000456512	1.48353	2.79633	193.716	2.19888e-29	7.99739e-27	1.46668	2.76385	209.483	5.9691e-31
MND1-201	4	154265801	ENSG00000121211	ENST00000240488	1.73381	3.32606	192.285	3.04752e-29	1.0711e-26	1.78204	3.43913	201.874	3.1999e-30
CDC2-010	10	62539898	ENSG00000170312	ENST00000475504	1.86851	3.65156	192.045	3.21909e-29	1.12112e-26	2.24769	4.74923	222.906	3.353e-32
POLQ-001	3	121150278	ENSG00000051341	ENST00000264233	1.98701	3.96414	191.602	3.56278e-29	1.22964e-26	2.00373	4.01034	204.89	1.63794e-30
MCM2-003	3	127318322	ENSG00000073111	ENST00000477668	1.62787	3.09057	191.535	3.61805e-29	1.23757e-26	1.54409	2.9162	304.774	5.4792e-39
ACVR2B-001	3	38495342	ENSG00000114739	ENST00000352511	1.54342	2.91484	191.416	3.71759e-29	1.26409e-26	1.46155	2.75403	202.328	2.89216e-30
DHFRP1-201	5	79922045	ENSG00000228716	ENST00000439211	1.33159	2.51679	191.337	3.78582e-29	1.28349e-26	1.33317	2.51957	189.83	4.91634e-29
CDC25A-002	3	48198636	ENSG00000164045	ENST00000351231	1.19134	2.28365	191.145	3.95651e-29	1.33128e-26	2.12148	4.3514	221.554	4.46025e-32
POLE2-201	14	50110278	ENSG00000100479	ENST00000216367	1.65005	3.13844	191.132	3.96834e-29	1.33128e-26	1.7442	3.35009	190.821	3.9122e-29
TMEM97-001	17	26646161	ENSG00000109084	ENST00000226230	1.59191	3.01448	191.126	3.97312e-29	1.33128e-26	1.2591	2.39347	184.469	1.71007e-28
C1orf135-001	1	26160497	ENSG00000127423	ENST00000374298	1.71173	3.27553	189.823	5.35996e-29	1.73527e-26	1.79047	3.45927	191.455	3.38209e-29
AC090958.5-201	3	11912771	ENSG00000230342	ENST00000426544	1.10074	2.14465	189.761	5.43795e-29	1.75557e-26	1.68195	3.20861	235.943	2.25098e-33
CHRNA5-001	15	78857862	ENSG00000169684	ENST00000299565	2.20105	4.59813	189.684	5.53481e-29	1.77686e-26	2.33518	5.04614	187.212	9.0151e-29
MCM2-011	3	127335821	ENSG00000073111	ENST00000473785	1.35726	2.56199	189.412	5.89275e-29	1.8865e-26	1.54409	2.9162	304.774	5.4792e-39
TRAIP-005	3	49866689	ENSG00000183763	ENST00000469027	1.1265	2.18329	188.764	6.84303e-29	2.16063e-26	1.17932	2.2647	247.254	2.32099e-34
TUBD1-201	17	57936851	ENSG00000108423	ENST00000325752	1.73	3.31728	188.693	6.95588e-29	2.17909e-26	1.66553	3.1723	254.142	5.99961e-35
CENPA-001	2	27008865	ENSG00000115163	ENST00000335756	1.09783	2.14032	188.566	7.16219e-29	2.23682e-26	1.7274	3.31131	246.681	2.59993e-34
CENPQ-201	6	49431096	ENSG00000031691	ENST00000335783	1.49284	2.81443	187.729	8.69223e-29	2.65691e-26	1.34617	2.54237	179.386	5.678e-28
TMPO-201	12	98909405	ENSG00000120802	ENST00000261210	1.17527	2.25835	187.007	1.02762e-28	3.08368e-26	1.11936	2.17251	200.427	4.42182e-30
NUP210-002	3	13393163	ENSG00000132182	ENST00000420141	1.8495	3.60376	186.58	1.13491e-28	3.37916e-26	3.01892	8.10563	265.681	6.5406e-36
EME1-202	17	48450590	ENSG00000154920	ENST00000393271	1.42506	2.68527	186.367	1.19239e-28	3.52292e-26	1.58429	2.99861	317.281	6.43999e-40
FLVCR1-001	1	213031597	ENSG00000162769	ENST00000366971	1.09981	2.14326	186.213	1.23594e-28	3.63289e-26	1.14634	2.21351	207.121	1.00136e-30
CDCA5-004	11	64846560	ENSG00000146670	ENST00000404147	1.55729	2.943	185.992	1.30101e-28	3.8047e-26	2.03777	4.1061	273.168	1.603e-36
SPC24-201	19	11256170	ENSG00000161888	ENST00000293743	1.96582	3.90635	185.717	1.38718e-28	4.03616e-26	1.81811	3.5262	164.35	2.20479e-26
BLM-001	15	91260558	ENSG00000197299	ENST00000355112	1.97002	3.91775	185.661	1.40527e-28	4.07847e-26	2.03649	4.10245	191.727	3.17687e-29
CDCA2-203	8	25316933	ENSG00000184661	ENST00000435898	1.25782	2.39135	185.283	1.53498e-28	4.43254e-26	1.829	3.5529	161.871	4.09658e-26
HELLS-002	10	96350456	ENSG00000119969	ENST00000371327	2.15574	4.45596	185.037	1.62556e-28	4.67064e-26	1.78466	3.44537	216.392	1.33861e-31
RFC4-001	3	186507689	ENSG00000163918	ENST00000296273	1.75722	3.38047	184.621	1.79146e-28	5.109e-26	1.23059	2.34662	260.371	1.79984e-35
CDC6-001	17	38443885	ENSG00000094804	ENST00000209728	2.1297	4.37625	184.504	1.84097e-28	5.2372e-26	2.13617	4.39593	184.751	1.60067e-28
DSCC1-201	8	120846184	ENSG00000136982	ENST00000313655	1.53077	2.88941	183.284	2.45004e-28	6.86789e-26	1.63818	3.11274	173.058	2.59512e-27
NR6A1-001	9	127279888	ENSG00000148200	ENST00000487099	2.02877	4.08055	183.166	2.51881e-28	7.04348e-26	2.0644	4.18261	196.382	1.09951e-29
FLVCR1-003	1	213056751	ENSG00000162769	ENST00000483790	1.68893	3.22419	182.883	2.6915e-28	7.48992e-26	1.14634	2.21351	207.121	1.00136e-30
KIF2C-003	1	45205490	ENSG00000142945	ENST00000452259	1.52217	2.87222	182.397	3.01719e-28	8.31574e-26	1.96342	3.89986	165.826	1.52789e-26
EXO1-202	1	242011535	ENSG00000174371	ENST00000391848	2.50036	5.65826	181.615	3.628e-28	9.92777e-26	2.35087	5.10131	216.909	1.19819e-31
FANCA-201	16	89803959	ENSG00000187741	ENST00000305699	1.84031	3.58087	181.548	3.68507e-28	1.00406e-25	1.97032	3.91856	275.438	1.05166e-36
LMNB1-001	5	126112840	ENSG00000113368	ENST00000261366	2.58559	6.00262	181.377	3.8372e-28	1.04012e-25	1.72162	3.29807	196.313	1.11669e-29
NUSAP1-206	15	41624926	ENSG00000137804	ENST00000450592	1.64154	3.12	180.281	4.9716e-28	1.3276e-25	2.28599	4.877	226.674	1.52165e-32
C11orf82-202	11	82625754	ENSG00000165490	ENST00000430323	2.40783	5.30674	180.268	4.98696e-28	1.3276e-25	2.10947	4.31532	174.991	1.62644e-27
DSN1-201	20	35380194	ENSG00000149636	ENST00000373733	1.26917	2.41023	180.257	5.00007e-28	1.3276e-25	1.25882	2.393	285.616	1.63195e-37
TPX2-001	20	30327074	ENSG00000088325	ENST00000300403	2.85103	7.21515	180.255	5.00176e-28	1.3276e-25	1.76187	3.39137	176.248	1.2021e-27
EME1-201	17	48450590	ENSG00000154920	ENST00000338165	1.16608	2.24401	180.149	5.12955e-28	1.35839e-25	1.58429	2.99861	317.281	6.43999e-40
GINS1-003	20	25388367	ENSG00000101003	ENST00000484893	1.3815	2.60539	180.049	5.25243e-28	1.38455e-25	1.82692	3.54779	259.187	2.25959e-35
AP000532.1-201	22	16364867	ENSG00000231565	ENST00000438441	1.05352	2.07558	179.576	5.87503e-28	1.53111e-25	1.18249	2.26968	202.191	2.98163e-30
AC023886-001	4	113460492	ENSG00000188014	ENST00000445413	1.47916	2.78786	179.271	6.31611e-28	1.63493e-25	1.27494	2.41989	196.463	1.07954e-29
TMPO-202	12	98909442	ENSG00000120802	ENST00000266732	1.22347	2.33507	179.165	6.47692e-28	1.66904e-25	1.11936	2.17251	200.427	4.42182e-30
STOX1-001	10	70587298	ENSG00000165730	ENST00000399169	1.51389	2.85579	178.998	6.74022e-28	1.72145e-25	1.74581	3.35382	253.876	6.31896e-35
AC004381-001	16	20817785	ENSG00000005189	ENST00000261377	1.47737	2.78441	178.948	6.82018e-28	1.73801e-25	1.24621	2.37217	245.792	3.10179e-34
MASTL-004	10	27444299	ENSG00000120539	ENST00000375940	1.45278	2.73734	178.907	6.88728e-28	1.75123e-25	1.15817	2.23175	161.785	4.18571e-26
SPIRE2-204	16	89916568	ENSG00000204991	ENST00000443454	1.30408	2.46926	178.878	6.93474e-28	1.7594e-25	1.3117	2.48234	199.385	5.58528e-30
CBX2-202	17	77751993	ENSG00000173894	ENST00000310942	1.66518	3.17154	178.608	7.39472e-28	1.86786e-25	1.00339	2.00471	139.087	1.54336e-23
MASTL-001	10	27444299	ENSG00000120539	ENST00000342386	1.00391	2.00543	178.46	7.65925e-28	1.93043e-25	1.15817	2.23175	161.785	4.18571e-26
GMNN-006	6	24777094	ENSG00000112312	ENST00000378059	1.68049	3.20537	178.375	7.81617e-28	1.96567e-25	1.50549	2.83921	300.89	1.07786e-38
C12orf48-205	12	102527034	ENSG00000185480	ENST00000392911	1.69758	3.24356	177.853	8.85102e-28	2.21623e-25	1.65757	3.15486	186.493	1.06567e-28
AL929472.1-201	1	38265392	ENSG00000233728	ENST00000433474	1.42594	2.68689	177.739	9.09427e-28	2.2663e-25	1.49753	2.82359	202.825	2.58929e-30
EXO1-004	1	242011527	ENSG00000174371	ENST00000423131	1.04119	2.05792	177.732	9.11014e-28	2.2663e-25	2.35087	5.10131	216.909	1.19819e-31
CDC45L-202	22	19467490	ENSG00000093009	ENST00000435353	2.54905	5.85248	177.701	9.17682e-28	2.27795e-25	1.77021	3.41104	171.042	4.23758e-27
PBK-001	8	27667137	ENSG00000168078	ENST00000301905	2.36395	5.14778	176.492	1.22525e-27	2.99612e-25	2.41901	5.34804	176.872	1.03498e-27
VRK1-201	14	97263684	ENSG00000100749	ENST00000216639	1.19372	2.28742	175.315	1.62492e-27	3.88259e-25	1.18771	2.27791	172.072	3.29686e-27
CKS2-001	9	91926113	ENSG00000123975	ENST00000314355	1.6979	3.24429	175.224	1.66076e-27	3.95179e-25	1.75314	3.37091	177.354	9.21989e-28
FAM111B-201	11	58874710	ENSG00000189057	ENST00000343597	2.7973	6.95137	174.802	1.83797e-27	4.34647e-25	2.52389	5.75133	158.691	9.13503e-26
CDCA3-201	12	6957972	ENSG00000111665	ENST00000229265	1.70379	3.25755	174.659	1.90238e-27	4.48035e-25	1.80768	3.50078	177.236	9.4849e-28
RAD51AP1-201	12	4647950	ENSG00000111247	ENST00000228843+ENST00000442992	1.64487	3.1272	174.525	1.96469e-27	4.59882e-25	1.86437	3.64109	209.73	5.65526e-31
HJURP-006	2	234750762	ENSG00000123485	ENST00000453122	1.88143	3.68439	174.005	2.22734e-27	5.16105e-25	1.74609	3.35448	165.799	1.53813e-26
XRCC3-201	14	104163955	ENSG00000126215	ENST00000352127+ENST00000440302+ENST00000445556	1.1094	2.15756	173.603	2.45392e-27	5.65188e-25	1.12669	2.18357	174.352	1.89759e-27
KIF2C-001	1	45205492	ENSG00000142945	ENST00000372224	1.81903	3.52844	173.385	2.58661e-27	5.91011e-25	1.96342	3.89986	165.826	1.52789e-26
KIFC1-001	6	33359313	ENSG00000237649	ENST00000428849+ENST00000453530	1.43886	2.71106	173.171	2.72383e-27	6.20612e-25	1.39992	2.63886	189.112	5.80225e-29
AL589743.1-201	14	19684782	ENSG00000206197	ENST00000383040	1.79507	3.47033	172.911	2.90104e-27	6.53759e-25	1.8178	3.52542	180.374	4.49058e-28
NCAPH-002	2	97001534	ENSG00000121152	ENST00000427946	1.4138	2.66438	172.667	3.07743e-27	6.90799e-25	2.10768	4.30997	244.312	4.16507e-34
KIF14-001	1	200520628	ENSG00000118193	ENST00000367350	2.12232	4.35393	172.235	3.41727e-27	7.62349e-25	2.21359	4.63827	175.951	1.29103e-27
RFWD3-201	16	74655297	ENSG00000168411	ENST00000361070	1.22236	2.33327	171.937	3.67292e-27	8.07129e-25	1.19585	2.29079	171.916	3.42454e-27
DNA2-001	10	70173822	ENSG00000138346	ENST00000358410	2.18831	4.55772	171.455	4.12975e-27	9.04061e-25	1.62316	3.08049	246.59	2.64733e-34
UBE2C-201	20	44441286	ENSG00000175063	ENST00000372579	2.36567	5.15392	170.803	4.83908e-27	1.03954e-24	1.59985	3.03112	170.426	4.9245e-27
ESCO2-201	8	27632071	ENSG00000171320	ENST00000305188	2.41806	5.34453	170.516	5.18984e-27	1.10253e-24	2.2128	4.63573	181.722	3.264e-28
MCM10-003	10	13203579	ENSG00000065328	ENST00000484800	1.68105	3.20662	170.426	5.30544e-27	1.12294e-24	2.1409	4.41037	200.114	4.74316e-30
KIF2C-202	1	45205490	ENSG00000142945	ENST00000372222	1.05649	2.07986	169.964	5.93729e-27	1.2452e-24	1.96342	3.89986	165.826	1.52789e-26
KIF2C-203	1	45205672	ENSG00000142945	ENST00000421978	1.00886	2.01232	169.743	6.26682e-27	1.30716e-24	1.96342	3.89986	165.826	1.52789e-26
C1orf112-201	1	169764550	ENSG00000000460	ENST00000413811	1.31023	2.4798	169.539	6.58814e-27	1.36674e-24	1.1814	2.26796	190.292	4.41959e-29
NCAPG2-003	7	158432488	ENSG00000146918	ENST00000409339	1.40927	2.65602	168.93	7.64738e-27	1.57511e-24	1.46016	2.75139	260.364	1.80229e-35
BUB1-008	2	111423539	ENSG00000169679	ENST00000468927	1.19753	2.29347	168.722	8.04536e-27	1.64237e-24	1.99248	3.97919	188.982	5.98041e-29
STIL-201	1	47715811	ENSG00000123473	ENST00000243182	1.1245	2.18026	168.328	8.86228e-27	1.79954e-24	1.69388	3.23527	179.726	5.23677e-28
FANCD2-003	3	10070304	ENSG00000144554	ENST00000431693	1.37979	2.60231	168.126	9.31319e-27	1.88113e-24	2.11596	4.33479	252.892	7.65663e-35
DHRS11-201	17	34948312	ENSG00000108272	ENST00000360926	1.68335	3.21172	167.265	1.15101e-26	2.28867e-24	1.40458	2.6474	206.88	1.05596e-30
C17orf86-002	17	75084950	ENSG00000234912	ENST00000366365	1.35841	2.56402	167.253	1.15443e-26	2.29151e-24	1.17072	2.25124	209.48	5.9724e-31
HIST1H2AM-001	6	27860477	ENSG00000233224	ENST00000359611	2.1287	4.37322	167.222	1.16326e-26	2.29972e-24	2.26118	4.79382	178.598	6.84964e-28
LMNB1-004	5	126112853	ENSG00000113368	ENST00000472034	2.30932	4.95649	166.372	1.43425e-26	2.80338e-24	1.72162	3.29807	196.313	1.11669e-29
NCAPH-003	2	97001539	ENSG00000121152	ENST00000477409	1.74385	3.34927	166.257	1.47559e-26	2.8744e-24	2.10768	4.30997	244.312	4.16507e-34
HIST1H1C-001	6	26055968	ENSG00000187837	ENST00000343677	1.34884	2.54707	166.222	1.4886e-26	2.88995e-24	1.31944	2.49569	167.954	9.03215e-27
NEK2-001	1	211836114	ENSG00000117650	ENST00000366999	2.05147	4.14528	166.143	1.51795e-26	2.94195e-24	2.09149	4.26189	229.99	7.64081e-33
PLK4-001	4	128802046	ENSG00000142731	ENST00000270861	1.8002	3.48268	166.102	1.53337e-26	2.96186e-24	1.8847	3.69276	170.828	4.46447e-27
PLK1-201	16	23690223	ENSG00000166851	ENST00000330792	2.26183	4.79599	166.074	1.54402e-26	2.97244e-24	1.84066	3.58175	150.307	7.87177e-25
KIF18B-203	17	43003360	ENSG00000186185	ENST00000438933	1.86557	3.64413	165.961	1.58763e-26	3.04619e-24	1.54435	2.91672	153	3.91576e-25
DTL-202	1	212208919	ENSG00000143476	ENST00000420235	1.23757	2.35801	165.55	1.75757e-26	3.33881e-24	2.39583	5.26281	208.427	7.51897e-31
AC073529.1-201	X	10981960	ENSG00000234129	ENST00000433747	1.04124	2.05799	165.538	1.76295e-26	3.34349e-24	1.11848	2.17118	197.01	9.53863e-30
DSN1-002	20	35380198	ENSG00000149636	ENST00000480153	1.23378	2.35183	165.33	1.85616e-26	3.49146e-24	1.25882	2.393	285.616	1.63195e-37
WDR62-201	19	36545783	ENSG00000075702	ENST00000270301+ENST00000401500	1.50023	2.82887	165.106	1.96174e-26	3.6705e-24	1.46563	2.76184	176.451	1.14495e-27
BUB1-004	2	111399691	ENSG00000169679	ENST00000466333	2.67836	6.40126	165.101	1.96411e-26	3.6705e-24	1.99248	3.97919	188.982	5.98041e-29
RRM2-010	2	10263298	ENSG00000171848	ENST00000474701	1.6305	3.0962	165.082	1.97362e-26	3.68227e-24	1.96641	3.90795	192.468	2.68069e-29
GSG2-001	17	3627197	ENSG00000177602	ENST00000325418	1.45814	2.74754	164.965	2.03149e-26	3.77151e-24	1.56033	2.94922	163.874	2.48212e-26
EXO1-003	1	242012253	ENSG00000174371	ENST00000450748	1.83932	3.57842	164.896	2.06663e-26	3.82475e-24	2.35087	5.10131	216.909	1.19819e-31
BRCA1-209	17	41196314	ENSG00000012048	ENST00000393691	1.84249	3.58628	164.617	2.21481e-26	4.07929e-24	1.60886	3.05011	219.317	7.16786e-32
NCAPD3-201	11	134022337	ENSG00000151503	ENST00000281189	1.03827	2.05376	164.336	2.37476e-26	4.35992e-24	1.02241	2.03131	164.136	2.32499e-26
NCAPH-001	2	97001525	ENSG00000121152	ENST00000240423	1.59337	3.01753	164.152	2.48637e-26	4.55029e-24	2.10768	4.30997	244.312	4.16507e-34
GTSE1-203	22	46693352	ENSG00000075218	ENST00000440170	1.10911	2.15712	164.031	2.56201e-26	4.68127e-24	1.61293	3.05873	173.105	2.56596e-27
MCM10-201	10	13203581	ENSG00000065328	ENST00000361282+ENST00000378714	2.45873	5.49731	163.885	2.65658e-26	4.84635e-24	2.1409	4.41037	200.114	4.74316e-30
UBE2C-006	20	44441313	ENSG00000175063	ENST00000352551	1.24188	2.36507	163.474	2.94266e-26	5.32583e-24	1.59985	3.03112	170.426	4.9245e-27
C12orf48-203	12	102513956	ENSG00000185480	ENST00000378128	1.07584	2.10795	162.895	3.40017e-26	6.07748e-24	1.65757	3.15486	186.493	1.06567e-28
DBF4-005	7	87505802	ENSG00000006634	ENST00000495067	1.75184	3.36787	162.887	3.40704e-26	6.08029e-24	1.47703	2.78374	187.883	7.71352e-29
WDR62-203	19	36545783	ENSG00000075702	ENST00000388999	1.0727	2.10336	162.51	3.74287e-26	6.6384e-24	1.46563	2.76184	176.451	1.14495e-27
FANCI-202	15	89787194	ENSG00000140525	ENST00000447611	1.50924	2.84659	162.318	3.92757e-26	6.94455e-24	1.76094	3.38919	252.987	7.51651e-35
AURKA-011	20	54944721	ENSG00000087586	ENST00000395907	2.45294	5.47529	162.186	4.05873e-26	7.15444e-24	1.78394	3.44365	222.68	3.51674e-32
CCNB1-201	5	68462913	ENSG00000134057	ENST00000380848	1.83631	3.57096	161.909	4.35039e-26	7.61021e-24	1.51442	2.85684	158.505	9.57712e-26
HJURP-008	2	234750539	ENSG00000123485	ENST00000434039	1.07942	2.11319	161.845	4.42047e-26	7.72104e-24	1.74609	3.35448	165.799	1.53813e-26
AP000525.2-201	22	16158798	ENSG00000206195	ENST00000383038+ENST00000477443	1.05969	2.08449	161.801	4.46953e-26	7.79489e-24	2.64516	6.25566	359.971	6.45092e-43
RHPN2-201	19	33469499	ENSG00000131941	ENST00000254260	1.78319	3.44187	161.725	4.55596e-26	7.92158e-24	1.81278	3.51319	161.169	4.88695e-26
KIF11-001	10	94353043	ENSG00000138160	ENST00000260731	1.82786	3.5501	161.585	4.71868e-26	8.17976e-24	1.8906	3.7079	162.908	3.15914e-26
PRTG-201	15	55903750	ENSG00000166450	ENST00000389286	2.12068	4.34899	161.465	4.86261e-26	8.36925e-24	2.22789	4.6845	177.757	8.37392e-28
DBF4-004	7	87505915	ENSG00000006634	ENST00000430279	1.58036	2.99044	161.1	5.32822e-26	9.08564e-24	1.47703	2.78374	187.883	7.71352e-29
TTF2-001	1	117602925	ENSG00000116830	ENST00000369466	1.1477	2.2156	161.045	5.40268e-26	9.19896e-24	1.08335	2.11895	177.54	8.82025e-28
CEP72-202	5	612405	ENSG00000112877	ENST00000444221	1.0268	2.0375	160.816	5.72219e-26	9.71419e-24	1.22979	2.34533	180.706	4.15075e-28
C12orf48-207	12	102513956	ENSG00000185480	ENST00000412715	1.65389	3.14681	160.744	5.82721e-26	9.8779e-24	1.65757	3.15486	186.493	1.06567e-28
HIST1H1E-001	6	26156559	ENSG00000168298	ENST00000304218	1.23496	2.35374	160.266	6.57024e-26	1.09915e-23	1.23851	2.35954	161.294	4.73601e-26
KIF4A-201	X	69509895	ENSG00000090889	ENST00000374388	1.9699	3.91742	160.133	6.79542e-26	1.13517e-23	2.13009	4.37746	159.938	6.66313e-26
MCM3-001	6	52128807	ENSG00000112118	ENST00000229854	2.04889	4.13787	160.09	6.86777e-26	1.14559e-23	1.40675	2.65139	311.681	1.66793e-39
RAD51-203	15	40987359	ENSG00000051180	ENST00000423169	1.02692	2.03767	159.793	7.40163e-26	1.23107e-23	1.60835	3.04902	173.751	2.1942e-27
DTL-201	1	212208919	ENSG00000143476	ENST00000318866	1.17399	2.25634	159.741	7.50011e-26	1.24565e-23	2.39583	5.26281	208.427	7.51897e-31
SNX10-001	7	26332674	ENSG00000086300	ENST00000396376	2.07524	4.21415	159.426	8.12034e-26	1.34091e-23	2.2416	4.7292	168.489	7.91796e-27
TK1-201	17	76170173	ENSG00000167900	ENST00000405273	2.56074	5.90009	159.354	8.26903e-26	1.3635e-23	1.42458	2.68437	136.864	2.8208e-23
SCML2-001	X	18257434	ENSG00000102098	ENST00000251900	1.82656	3.54691	159.282	8.42056e-26	1.3865e-23	2.12097	4.34985	181.678	3.29794e-28
BUB1-002	2	111395409	ENSG00000169679	ENST00000409311	1.51741	2.86276	159.229	8.5335e-26	1.40108e-23	1.99248	3.97919	188.982	5.98041e-29
EZH2-003	7	148504475	ENSG00000106462	ENST00000492143	1.26591	2.40479	158.627	9.9357e-26	1.60832e-23	1.3465	2.54294	308.931	2.6722e-39
TTK-201	6	80714359	ENSG00000112742	ENST00000230510+ENST00000369798	1.99143	3.9763	158.37	1.06049e-25	1.70943e-23	2.07947	4.22653	164.801	1.97052e-26
GKAP1-007	9	86421270	ENSG00000165113	ENST00000485742	1.52206	2.87201	158.263	1.08958e-25	1.75385e-23	1.5857	3.00154	199.179	5.84981e-30
NDC80-001	18	2571510	ENSG00000080986	ENST00000261597	1.95666	3.88162	158.253	1.09212e-25	1.75549e-23	2.04482	4.12622	164.964	1.8921e-26
TMEM97-201	17	26646250	ENSG00000109084	ENST00000336687	1.29308	2.45051	158.113	1.13168e-25	1.81654e-23	1.2591	2.39347	184.469	1.71007e-28
CHAF1B-003	21	37758358	ENSG00000159259	ENST00000480486	1.26043	2.39568	158.073	1.14312e-25	1.83233e-23	1.2264	2.33983	229.675	8.15537e-33
AURKB-001	17	8108051	ENSG00000178999	ENST00000316199	1.32452	2.5045	158.042	1.15225e-25	1.8444e-23	1.34803	2.54564	157.639	1.19304e-25
RRM2-201	2	10262735	ENSG00000171848	ENST00000304567	2.29406	4.90436	158.003	1.16371e-25	1.86016e-23	1.96641	3.90795	192.468	2.68069e-29
CHKA-201	11	67820350	ENSG00000110721	ENST00000265689	1.38188	2.60608	157.873	1.20252e-25	1.91686e-23	1.27486	2.41976	156.806	1.47519e-25
EZH2-001	7	148504617	ENSG00000106462	ENST00000483967	2.02281	4.06376	157.56	1.30205e-25	2.06122e-23	1.3465	2.54294	308.931	2.6722e-39
AURKA-007	20	54961313	ENSG00000087586	ENST00000456249	1.28724	2.44061	157.367	1.36742e-25	2.1558e-23	1.78394	3.44365	222.68	3.51674e-32
MKI67-001	10	129894923	ENSG00000148773	ENST00000368654	2.4129	5.32543	157.309	1.38776e-25	2.18486e-23	2.07368	4.20958	128.028	3.24541e-22
BUB1B-001	15	40453227	ENSG00000156970	ENST00000287598+ENST00000412359	2.31425	4.97344	157.248	1.40929e-25	2.21573e-23	2.20151	4.59962	164.546	2.09938e-26
CHAF1B-001	21	37757676	ENSG00000159259	ENST00000314103	1.21541	2.32207	157.191	1.42987e-25	2.24195e-23	1.2264	2.33983	229.675	8.15537e-33
TRAIP-007	3	49877242	ENSG00000183763	ENST00000482582	1.28684	2.43994	157.042	1.48535e-25	2.31945e-23	1.17932	2.2647	247.254	2.32099e-34
RRM2-011	2	10266957	ENSG00000171848	ENST00000485717	1.51082	2.84972	156.921	1.53168e-25	2.38855e-23	1.96641	3.90795	192.468	2.68069e-29
EZH2-002	7	148514449	ENSG00000106462	ENST00000498186	1.42161	2.67884	156.714	1.61441e-25	2.51415e-23	1.3465	2.54294	308.931	2.6722e-39
RAD54B-001	8	95404035	ENSG00000197275	ENST00000463267	1.3692	2.58327	156.61	1.6578e-25	2.57822e-23	1.07664	2.10911	149.714	9.18617e-25
CDCA2-202	8	25317756	ENSG00000184661	ENST00000434814	2.1107	4.31902	156.545	1.68518e-25	2.61726e-23	1.829	3.5529	161.871	4.09658e-26
ARHGAP11B-201	15	30918403	ENSG00000187951	ENST00000341721	1.13981	2.20353	156.417	1.74119e-25	2.70061e-23	1.20099	2.29897	162.205	3.7673e-26
FAM54A-001	6	136560662	ENSG00000146410	ENST00000418509	1.8417	3.58433	156.213	1.83431e-25	2.84121e-23	1.55759	2.94361	140.982	9.26454e-24
MCM8-203	20	5931298	ENSG00000125885	ENST00000399350	1.60847	3.04928	156.053	1.91073e-25	2.94765e-23	1.42934	2.69324	219.563	6.80284e-32
HIST1H3H-001	6	27777842	ENSG00000203813	ENST00000369163	2.99734	7.98529	155.943	1.96509e-25	3.01532e-23	3.13174	8.76494	154.482	2.67405e-25
PRC1-202	15	91509275	ENSG00000198901	ENST00000361919	1.24614	2.37205	155.901	1.98624e-25	3.04372e-23	1.52496	2.87778	130.512	1.62087e-22
E2F8-201	11	19245618	ENSG00000129173	ENST00000250024	2.10099	4.29003	155.814	2.03073e-25	3.0995e-23	1.85448	3.61622	159.971	6.60876e-26
PLK1-202	16	23691168	ENSG00000166851	ENST00000425844	2.81439	7.03422	155.5	2.20024e-25	3.32729e-23	1.84066	3.58175	150.307	7.87177e-25
KIFC1-004	6	33373998	ENSG00000237649	ENST00000494554	1.63988	3.1164	155.487	2.20754e-25	3.33394e-23	1.39992	2.63886	189.112	5.80225e-29
ZWINT-001	10	58117199	ENSG00000122952	ENST00000494312	1.36602	2.57758	155.43	2.23958e-25	3.37346e-23	1.59444	3.01978	195.316	1.40006e-29
KIF2C-201	1	45205490	ENSG00000142945	ENST00000372218	1.70724	3.26535	155.393	2.26088e-25	3.39665e-23	1.96342	3.89986	165.826	1.52789e-26
ZWINT-008	10	58117605	ENSG00000122952	ENST00000373940	1.21758	2.32555	154.681	2.71283e-25	4.00753e-23	1.59444	3.01978	195.316	1.40006e-29
HMMR-201	5	162887517	ENSG00000072571	ENST00000353866	1.01607	2.0224	154.196	3.07221e-25	4.5035e-23	1.9492	3.8616	166.457	1.30673e-26
RAD51-001	15	40987358	ENSG00000051180	ENST00000267868	1.55567	2.9397	154.151	3.10743e-25	4.53795e-23	1.60835	3.04902	173.751	2.1942e-27
STIL-001	1	47715849	ENSG00000123473	ENST00000360380	1.49829	2.82508	154.066	3.17649e-25	4.60952e-23	1.69388	3.23527	179.726	5.23677e-28
POLQ-004	3	121240418	ENSG00000051341	ENST00000488282	1.27941	2.4274	153.518	3.65621e-25	5.26576e-23	2.00373	4.01034	204.89	1.63794e-30
C9orf100-003	9	35658874	ENSG00000137135	ENST00000475323	1.35173	2.55218	153.344	3.8235e-25	5.49293e-23	1.92714	3.80301	375.63	5.90122e-44
RAD51-202	15	40987359	ENSG00000051180	ENST00000382643	1.42693	2.68874	153.063	4.1104e-25	5.8399e-23	1.60835	3.04902	173.751	2.1942e-27
SLCO4A1-006	20	61287711	ENSG00000101187	ENST00000370507	1.37623	2.59589	153.063	4.11075e-25	5.8399e-23	2.27046	4.82476	227.323	1.32898e-32
BRIP1-201	17	59759985	ENSG00000136492	ENST00000259008	2.03774	4.10602	152.969	4.21159e-25	5.96841e-23	1.99156	3.97668	202.964	2.51043e-30
DEPDC1-003	1	68942580	ENSG00000024526	ENST00000489862	1.17347	2.25554	152.756	4.44893e-25	6.28151e-23	2.05819	4.16462	144.034	4.09946e-24
AURKA-002	20	54948504	ENSG00000087586	ENST00000441357	1.2461	2.37199	152.469	4.79061e-25	6.70627e-23	1.78394	3.44365	222.68	3.51674e-32
AL353809.1-201	1	197107878	ENSG00000235748	ENST00000442280	1.24077	2.36324	152.129	5.23015e-25	7.29492e-23	1.34273	2.53631	157.528	1.22746e-25
CENPO-006	2	25016269	ENSG00000138092	ENST00000491031	1.47739	2.78444	151.715	5.82158e-25	8.03347e-23	1.23977	2.3616	188.573	6.57288e-29
NCAPG2-202	7	158436922	ENSG00000146918	ENST00000449727	2.21819	4.65311	151.714	5.82257e-25	8.03347e-23	1.46016	2.75139	260.364	1.80229e-35
AC104852.1-201	8	63056732	ENSG00000237810	ENST00000433538	1.2941	2.45224	151.546	6.08039e-25	8.35908e-23	1.4167	2.66975	165.002	1.87456e-26
HAUS8-202	19	17166710	ENSG00000131351	ENST00000335009	1.47812	2.78585	151.093	6.83859e-25	9.31232e-23	1.16398	2.24074	215.679	1.55993e-31
RNFT2-001	12	117176096	ENSG00000135119	ENST00000257575	1.43715	2.70785	150.936	7.12179e-25	9.67503e-23	1.39727	2.63403	179.29	5.81002e-28
KLHL23-006	2	170551001	ENSG00000213160	ENST00000272797	1.24195	2.36518	150.759	7.45684e-25	1.00944e-22	1.76898	3.40813	154.181	2.88861e-25
ZDHHC23-002	3	113666822	ENSG00000184307	ENST00000498275	1.06974	2.09906	150.57	7.83106e-25	1.05637e-22	1.24563	2.37123	176.628	1.09738e-27
HIST1H2BF-001	6	26199748	ENSG00000197846	ENST00000359985	1.41295	2.66281	150.063	8.93354e-25	1.18835e-22	1.39867	2.63658	149.084	1.08284e-24
MAD2L1-201	4	120980592	ENSG00000164109	ENST00000333047	1.89305	3.71418	149.764	9.65579e-25	1.27703e-22	1.3115	2.48199	164.292	2.2366e-26
ZNF435-001	6	28092338	ENSG00000196812	ENST00000340487	1.16936	2.24912	149.292	1.09213e-24	1.43943e-22	1.27094	2.41318	167.112	1.11163e-26
SPIRE2-201	16	89894907	ENSG00000204991	ENST00000378247+ENST00000389207	1.53385	2.89557	149.151	1.1329e-24	1.48975e-22	1.3117	2.48234	199.385	5.58528e-30
NUP155-001	5	37288239	ENSG00000113569	ENST00000231498	1.11449	2.16518	148.818	1.23587e-24	1.61408e-22	1.03118	2.04369	179.557	5.45223e-28
RFC4-008	3	186515328	ENSG00000163918	ENST00000448497	1.59599	3.02301	148.765	1.2531e-24	1.63286e-22	1.23059	2.34662	260.371	1.79984e-35
C4orf21-202	4	113532002	ENSG00000138658	ENST00000445203	1.74477	3.35141	148.595	1.3098e-24	1.70289e-22	1.35101	2.5509	169.7	5.88264e-27
DNA2-204	10	70176418	ENSG00000138346	ENST00000445821	1.01586	2.0221	148.57	1.31853e-24	1.71037e-22	1.62316	3.08049	246.59	2.64733e-34
RNFT2-202	12	117176096	ENSG00000135119	ENST00000392549	1.8786	3.67719	148.265	1.42788e-24	1.8439e-22	1.39727	2.63403	179.29	5.81002e-28
GTSE1-201	22	46692695	ENSG00000075218	ENST00000160874	1.45201	2.73589	147.418	1.78244e-24	2.27871e-22	1.61293	3.05873	173.105	2.56596e-27
CCDC150-015	2	197540893	ENSG00000144395	ENST00000497159	1.40533	2.64878	147.304	1.83638e-24	2.33985e-22	1.43534	2.70446	122.887	1.3925e-21
NEK2-002	1	211839772	ENSG00000117650	ENST00000366998	1.89866	3.72868	146.962	2.00894e-24	2.54002e-22	2.09149	4.26189	229.99	7.64081e-33
FBXO5-001	6	153291664	ENSG00000112029	ENST00000229758	1.69699	3.24224	146.787	2.10371e-24	2.64819e-22	1.39226	2.6249	197.328	8.87692e-30
AL132777.1-201	14	61246696	ENSG00000184902	ENST00000331888	1.47411	2.77812	146.093	2.52491e-24	3.14737e-22	1.66874	3.17936	187.06	9.33782e-29
ZWINT-003	10	58118392	ENSG00000122952	ENST00000467523	1.18997	2.28149	146.045	2.55719e-24	3.18416e-22	1.59444	3.01978	195.316	1.40006e-29
DEPDC1-004	1	68941259	ENSG00000024526	ENST00000370965	1.68522	3.21588	145.848	2.69348e-24	3.35023e-22	2.05819	4.16462	144.034	4.09946e-24
HJURP-002	2	234750497	ENSG00000123485	ENST00000454020	2.36052	5.13557	145.695	2.80432e-24	3.48057e-22	1.74609	3.35448	165.799	1.53813e-26
SFMBT1-001	3	52937693	ENSG00000163935	ENST00000394752	1.48324	2.79576	145.599	2.87615e-24	3.56203e-22	1.07574	2.1078	207.179	9.88731e-31
CENPM-001	22	42334725	ENSG00000100162	ENST00000215980	1.04008	2.05635	145.501	2.95159e-24	3.6476e-22	1.1434	2.20902	161.105	4.96595e-26
HIST1H2BN-001	6	27805538	ENSG00000233822	ENST00000396980	1.40935	2.65618	145.237	3.16503e-24	3.89045e-22	1.43757	2.70864	145.251	2.96798e-24
ZWINT-007	10	58117577	ENSG00000122952	ENST00000460654	1.77169	3.41453	144.833	3.52161e-24	4.27883e-22	1.59444	3.01978	195.316	1.40006e-29
MCM7-202	7	99690404	ENSG00000166508	ENST00000362082	1.05507	2.07782	144.505	3.84067e-24	4.64151e-22	1.14775	2.21568	258.611	2.52447e-35
RACGAP1P-204	12	50382945	ENSG00000161800	ENST00000454520	1.36656	2.57854	143.599	4.88479e-24	5.82374e-22	1.30215	2.46597	152.601	4.34146e-25
NEIL3-201	4	178230991	ENSG00000109674	ENST00000264596	1.46927	2.76881	143.54	4.96202e-24	5.90357e-22	1.54272	2.91343	145.47	2.80073e-24
C19orf48-202	19	51300962	ENSG00000167747	ENST00000391811	1.42949	2.69352	142.211	7.06718e-24	8.31352e-22	1.2324	2.34957	181.45	3.4807e-28
TTK-002	6	80714357	ENSG00000112742	ENST00000430061	1.90924	3.75611	141.885	7.70985e-24	8.99679e-22	2.07947	4.22653	164.801	1.97052e-26
ZNF670-001	1	247200086	ENSG00000135747	ENST00000366503	1.21434	2.32035	141.388	8.8068e-24	1.02136e-21	1.24782	2.37482	143.511	4.71041e-24
RACGAP1P-202	12	50382945	ENSG00000161800	ENST00000427314	1.44571	2.72397	141.003	9.76308e-24	1.12207e-21	1.30215	2.46597	152.601	4.34146e-25
CCNA2-001	4	122737599	ENSG00000145386	ENST00000274026	1.5822	2.99426	140.989	9.80053e-24	1.12525e-21	1.58802	3.00635	140.717	9.94633e-24
KIFC1-003	6	33367868	ENSG00000237649	ENST00000486695	1.21566	2.32248	140.975	9.83514e-24	1.1281e-21	1.39992	2.63886	189.112	5.80225e-29
STIL-003	1	47726102	ENSG00000123473	ENST00000418131	1.72895	3.31486	140.895	1.00494e-23	1.15037e-21	1.69388	3.23527	179.726	5.23677e-28
TACC3-004	4	1723262	ENSG00000013810	ENST00000467746	1.03942	2.0554	140.428	1.13915e-23	1.29627e-21	1.22686	2.34058	100.782	1.00791e-18
CENPH-001	5	68485375	ENSG00000153044	ENST00000283006	1.51564	2.85926	140.319	1.17288e-23	1.32938e-21	1.57837	2.98633	148.368	1.30611e-24
MCM8-202	20	5931298	ENSG00000125885	ENST00000378886	1.15304	2.22382	140.276	1.1865e-23	1.33953e-21	1.42934	2.69324	219.563	6.80284e-32
SNX10-003	7	26410008	ENSG00000086300	ENST00000462993	1.3906	2.62189	139.955	1.29329e-23	1.45296e-21	2.2416	4.7292	168.489	7.91796e-27
LMNB1-007	5	126147405	ENSG00000113368	ENST00000494185	1.65998	3.16012	139.944	1.29745e-23	1.45621e-21	1.72162	3.29807	196.313	1.11669e-29
FANCA-202	16	89803959	ENSG00000187741	ENST00000389301	1.15728	2.23036	139.915	1.30754e-23	1.46611e-21	1.97032	3.91856	275.438	1.05166e-36
KIAA1958-001	9	115249127	ENSG00000165185	ENST00000337530	1.40762	2.653	139.569	1.43517e-23	1.59985e-21	1.40654	2.651	150.973	6.61902e-25
TMEM106C-201	12	48357330	ENSG00000134291	ENST00000256686	1.76182	3.39126	139.529	1.45059e-23	1.61547e-21	1.09532	2.1366	204.199	1.90855e-30
PRR11-201	17	57233101	ENSG00000068489	ENST00000262293	1.84718	3.59796	139.429	1.49005e-23	1.65461e-21	1.88055	3.68215	141.198	8.74147e-24
UBE2C-003	20	44441274	ENSG00000175063	ENST00000335046	1.02956	2.0414	138.823	1.75488e-23	1.93188e-21	1.59985	3.03112	170.426	4.9245e-27
AC046185.1-201	17	61688129	ENSG00000223527	ENST00000437254	1.13213	2.19183	138.538	1.89486e-23	2.08001e-21	1.22348	2.33509	145.914	2.49094e-24
CDCA7-003	2	174219600	ENSG00000144354	ENST00000410101	1.24182	2.36496	138.294	2.02402e-23	2.21123e-21	1.68547	3.21644	172.666	2.85418e-27
MCM5-202	22	35796431	ENSG00000100297	ENST00000426383	1.44393	2.72061	138.275	2.03453e-23	2.22059e-21	1.08183	2.11672	162.436	3.55525e-26
ASPM-001	1	197053258	ENSG00000066279	ENST00000367409	2.07057	4.20053	138.259	2.0437e-23	2.22848e-21	1.80404	3.49196	144.795	3.34967e-24
MCM7-015	7	99697087	ENSG00000166508	ENST00000465688	1.36139	2.56933	138.215	2.06819e-23	2.25305e-21	1.14775	2.21568	258.611	2.52447e-35
AC022007.3-205	3	10029588	ENSG00000180385	ENST00000438698	1.3801	2.60287	138.204	2.07432e-23	2.2576e-21	1.65422	3.14754	234.294	3.1518e-33
HJURP-007	2	234749461	ENSG00000123485	ENST00000414924	1.81325	3.51433	138.086	2.14131e-23	2.3261e-21	1.74609	3.35448	165.799	1.53813e-26
QSOX2-001	9	139098179	ENSG00000165661	ENST00000358701	1.08448	2.12061	137.99	2.19808e-23	2.37653e-21	1.02559	2.03579	144.945	3.21843e-24
FANCD2-001	3	10068098	ENSG00000144554	ENST00000287647	1.03933	2.05528	137.919	2.2403e-23	2.41763e-21	2.11596	4.33479	252.892	7.65663e-35
NEK2-004	1	211836745	ENSG00000117650	ENST00000462283	1.34405	2.53863	137.699	2.37815e-23	2.55918e-21	2.09149	4.26189	229.99	7.64081e-33
MARS2-001	2	198570087	ENSG00000152428	ENST00000282276	1.02593	2.03627	137.591	2.44833e-23	2.62733e-21	1.0334	2.04684	130.568	1.59558e-22
AL365181.4-201	1	156616299	ENSG00000229953	ENST00000448869	1.96287	3.89837	137.507	2.50512e-23	2.67847e-21	1.97887	3.94185	140.294	1.11451e-23
SLCO4A1-003	20	61299093	ENSG00000101187	ENST00000466961	1.14225	2.20726	137.105	2.7938e-23	2.96484e-21	2.27046	4.82476	227.323	1.32898e-32
NUF2-001	1	163291744	ENSG00000143228	ENST00000271452	2.08065	4.22998	137.026	2.8543e-23	3.02345e-21	1.94476	3.84975	154.521	2.64715e-25
LA16c-60H5-001	22	16100517	ENSG00000223875	ENST00000420638	1.11571	2.16701	136.829	3.01136e-23	3.17811e-21	1.17565	2.25895	158.508	9.56981e-26
SLC25A10-202	17	79679337	ENSG00000183048	ENST00000350690	1.59011	3.01073	136.658	3.15487e-23	3.3083e-21	1.37403	2.59193	180.469	4.39089e-28
CENPO-003	2	25016347	ENSG00000138092	ENST00000498362	1.07883	2.11232	136.151	3.6216e-23	3.76338e-21	1.23977	2.3616	188.573	6.57288e-29
NCAPG-001	4	17812525	ENSG00000109805	ENST00000251496	1.91248	3.76455	136.087	3.6851e-23	3.82591e-21	1.9302	3.81107	138.481	1.81834e-23
HIST1H3B-001	6	26031878	ENSG00000124693	ENST00000244661	2.46702	5.52899	136.011	3.76197e-23	3.90219e-21	2.44167	5.43271	133.974	6.22009e-23
BUB1-011	2	111398903	ENSG00000169679	ENST00000478175	1.36105	2.56872	135.252	4.62746e-23	4.726e-21	1.99248	3.97919	188.982	5.98041e-29
RAD51AP1-203	12	4647950	ENSG00000111247	ENST00000352618	1.58205	2.99394	135.22	4.6678e-23	4.75594e-21	1.86437	3.64109	209.73	5.65526e-31
PRC1-204	15	91509275	ENSG00000198901	ENST00000417173	1.08001	2.11405	135.214	4.67569e-23	4.75976e-21	1.52496	2.87778	130.512	1.62087e-22
CCNF-001	16	2479420	ENSG00000162063	ENST00000397066	1.44947	2.73108	135.202	4.69199e-23	4.77213e-21	1.30499	2.47082	154.169	2.89774e-25
PARD6B-001	20	49348081	ENSG00000124171	ENST00000371610	2.18131	4.53565	134.945	5.03256e-23	5.10046e-21	2.15389	4.45027	141.01	9.19464e-24
CENPO-201	2	25016333	ENSG00000138092	ENST00000260662	1.48815	2.8053	134.587	5.55082e-23	5.58771e-21	1.23977	2.3616	188.573	6.57288e-29
CDC2-203	10	62538291	ENSG00000170312	ENST00000448257	1.42648	2.6879	134.508	5.67238e-23	5.70364e-21	2.24769	4.74923	222.906	3.353e-32
GS1-484O17-001	X	30635523	ENSG00000178556	ENST00000378958	1.03766	2.05289	134.256	6.07769e-23	6.08458e-21	1.10146	2.14571	139.055	1.55692e-23
ALDH5A1-001	6	24495080	ENSG00000112294	ENST00000357578	2.14809	4.4324	134.008	6.50594e-23	6.49633e-21	1.75124	3.36648	134.511	5.36671e-23
ERCC6L-001	X	71424510	ENSG00000186871	ENST00000373657	1.57841	2.98641	133.732	7.01758e-23	6.97088e-21	1.8188	3.52789	138.507	1.80531e-23
KLHL23-001	2	170590356	ENSG00000213160	ENST00000392647	1.77492	3.42219	133.697	7.08566e-23	7.03242e-21	1.76898	3.40813	154.181	2.88861e-25
KIF20A-001	5	137514687	ENSG00000112984	ENST00000394894	2.01898	4.05297	133.642	7.19406e-23	7.1277e-21	2.05545	4.15672	141.939	7.16825e-24
CASC5-202	15	40886447	ENSG00000137812	ENST00000346991	2.14423	4.42056	133.583	7.31073e-23	7.22461e-21	2.12165	4.3519	137.277	2.52069e-23
POLA2-201	11	65029430	ENSG00000014138	ENST00000265465	1.06585	2.0934	133.524	7.42977e-23	7.31708e-21	1.06294	2.08919	131.577	1.20554e-22
SCML2-202	X	18259371	ENSG00000102098	ENST00000442000	1.34877	2.54695	133.337	7.82189e-23	7.69007e-21	2.12097	4.34985	181.678	3.29794e-28
C13orf3-005	13	21727734	ENSG00000165480	ENST00000298260	1.56178	2.95217	133.177	8.17501e-23	7.9962e-21	1.81045	3.50753	161.042	5.04522e-26
ECT2-006	3	172536121	ENSG00000114346	ENST00000487073	1.88301	3.68844	133.143	8.25213e-23	8.06477e-21	1.18583	2.27495	152.741	4.18671e-25
RFC5-005	12	118462721	ENSG00000111445	ENST00000472603	1.46279	2.75641	132.94	8.72631e-23	8.49928e-21	1.50278	2.83388	335.175	3.31342e-41
CENPK-001	5	64813593	ENSG00000123219	ENST00000396679	1.85427	3.6157	132.771	9.14241e-23	8.8595e-21	1.75497	3.3752	140.942	9.36343e-24
CDC6-002	17	38445444	ENSG00000094804	ENST00000473555	1.9658	3.90631	132.719	9.27416e-23	8.94944e-21	2.13617	4.39593	184.751	1.60067e-28
SLC25A19-204	17	73269062	ENSG00000125454	ENST00000416858	1.29427	2.45253	132.397	1.01345e-22	9.73064e-21	1.18986	2.28131	176.868	1.03582e-27
HJURP-003	2	234752871	ENSG00000123485	ENST00000373395	1.44482	2.72229	132.381	1.0181e-22	9.75898e-21	1.74609	3.35448	165.799	1.53813e-26
HMMR-203	5	162887517	ENSG00000072571	ENST00000432118	1.31741	2.49219	132.254	1.05446e-22	1.00823e-20	1.9492	3.8616	166.457	1.30673e-26
KIF15-001	3	44803209	ENSG00000163808	ENST00000326047	1.44764	2.72762	132.159	1.08238e-22	1.03354e-20	1.88081	3.68281	214.218	2.13622e-31
ATP1B1-001	1	169075558	ENSG00000143153	ENST00000367815	1.31317	2.48487	131.804	1.1938e-22	1.12925e-20	1.07555	2.10752	100.256	1.18723e-18
KIF4A-001	X	69509940	ENSG00000090889	ENST00000374403	2.0821	4.23423	131.7	1.2288e-22	1.15759e-20	2.13009	4.37746	159.938	6.66313e-26
SMC4-006	3	160117456	ENSG00000113810	ENST00000462787	1.31933	2.49551	131.455	1.31489e-22	1.23263e-20	1.028	2.0392	114.102	1.78727e-20
C1orf112-002	1	169764190	ENSG00000000460	ENST00000359326	1.10171	2.14609	131.049	1.47158e-22	1.37168e-20	1.1814	2.26796	190.292	4.41959e-29
MCM7-005	7	99690915	ENSG00000166508	ENST00000491245	1.25946	2.39407	130.97	1.50393e-22	1.39505e-20	1.14775	2.21568	258.611	2.52447e-35
CCDC138-001	2	109403219	ENSG00000163006	ENST00000295124	1.51606	2.86008	130.92	1.52509e-22	1.41126e-20	1.46668	2.76385	209.483	5.9691e-31
C13orf3-002	13	21728836	ENSG00000165480	ENST00000462482	1.77412	3.4203	130.84	1.55942e-22	1.43839e-20	1.81045	3.50753	161.042	5.04522e-26
HMMR-003	5	162887638	ENSG00000072571	ENST00000416990	1.62101	3.0759	130.831	1.56324e-22	1.44077e-20	1.9492	3.8616	166.457	1.30673e-26
KIF20B-202	10	91461367	ENSG00000138182	ENST00000394289	1.8594	3.62856	130.819	1.56842e-22	1.44438e-20	1.66502	3.17117	132.393	9.61903e-23
PLS1-001	3	142315229	ENSG00000120756	ENST00000457734	2.42895	5.385	130.681	1.62958e-22	1.4983e-20	1.77334	3.41846	141.118	8.93066e-24
CEP152-203	15	49030136	ENSG00000103995	ENST00000399334	1.62048	3.07477	130.578	1.67712e-22	1.53832e-20	1.54636	2.9208	151.755	5.40317e-25
CCNB1-001	5	68462837	ENSG00000134057	ENST00000256442	1.29872	2.46011	130.559	1.68572e-22	1.54497e-20	1.51442	2.85684	158.505	9.57712e-26
ADAM22-009	7	87563644	ENSG00000008277	ENST00000412441	1.62523	3.08492	130.399	1.76225e-22	1.6087e-20	1.69422	3.23601	122.803	1.42613e-21
CDKN3-203	14	54866606	ENSG00000100526	ENST00000434252	1.76928	3.40884	130.032	1.95157e-22	1.77308e-20	2.09208	4.26361	205.738	1.3579e-30
FAM83D-001	20	37554955	ENSG00000101447	ENST00000217429	1.55352	2.93532	129.932	2.00674e-22	1.82032e-20	1.67363	3.19017	149.998	8.53013e-25
HELLS-203	10	96305574	ENSG00000119969	ENST00000394036	1.0184	2.02568	129.782	2.09213e-22	1.89479e-20	1.78466	3.44537	216.392	1.33861e-31
MTP18-004	22	30821768	ENSG00000242114	ENST00000412752	1.03039	2.04257	129.459	2.28952e-22	2.05896e-20	1.25193	2.3816	154.989	2.34734e-25
SHMT1-002	17	18231871	ENSG00000176974	ENST00000395685	1.24694	2.37338	129.364	2.35114e-22	2.11106e-20	1.21523	2.32177	131.056	1.39332e-22
POLA1-001	X	24712064	ENSG00000101868	ENST00000379059	1.97904	3.9423	129.083	2.54242e-22	2.27127e-20	1.24675	2.37306	170.802	4.49291e-27
AL138759.2-201	10	96337196	ENSG00000244332	ENST00000432120	1.18674	2.27638	128.962	2.63023e-22	2.34335e-20	1.26045	2.39571	134.03	6.12451e-23
TTF2-008	1	117602965	ENSG00000116830	ENST00000464062	1.0588	2.0832	127.974	3.46746e-22	3.02823e-20	1.08335	2.11895	177.54	8.82025e-28
STRBP-201	9	125887702	ENSG00000165209	ENST00000373638	1.93836	3.83269	127.895	3.54477e-22	3.08871e-20	1.50313	2.83458	196.883	9.81476e-30
CIT-201	12	120123598	ENSG00000122966	ENST00000392521	1.8791	3.67844	127.882	3.55751e-22	3.09746e-20	1.44409	2.72092	124.834	7.99624e-22
ABHD3-201	18	19230858	ENSG00000158201	ENST00000289119	1.43698	2.70754	127.612	3.83733e-22	3.31847e-20	1.48639	2.80187	122.173	1.70849e-21
C1orf112-001	1	169764550	ENSG00000000460	ENST00000286031	1.15608	2.22851	127.4	4.07341e-22	3.51205e-20	1.1814	2.26796	190.292	4.41959e-29
TRIP13-001	5	892758	ENSG00000071539	ENST00000166345	1.76712	3.40373	127.333	4.15013e-22	3.57552e-20	1.74718	3.35702	130.622	1.57166e-22
ORC1L-001	1	52838501	ENSG00000085840	ENST00000371568	1.35335	2.55506	127.123	4.40264e-22	3.77891e-20	2.0183	4.05106	230.222	7.28328e-33
STRBP-001	9	125886990	ENSG00000165209	ENST00000348403	1.55958	2.94768	126.994	4.56578e-22	3.91017e-20	1.50313	2.83458	196.883	9.81476e-30
CENPN-003	16	81040157	ENSG00000166451	ENST00000299572	1.40833	2.6543	126.716	4.9373e-22	4.20953e-20	1.11764	2.16991	128.524	2.82373e-22
PPIL5-201	14	50065415	ENSG00000165501	ENST00000361579	1.07583	2.10794	126.675	4.99429e-22	4.24866e-20	1.14576	2.21263	111.078	4.38527e-20
RFC5-001	12	118454527	ENSG00000111445	ENST00000392542	1.55462	2.93756	126.377	5.43158e-22	4.60221e-20	1.50278	2.83388	335.175	3.31342e-41
HMGB2-202	4	174252527	ENSG00000164104	ENST00000438704	1.46005	2.75118	126.186	5.73165e-22	4.84367e-20	1.19036	2.28209	208.958	6.69468e-31
CENPF-001	1	214776538	ENSG00000117724	ENST00000366955	2.07349	4.20905	126.174	5.7519e-22	4.85721e-20	1.97511	3.93158	139.43	1.40682e-23
SFXN2-001	10	104474297	ENSG00000156398	ENST00000369893	1.25626	2.38875	126.162	5.77024e-22	4.86912e-20	1.13291	2.19301	132.726	8.77355e-23
CEP72-201	5	612405	ENSG00000112877	ENST00000264935	1.14066	2.20482	125.863	6.27896e-22	5.29063e-20	1.22979	2.34533	180.706	4.15075e-28
CDC7-203	1	91966404	ENSG00000097046	ENST00000430031	1.10365	2.14898	125.849	6.30388e-22	5.30773e-20	1.40424	2.64679	184.172	1.83355e-28
DLGAP5-002	14	55614854	ENSG00000126787	ENST00000395425	2.19923	4.59235	125.355	7.2473e-22	6.05329e-20	2.03479	4.09763	120.488	2.77303e-21
AC016394.3-201	10	74998540	ENSG00000244365	ENST00000453189	1.04059	2.05707	125.255	7.45708e-22	6.21495e-20	1.09769	2.14012	130.171	1.78226e-22
RFC5-002	12	118454515	ENSG00000111445	ENST00000454402	1.47887	2.78729	124.81	8.4564e-22	7.00212e-20	1.50278	2.83388	335.175	3.31342e-41
DEPDC1-201	1	68939837	ENSG00000024526	ENST00000370962	1.05818	2.0823	124.633	8.89263e-22	7.31589e-20	2.05819	4.16462	144.034	4.09946e-24
C21orf58-009	21	47734785	ENSG00000160298	ENST00000445935	1.09024	2.1291	124.584	9.0172e-22	7.41306e-20	1.05599	2.07915	135.292	4.33228e-23
GDPD1-202	17	57297834	ENSG00000153982	ENST00000376124	1.38873	2.61848	124.482	9.28111e-22	7.60826e-20	1.30865	2.47709	138.04	2.04912e-23
CDCA8-001	1	38158090	ENSG00000134690	ENST00000373055	1.77204	3.41537	124.45	9.36767e-22	7.67374e-20	1.76217	3.39209	154.571	2.61363e-25
C19orf48-203	19	51300962	ENSG00000167747	ENST00000391812	1.42959	2.6937	124.414	9.46276e-22	7.74061e-20	1.2324	2.34957	181.45	3.4807e-28
HELLS-001	10	96305574	ENSG00000119969	ENST00000348459	1.04615	2.06501	124.259	9.88713e-22	8.07051e-20	1.78466	3.44537	216.392	1.33861e-31
C18orf56-201	18	649621	ENSG00000176912	ENST00000323813	1.11638	2.16802	124.212	1.00199e-21	8.14996e-20	1.17765	2.26208	149.858	8.84845e-25
DNA2-003	10	70196611	ENSG00000138346	ENST00000478029	1.31783	2.4929	124.065	1.04472e-21	8.44968e-20	1.62316	3.08049	246.59	2.64733e-34
PDE3B-201	11	14665269	ENSG00000152270	ENST00000282096	2.29873	4.92026	123.861	1.10718e-21	8.91092e-20	2.35283	5.10825	132.385	9.64029e-23
SLC27A2-001	15	50474394	ENSG00000140284	ENST00000267842	3.43538	10.8181	123.467	1.23866e-21	9.90669e-20	3.13776	8.80155	118.171	5.42397e-21
FOXRED2-001	22	36883237	ENSG00000100350	ENST00000397224	1.3666	2.57862	123.417	1.25642e-21	1.00348e-19	1.16149	2.23689	110.415	5.34677e-20
RAD54L-008	1	46726520	ENSG00000085999	ENST00000473251	1.1117	2.16101	123.396	1.26375e-21	1.00863e-19	1.6351	3.1061	230.191	7.32922e-33
CDCA5-003	11	64850722	ENSG00000146670	ENST00000462902	1.4953	2.81923	123.368	1.27414e-21	1.01551e-19	2.03777	4.1061	273.168	1.603e-36
UBE2C-202	20	44441255	ENSG00000175063	ENST00000405520	1.54291	2.91382	123.343	1.28328e-21	1.02209e-19	1.59985	3.03112	170.426	4.9245e-27
PRC1-205	15	91509275	ENSG00000198901	ENST00000442656	1.08858	2.12664	123.219	1.3294e-21	1.05516e-19	1.52496	2.87778	130.512	1.62087e-22
AC114982.2-201	5	61808070	ENSG00000233281	ENST00000424932	1.59837	3.02802	122.946	1.4368e-21	1.1357e-19	2.29151	4.89568	167.974	8.98709e-27
HELLS-005	10	96328952	ENSG00000119969	ENST00000466552	1.68279	3.21048	122.905	1.45388e-21	1.14809e-19	1.78466	3.44537	216.392	1.33861e-31
MANEAL-001	1	38261160	ENSG00000185090	ENST00000329006	1.56968	2.96839	122.895	1.45797e-21	1.14927e-19	1.6306	3.09641	216.513	1.30445e-31
PPP1R9A-202	7	94536949	ENSG00000158528	ENST00000340694	1.94471	3.8496	122.868	1.46935e-21	1.15745e-19	1.78574	3.44794	128.027	3.24609e-22
SMCHD1-001	6	27100821	ENSG00000196787	ENST00000359193	1.38778	2.61676	122.361	1.69811e-21	1.32855e-19	1.39307	2.62638	121.91	1.84232e-21
FOXRED2-002	22	36884289	ENSG00000100350	ENST00000216187	1.53517	2.89823	121.771	2.01075e-21	1.56145e-19	1.16149	2.23689	110.415	5.34677e-20
AURKA-008	20	54958167	ENSG00000087586	ENST00000422322	1.34669	2.54328	121.756	2.01927e-21	1.56702e-19	1.78394	3.44365	222.68	3.51674e-32
ZWINT-202	10	58117207	ENSG00000122952	ENST00000448380	1.12986	2.18837	121.665	2.07261e-21	1.60516e-19	1.59444	3.01978	195.316	1.40006e-29
AC004460.1-201	15	31008518	ENSG00000203289	ENST00000366119	1.43435	2.7026	121.586	2.1203e-21	1.63878e-19	1.4753	2.78042	126.819	4.56018e-22
STRBP-005	9	125883570	ENSG00000165209	ENST00000496533	1.27504	2.42005	121.219	2.35534e-21	1.80663e-19	1.50313	2.83458	196.883	9.81476e-30
CCNE2-201	8	95892455	ENSG00000175305	ENST00000308108	2.20771	4.61942	121.218	2.35633e-21	1.80663e-19	2.16295	4.47829	125.421	6.76982e-22
EPB41-206	1	29213628	ENSG00000159023	ENST00000398863	1.40524	2.64863	121.041	2.47876e-21	1.89544e-19	1.01875	2.02616	90.7992	2.38192e-17
FBXO43-202	8	101145659	ENSG00000156509	ENST00000428185+ENST00000428847	1.3886	2.61825	121.037	2.48166e-21	1.89639e-19	1.28618	2.43882	139.136	1.52295e-23
FOXM1-201	12	2966852	ENSG00000111206	ENST00000342628	1.93253	3.81725	120.529	2.87209e-21	2.18602e-19	1.86702	3.64777	137.033	2.69412e-23
BUB1-001	2	111395411	ENSG00000169679	ENST00000302759	1.54549	2.91903	120.482	2.91172e-21	2.21326e-19	1.99248	3.97919	188.982	5.98041e-29
BX004987.7-208	1	143399412	ENSG00000185044	ENST00000443766	1.51691	2.86177	120.387	2.99174e-21	2.26957e-19	1.14873	2.21719	122.409	1.59639e-21
TPD52-204	8	80948826	ENSG00000076554	ENST00000448733	2.85257	7.22286	120.293	3.07411e-21	2.32592e-19	2.02738	4.07665	150.865	6.80687e-25
ZDHHC23-004	3	113676421	ENSG00000184307	ENST00000488129	1.08502	2.12141	120.267	3.09764e-21	2.34218e-19	1.24563	2.37123	176.628	1.09738e-27
NUP155-202	5	37291941	ENSG00000113569	ENST00000434056	1.01409	2.01963	120.259	3.10399e-21	2.34544e-19	1.03118	2.04369	179.557	5.45223e-28
AC093510.1-201	5	89705817	ENSG00000176265	ENST00000324336	1.24984	2.37815	120.142	3.21081e-21	2.4198e-19	1.36063	2.56797	132.86	8.45524e-23
MCM2-002	3	127317253	ENSG00000073111	ENST00000474964	1.00407	2.00565	120.09	3.25898e-21	2.45288e-19	1.54409	2.9162	304.774	5.4792e-39
CDCA4-201	14	105475910	ENSG00000170779	ENST00000336219	1.01865	2.02603	119.907	3.43575e-21	2.57245e-19	1.01395	2.01943	115.508	1.18136e-20
HMMR-202	5	162896067	ENSG00000072571	ENST00000426586	1.81425	3.51677	119.74	3.60562e-21	2.69262e-19	1.9492	3.8616	166.457	1.30673e-26
AC138940.2-201	5	21883645	ENSG00000213430	ENST00000388966	1.01355	2.01888	119.703	3.64422e-21	2.71968e-19	1.03933	2.05528	112.886	2.56089e-20
ARHGAP11A-001	15	32907691	ENSG00000198826	ENST00000361627	1.3662	2.57791	119.559	3.79927e-21	2.82621e-19	1.38714	2.61559	120.24	2.97828e-21
KIAA0101-001	15	64657193	ENSG00000166803	ENST00000300035	1.99112	3.97545	119.128	4.30353e-21	3.18362e-19	1.8282	3.55095	122.839	1.41151e-21
WDR51A-003	3	52109470	ENSG00000164087	ENST00000474012	1.38999	2.62077	119.093	4.34692e-21	3.21281e-19	1.05471	2.0773	137.87	2.14587e-23
MKI67-202	10	129907580	ENSG00000148773	ENST00000368652	1.94389	3.84741	118.812	4.71545e-21	3.47179e-19	2.07368	4.20958	128.028	3.24541e-22
GRTP1-003	13	114013932	ENSG00000139835	ENST00000476439	1.21753	2.32548	118.756	4.79212e-21	3.52373e-19	1.41529	2.66712	90.9716	2.25286e-17
AL583842.7-204	1	142619123	ENSG00000230880	ENST00000426408	1.333	2.51925	118.537	5.10621e-21	3.72844e-19	1.11519	2.16623	93.3928	1.03464e-17
TMEM48-202	1	54233392	ENSG00000058804	ENST00000360494	1.2794	2.42739	118.467	5.21091e-21	3.78565e-19	1.02918	2.04086	150.988	6.59414e-25
SMC4-021	3	160130123	ENSG00000113810	ENST00000467263	1.10862	2.15639	118.405	5.30565e-21	3.84718e-19	1.028	2.0392	114.102	1.78727e-20
C16orf67-201	16	31711911	ENSG00000131797	ENST00000254109	1.22519	2.33787	118.38	5.3447e-21	3.87061e-19	1.18464	2.27307	134.274	5.72715e-23
KLHL23-003	2	170592062	ENSG00000213160	ENST00000437875	1.05108	2.07209	118.14	5.73008e-21	4.13927e-19	1.76898	3.40813	154.181	2.88861e-25
RP11-453F18__B-001	X	130836678	ENSG00000213468	ENST00000427391	1.52122	2.87033	118.029	5.9169e-21	4.25817e-19	1.61732	3.06804	129.18	2.34983e-22
XYLB-001	3	38388270	ENSG00000093217	ENST00000207870	1.17943	2.26487	117.432	7.03796e-21	5.0116e-19	1.03362	2.04716	124.241	9.46256e-22
SULT1A3-002	16	30207111	ENSG00000213599	ENST00000395137	1.17258	2.25414	117.416	7.07076e-21	5.02873e-19	1.0292	2.04089	98.7062	1.92572e-18
LIN9-003	1	226418850	ENSG00000183814	ENST00000460719	1.00789	2.01097	117.093	7.77031e-21	5.47879e-19	1.22588	2.33898	171.964	3.38474e-27
AC026786.2-201	12	133696870	ENSG00000214029	ENST00000397313	1.14535	2.212	116.867	8.29918e-21	5.80892e-19	1.2599	2.39479	129.014	2.46185e-22
SNX10-002	7	26331543	ENSG00000086300	ENST00000338523	1.97189	3.92282	116.824	8.40401e-21	5.87514e-19	2.2416	4.7292	168.489	7.91796e-27
MCM3APAS-201	21	47649148	ENSG00000215424	ENST00000327553+ENST00000432735	1.3259	2.50689	116.686	8.7477e-21	6.08948e-19	1.37057	2.58573	194.951	1.52129e-29
AC126603.1-201	15	20433870	ENSG00000215407	ENST00000400226	1.1565	2.22916	116.506	9.22098e-21	6.38414e-19	1.20661	2.30794	125.732	6.19834e-22
DDX12-203	12	9570287	ENSG00000214826	ENST00000435753	1.12588	2.18234	116.475	9.30408e-21	6.4378e-19	1.0404	2.0568	131.104	1.37494e-22
CENPJ-201	13	25463410	ENSG00000151849	ENST00000445729	1.43342	2.70087	116.385	9.55271e-21	6.58999e-19	1.08573	2.12245	128.379	2.94114e-22
CHAF1A-201	19	4402660	ENSG00000167670	ENST00000301280	1.01418	2.01976	115.951	1.08439e-20	7.41401e-19	1.09333	2.13366	129.35	2.24115e-22
EPB41-005	1	29213684	ENSG00000159023	ENST00000347529	1.16435	2.24132	115.838	1.121e-20	7.65065e-19	1.01875	2.02616	90.7992	2.38192e-17
C17orf96-001	17	36827961	ENSG00000179294	ENST00000325814	1.4411	2.71528	115.699	1.16768e-20	7.94563e-19	1.57553	2.98044	125.796	6.08791e-22
CENPF-004	1	214776827	ENSG00000117724	ENST00000495259	1.25683	2.3897	115.525	1.22874e-20	8.33641e-19	1.97511	3.93158	139.43	1.40682e-23
PPIL5-001	14	50065672	ENSG00000165501	ENST00000298288	1.3047	2.47032	115.414	1.26926e-20	8.59608e-19	1.14576	2.21263	111.078	4.38527e-20
STIL-007	1	47746589	ENSG00000123473	ENST00000427907	1.40027	2.63952	115.401	1.27405e-20	8.62347e-19	1.69388	3.23527	179.726	5.23677e-28
TMEM106C-202	12	48357641	ENSG00000134291	ENST00000424902	1.39362	2.62737	115.203	1.35019e-20	9.10133e-19	1.09532	2.1366	204.199	1.90855e-30
HIST1H3D-201	6	26197012	ENSG00000197409	ENST00000377831	1.8027	3.48872	115.151	1.3709e-20	9.21391e-19	1.73566	3.33032	113.959	1.86412e-20
HAUS8-201	19	17160573	ENSG00000131351	ENST00000253669+ENST00000448593	1.01792	2.025	115.115	1.38576e-20	9.29746e-19	1.16398	2.24074	215.679	1.55993e-31
UBE2T-001	1	202300785	ENSG00000077152	ENST00000367274	1.63557	3.1071	114.96	1.45032e-20	9.69665e-19	1.61464	3.06235	270.167	2.80834e-36
C1orf112-202	1	169764220	ENSG00000000460	ENST00000456684	1.05761	2.08149	114.725	1.55407e-20	1.03302e-18	1.1814	2.26796	190.292	4.41959e-29
C2orf15-001	2	99757948	ENSG00000241962	ENST00000302513	1.2308	2.34697	114.706	1.56252e-20	1.03804e-18	1.23927	2.36079	159.223	7.98417e-26
C2orf15-002	2	99758213	ENSG00000241962	ENST00000409684	1.3762	2.59584	114.609	1.60785e-20	1.06446e-18	1.23927	2.36079	159.223	7.98417e-26
CDCA8-002	1	38158153	ENSG00000134690	ENST00000327331	1.38355	2.6091	114.484	1.66808e-20	1.0999e-18	1.76217	3.39209	154.571	2.61363e-25
WDHD1-202	14	55408208	ENSG00000198554	ENST00000421192	1.37812	2.5993	114.473	1.67337e-20	1.10275e-18	1.10499	2.15097	150.874	6.79174e-25
SLCO4A1-004	20	61297767	ENSG00000101187	ENST00000470412	1.68332	3.21166	114.316	1.75278e-20	1.15443e-18	2.27046	4.82476	227.323	1.32898e-32
CCDC150-011	2	197583029	ENSG00000144395	ENST00000461825	1.2831	2.43362	114.182	1.82283e-20	1.19781e-18	1.43534	2.70446	122.887	1.3925e-21
AC016839.1-201	18	23750687	ENSG00000188985	ENST00000342938	1.25459	2.38599	113.75	2.07059e-20	1.346e-18	1.31167	2.48229	114.793	1.45749e-20
ALDH5A1-005	6	24522866	ENSG00000112294	ENST00000479394	1.04633	2.06527	113.741	2.07642e-20	1.34903e-18	1.75124	3.36648	134.511	5.36671e-23
GINS3-001	16	58426325	ENSG00000181938	ENST00000318129	1.53006	2.88798	113.736	2.07929e-20	1.34936e-18	1.2492	2.37709	139.103	1.5368e-23
FAM111B-203	11	58877007	ENSG00000189057	ENST00000435727	1.11389	2.16429	113.692	2.10619e-20	1.36374e-18	2.52389	5.75133	158.691	9.13503e-26
HIST1H2AB-001	6	26033320	ENSG00000137259	ENST00000259791	1.70864	3.26853	113.536	2.20572e-20	1.42418e-18	1.72835	3.31348	112.291	3.05577e-20
C18orf24-002	18	47901431	ENSG00000154839	ENST00000494518	1.30889	2.4775	113.469	2.24975e-20	1.44935e-18	1.72103	3.29671	114.358	1.65718e-20
C13orf3-001	13	21735929	ENSG00000165480	ENST00000465471	1.39965	2.63837	113.09	2.5163e-20	1.60221e-18	1.81045	3.50753	161.042	5.04522e-26
AC010203.2-201	12	100552517	ENSG00000238105	ENST00000429462	1.30812	2.47619	113.051	2.54542e-20	1.61716e-18	1.39733	2.63413	142.427	6.29056e-24
TACC3-002	4	1723246	ENSG00000013810	ENST00000484651	1.33438	2.52167	112.902	2.66071e-20	1.68761e-18	1.22686	2.34058	100.782	1.00791e-18
CENPI-003	X	100353210	ENSG00000102384	ENST00000435570	1.22147	2.33185	112.89	2.67022e-20	1.69178e-18	1.25775	2.39122	99.6242	1.44543e-18
GINS4-201	8	41386725	ENSG00000147536	ENST00000276533	1.51904	2.86601	112.777	2.76043e-20	1.74412e-18	1.45874	2.74869	126.009	5.73246e-22
ATP1B1-003	1	169077145	ENSG00000143153	ENST00000494797	1.56625	2.96135	112.742	2.78981e-20	1.76075e-18	1.07555	2.10752	100.256	1.18723e-18
C6orf167-201	6	97590037	ENSG00000146263	ENST00000275053	1.23234	2.34948	112.478	3.01655e-20	1.89036e-18	1.16398	2.24074	124.147	9.72088e-22
HIST1H2AI-001	6	27775899	ENSG00000196747	ENST00000358739	1.50733	2.84283	112.287	3.19264e-20	1.98986e-18	1.43651	2.70665	113.285	2.27558e-20
HIST2H2BD-201	1	149821759	ENSG00000203819	ENST00000457652	1.22121	2.33142	112.169	3.30644e-20	2.05744e-18	1.17783	2.26236	126.035	5.68973e-22
RRM2-005	2	10262839	ENSG00000171848	ENST00000459969	1.29997	2.46224	111.909	3.57102e-20	2.20417e-18	1.96641	3.90795	192.468	2.68069e-29
C18orf24-201	18	47901392	ENSG00000154839	ENST00000398452	1.32547	2.50614	111.844	3.64145e-20	2.24283e-18	1.72103	3.29671	114.358	1.65718e-20
HIST1H2AK-001	6	27805658	ENSG00000184348	ENST00000330180	1.30999	2.4794	111.594	3.92157e-20	2.40465e-18	1.27423	2.41869	111.312	4.0899e-20
RMI1-002	9	86595713	ENSG00000178966	ENST00000325875	1.26133	2.39717	111.546	3.97844e-20	2.43473e-18	1.02345	2.03277	131.559	1.21184e-22
MPHOSPH9-201	12	123637080	ENSG00000051825	ENST00000302349	1.2768	2.42302	111.468	4.07162e-20	2.47987e-18	1.02079	2.02903	159.018	8.40968e-26
DEPDC1-203	1	68939837	ENSG00000024526	ENST00000456315	1.82999	3.55536	111.296	4.28547e-20	2.59773e-18	2.05819	4.16462	144.034	4.09946e-24
FLVCR1-004	1	213032258	ENSG00000162769	ENST00000419102	1.12276	2.17763	111.265	4.32532e-20	2.6205e-18	1.14634	2.21351	207.121	1.00136e-30
SLC16A6-201	17	66264338	ENSG00000108932	ENST00000327268+ENST00000344066	2.65657	6.3053	111.114	4.52431e-20	2.72955e-18	2.73894	6.67579	113.28	2.27893e-20
BARD1-001	2	215590370	ENSG00000138376	ENST00000260947	1.38689	2.61515	110.836	4.91515e-20	2.94679e-18	1.09713	2.13929	133.57	6.9516e-23
TRIM24-007	7	138145180	ENSG00000122779	ENST00000415680	1.32981	2.51369	110.796	4.97455e-20	2.97928e-18	1.08003	2.11409	108.071	1.08179e-19
SNX10-201	7	26396646	ENSG00000086300	ENST00000446848	1.22863	2.34344	110.754	5.03766e-20	3.01394e-18	2.2416	4.7292	168.489	7.91796e-27
PLD6-001	17	17104309	ENSG00000179598	ENST00000321560	1.00824	2.01146	110.437	5.53716e-20	3.29904e-18	1.04496	2.0633	119.999	3.19378e-21
ELOVL7-202	5	60047619	ENSG00000164181	ENST00000425382	1.46242	2.7557	110.381	5.63067e-20	3.35128e-18	2.34587	5.08366	105.766	2.17644e-19
NUP155-201	5	37291941	ENSG00000113569	ENST00000381843	1.25597	2.38827	109.964	6.37755e-20	3.77237e-18	1.03118	2.04369	179.557	5.45223e-28
KIF22-201	16	29802076	ENSG00000079616	ENST00000400750	1.66262	3.1659	109.794	6.71165e-20	3.95372e-18	1.24938	2.3774	177.198	9.57188e-28
C16orf75-001	16	11439288	ENSG00000175643	ENST00000312499	1.39746	2.63438	109.582	7.15096e-20	4.19219e-18	1.3314	2.51646	147.744	1.53845e-24
TXNDC16-201	14	52897309	ENSG00000087301	ENST00000281741	1.05529	2.07814	109.519	7.28776e-20	4.26251e-18	1.11956	2.17281	116.236	9.54122e-21
KIF4B-201	5	154393260	ENSG00000226650	ENST00000435029	1.19259	2.28563	109.21	7.99514e-20	4.63847e-18	1.30927	2.47816	141.66	7.72335e-24
KIF23-203	15	69708293	ENSG00000137807	ENST00000395392	1.85775	3.62442	108.978	8.57249e-20	4.94597e-18	1.43823	2.70988	112.192	3.14702e-20
HIST1H2AJ-001	6	27782080	ENSG00000182611	ENST00000333151	1.17507	2.25804	108.576	9.67311e-20	5.54203e-18	1.25515	2.38692	113.101	2.40278e-20
MTBP-201	8	121457666	ENSG00000172167	ENST00000305949	1.15331	2.22424	108.292	1.05373e-19	6.01915e-18	1.23752	2.35792	112.385	2.97152e-20
CKAP2L-001	2	113494184	ENSG00000169607	ENST00000302450	1.52581	2.87948	108.091	1.11935e-19	6.36552e-18	1.48923	2.80739	117.623	6.36349e-21
SNORD1C-203	17	74553851	ENSG00000204303	ENST00000375052	1.40732	2.65243	107.711	1.25552e-19	7.08034e-18	1.65893	3.15782	109.521	6.99083e-20
BUB1-003	2	111418445	ENSG00000169679	ENST00000465029	1.59824	3.02773	107.532	1.3252e-19	7.44038e-18	1.99248	3.97919	188.982	5.98041e-29
E2F5-201	8	86089619	ENSG00000133740	ENST00000256117+ENST00000416274+ENST00000418930	1.20859	2.31112	107.407	1.37617e-19	7.70023e-18	1.23265	2.34998	114.269	1.70094e-20
SCML2-201	X	18257434	ENSG00000102098	ENST00000398048	1.39995	2.63892	106.861	1.62351e-19	8.99661e-18	2.12097	4.34985	181.678	3.29794e-28
TOP2A-204	17	38544795	ENSG00000131747	ENST00000446047	1.21204	2.31665	106.715	1.69694e-19	9.37638e-18	2.31424	4.97344	187.285	8.8622e-29
HIST1H2BO-001	6	27861203	ENSG00000196331	ENST00000303806	1.36575	2.57711	106.35	1.8951e-19	1.04063e-17	1.43881	2.71097	111.292	4.11379e-20
RIMKLA-201	1	42846477	ENSG00000177181	ENST00000372570+ENST00000431473	1.6189	3.0714	106.348	1.89667e-19	1.041e-17	1.18498	2.27359	92.2994	1.4689e-17
C4orf21-001	4	113510786	ENSG00000138658	ENST00000309071	1.22071	2.33062	106.32	1.91257e-19	1.04922e-17	1.35101	2.5509	169.7	5.88264e-27
ZNF695-202	1	247148628	ENSG00000197472	ENST00000339986	1.26505	2.40335	106.019	2.09578e-19	1.13832e-17	1.29628	2.45595	126.617	4.82793e-22
RRM2-006	2	10266639	ENSG00000171848	ENST00000487591	1.46201	2.75492	105.957	2.13558e-19	1.15787e-17	1.96641	3.90795	192.468	2.68069e-29
TMEM48-201	1	54233392	ENSG00000058804	ENST00000234725	1.06512	2.09234	105.956	2.13581e-19	1.15787e-17	1.02918	2.04086	150.988	6.59414e-25
CCDC34-201	11	27370419	ENSG00000109881	ENST00000317945	1.20639	2.3076	105.8	2.24001e-19	1.20979e-17	1.27132	2.41383	139.493	1.38295e-23
MELK-001	9	36572859	ENSG00000165304	ENST00000298048	1.25668	2.38945	105.566	2.40536e-19	1.29484e-17	1.30615	2.47281	114.339	1.66629e-20
PSMC3IP-202	17	40724329	ENSG00000131470	ENST00000393795	1.38056	2.60369	105.435	2.50332e-19	1.34357e-17	1.13469	2.19571	101.165	8.95168e-19
NUF2-002	1	163291725	ENSG00000143228	ENST00000367900	1.13326	2.19355	104.528	3.3008e-19	1.74821e-17	1.94476	3.84975	154.521	2.64715e-25
TMEM56-003	1	95583479	ENSG00000152078	ENST00000455656	1.27777	2.42464	104.498	3.33114e-19	1.76346e-17	2.436	5.41139	238.411	1.36348e-33
AP001372.1-201	11	74202923	ENSG00000175536	ENST00000310109	1.05368	2.07581	104.467	3.36284e-19	1.77861e-17	1.10028	2.14397	138.945	1.60392e-23
FBXO5-003	6	153291664	ENSG00000112029	ENST00000477822	1.48362	2.79649	104.449	3.3818e-19	1.78709e-17	1.39226	2.6249	197.328	8.87692e-30
AP000704.2-201	21	38338812	ENSG00000224790	ENST00000430068	1.1755	2.25872	104.304	3.5342e-19	1.85983e-17	1.31193	2.48273	122.413	1.59463e-21
CLSPN-202	1	36201818	ENSG00000092853	ENST00000373220	1.02827	2.03958	104.156	3.69818e-19	1.9399e-17	1.71212	3.27642	125.777	6.11973e-22
DTL-003	1	212245416	ENSG00000143476	ENST00000489149	1.47261	2.77524	104.147	3.70796e-19	1.94414e-17	2.39583	5.26281	208.427	7.51897e-31
STIL-203	1	47715811	ENSG00000123473	ENST00000371874	1.17371	2.25591	103.965	3.92136e-19	2.05042e-17	1.69388	3.23527	179.726	5.23677e-28
MPHOSPH9-202	12	123640948	ENSG00000051825	ENST00000302373	1.04956	2.0699	103.844	4.0692e-19	2.11808e-17	1.02079	2.02903	159.018	8.40968e-26
ANKRD5-002	20	10015689	ENSG00000132623	ENST00000378392	1.09243	2.13233	103.767	4.16612e-19	2.16559e-17	1.59638	3.02385	88.9777	4.30078e-17
AC005174.2-201	7	34789865	ENSG00000230356	ENST00000432906	1.0319	2.04472	103.682	4.27616e-19	2.21858e-17	1.13794	2.20067	133.069	7.98014e-23
ATP1B1-201	1	169075947	ENSG00000143153	ENST00000367813	1.16864	2.24799	103.59	4.39794e-19	2.2758e-17	1.07555	2.10752	100.256	1.18723e-18
TRIM36-001	5	114460459	ENSG00000152503	ENST00000282369	1.62339	3.08099	103.384	4.68599e-19	2.41399e-17	1.56187	2.95237	108.299	1.00992e-19
PPP1R9A-201	7	94539395	ENSG00000158528	ENST00000289495	1.18784	2.27812	103.287	4.82731e-19	2.48234e-17	1.78574	3.44794	128.027	3.24609e-22
ASRGL1-202	11	62104774	ENSG00000162174	ENST00000415229	1.58919	3.0088	103.216	4.93361e-19	2.53036e-17	2.14796	4.43201	121.382	2.14386e-21
HIST2H3PS2-001	1	149398877	ENSG00000203818	ENST00000392948	1.32007	2.49678	103.19	4.97353e-19	2.54954e-17	1.87469	3.66724	123.076	1.31917e-21
CCDC150-016	2	197521469	ENSG00000144395	ENST00000495513	1.29639	2.45613	102.662	5.85007e-19	2.97236e-17	1.43534	2.70446	122.887	1.3925e-21
FAM111B-202	11	58874658	ENSG00000189057	ENST00000411426	1.32625	2.50749	102.634	5.89926e-19	2.99338e-17	2.52389	5.75133	158.691	9.13503e-26
CLSPN-201	1	36201818	ENSG00000092853	ENST00000318121	1.84451	3.59131	102.581	5.9968e-19	3.03752e-17	1.71212	3.27642	125.777	6.11973e-22
BX004987-002	1	143377281	ENSG00000238261	ENST00000428624	1.14001	2.20383	102.485	6.1773e-19	3.12756e-17	1.1741	2.25652	109.824	6.38222e-20
BRIP1-202	17	59763117	ENSG00000136492	ENST00000416542	1.63234	3.10016	101.844	7.52584e-19	3.75573e-17	1.99156	3.97668	202.964	2.51043e-30
AP000525.2-204	22	16189032	ENSG00000206195	ENST00000427906	1.5167	2.86135	101.748	7.75356e-19	3.85932e-17	2.64516	6.25566	359.971	6.45092e-43
XYLB-006	3	38418412	ENSG00000093217	ENST00000472721	1.08411	2.12007	101.682	7.91439e-19	3.93256e-17	1.03362	2.04716	124.241	9.46256e-22
KIAA1524-201	3	108268836	ENSG00000163507	ENST00000295746	1.3948	2.62951	101.257	9.02411e-19	4.45125e-17	1.33899	2.52973	131.772	1.14224e-22
SMC4-002	3	160117438	ENSG00000113810	ENST00000468653	1.44359	2.71997	101.012	9.73611e-19	4.77803e-17	1.028	2.0392	114.102	1.78727e-20
ZIC2-001	13	100634026	ENSG00000043355	ENST00000376335	1.26595	2.40485	101.009	9.74525e-19	4.78029e-17	1.14794	2.21597	85.7177	1.25222e-16
RFC3-202	13	34392206	ENSG00000133119	ENST00000434425	1.5517	2.93163	100.378	1.18507e-18	5.74926e-17	1.55512	2.93858	336.363	2.73105e-41
STIL-202	1	47715811	ENSG00000123473	ENST00000337817+ENST00000371877	1.66425	3.16949	100.329	1.20321e-18	5.83482e-17	1.69388	3.23527	179.726	5.23677e-28
MOSC1-202	1	220960271	ENSG00000186205	ENST00000366909	1.51804	2.86401	99.5595	1.5287e-18	7.29017e-17	1.88715	3.69903	116.786	8.12375e-21
RMI1-001	9	86595626	ENSG00000178966	ENST00000445877	1.27921	2.42705	99.4912	1.56156e-18	7.43457e-17	1.02345	2.03277	131.559	1.21184e-22
SGOL2-201	2	201390920	ENSG00000163535	ENST00000295774	1.5438	2.91562	99.3805	1.61638e-18	7.67014e-17	1.30521	2.4712	121.229	2.2403e-21
B4GALNT1-201	12	58019551	ENSG00000135454	ENST00000341156	1.23661	2.35644	99.1217	1.75228e-18	8.2503e-17	1.18499	2.27362	115.776	1.09194e-20
ANKRD5-003	20	10015765	ENSG00000132623	ENST00000488991	1.27562	2.42103	98.9593	1.84344e-18	8.66174e-17	1.59638	3.02385	88.9777	4.30078e-17
BX004987.8-201	1	143391304	ENSG00000238261	ENST00000399720	1.46502	2.76067	98.7498	1.96808e-18	9.2135e-17	1.1741	2.25652	109.824	6.38222e-20
PLEKHH1-201	14	68000008	ENSG00000054690	ENST00000329153	1.79077	3.45999	98.6368	2.03887e-18	9.52549e-17	1.66725	3.17609	104.64	3.06909e-19
RRM2-012	2	10266918	ENSG00000171848	ENST00000462343	1.45201	2.73589	98.4929	2.1327e-18	9.93392e-17	1.96641	3.90795	192.468	2.68069e-29
MCM5-003	22	35796155	ENSG00000100297	ENST00000455261	1.61766	3.06877	98.3198	2.25142e-18	1.04589e-16	1.08183	2.11672	162.436	3.55525e-26
C13orf34-201	13	73301981	ENSG00000136122	ENST00000377815	1.18604	2.27528	97.7481	2.69322e-18	1.24011e-16	1.11673	2.16854	121.287	2.20305e-21
ZSWIM5-001	1	45482071	ENSG00000162415	ENST00000359600	1.63315	3.10189	97.731	2.70771e-18	1.24628e-16	1.61234	3.05747	100.457	1.11518e-18
C5orf34-001	5	43486803	ENSG00000172244	ENST00000306862	1.29843	2.45961	97.7056	2.72936e-18	1.25575e-16	1.38869	2.61841	98.3164	2.17592e-18
SLCO4A1-005	20	61273872	ENSG00000101187	ENST00000497209	1.58699	3.00422	97.3238	3.07708e-18	1.40393e-16	2.27046	4.82476	227.323	1.32898e-32
PTTG1-001	5	159848917	ENSG00000164611	ENST00000393964	1.3166	2.49078	97.3113	3.08923e-18	1.40835e-16	1.14688	2.21435	98.5671	2.01147e-18
SLC27A2-201	15	50474393	ENSG00000140284	ENST00000380902	1.13695	2.19916	97.2166	3.18255e-18	1.4486e-16	3.13776	8.80155	118.171	5.42397e-21
MIRHG1-001	13	92000074	ENSG00000215417	ENST00000400282	1.37439	2.59258	97.1535	3.24633e-18	1.47529e-16	1.28829	2.44238	69.9375	2.7407e-14
FANCM-201	14	45605136	ENSG00000187790	ENST00000267430	1.02162	2.03019	97.1356	3.26471e-18	1.48247e-16	1.12103	2.17502	95.6137	5.10149e-18
CDC20-201	1	43824663	ENSG00000117399	ENST00000437896	1.82057	3.53222	97.0322	3.37259e-18	1.52783e-16	1.67234	3.1873	104.893	2.84035e-19
KIAA1524-204	3	108269963	ENSG00000163507	ENST00000481530	1.25443	2.38573	96.4207	4.08915e-18	1.83151e-16	1.33899	2.52973	131.772	1.14224e-22
MCM3-002	6	52145670	ENSG00000112118	ENST00000462365	1.73876	3.33749	95.9083	4.80739e-18	2.12997e-16	1.40675	2.65139	311.681	1.66793e-39
TMEM170B-001	6	11538511	ENSG00000205269	ENST00000379426	1.40008	2.63916	95.8016	4.97234e-18	2.19881e-16	1.42606	2.68712	98.5175	2.04301e-18
AP001469.3-201	21	47666804	ENSG00000228137	ENST00000444966	1.13372	2.19423	95.7975	4.97864e-18	2.20075e-16	1.19184	2.28444	112.238	3.10387e-20
GCH1-002	14	55309096	ENSG00000131979	ENST00000491895	1.15212	2.2224	95.7225	5.09822e-18	2.25188e-16	1.53565	2.89918	97.6657	2.66917e-18
FOXM1-202	12	2966852	ENSG00000111206	ENST00000359843	1.30769	2.47545	95.2763	5.87186e-18	2.565e-16	1.86702	3.64777	137.033	2.69412e-23
CDC7-202	1	91966665	ENSG00000097046	ENST00000428239	1.28919	2.44391	94.8988	6.61842e-18	2.86823e-16	1.40424	2.64679	184.172	1.83355e-28
TYMS-001	18	657604	ENSG00000176890	ENST00000323274	1.27405	2.41839	94.8369	6.74986e-18	2.92079e-16	1.42182	2.67923	153.379	3.55112e-25
KIF22-001	16	29802041	ENSG00000079616	ENST00000160827	1.20342	2.30285	94.3196	7.95583e-18	3.39533e-16	1.24938	2.3774	177.198	9.57188e-28
BRCA1-002	17	41246129	ENSG00000012048	ENST00000492859	1.00014	2.00019	94.2823	8.05073e-18	3.43329e-16	1.60886	3.05011	219.317	7.16786e-32
KIAA1958-002	9	115249295	ENSG00000165185	ENST00000374244	1.16828	2.24743	94.2272	8.19315e-18	3.49062e-16	1.40654	2.651	150.973	6.61902e-25
CCNF-201	16	2479395	ENSG00000162063	ENST00000293968	1.09883	2.14181	94.143	8.41576e-18	3.57701e-16	1.30499	2.47082	154.169	2.89774e-25
BX571672.4-201	1	143188828	ENSG00000232336	ENST00000425124	1.06349	2.08998	94.1242	8.46619e-18	3.5967e-16	1.10246	2.14721	98.9384	1.79078e-18
HIST1H2BD-002	6	26158374	ENSG00000158373	ENST00000377777	2.03764	4.10572	93.9066	9.07367e-18	3.83961e-16	1.28978	2.44491	111.341	4.0551e-20
ZNF114-201	19	48774654	ENSG00000178150	ENST00000315849	1.62502	3.08446	93.6123	9.96641e-18	4.18961e-16	1.59648	3.02405	99.5333	1.487e-18
CEP152-202	15	49030136	ENSG00000103995	ENST00000380950	1.03756	2.05276	93.115	1.16817e-17	4.84336e-16	1.54636	2.9208	151.755	5.40317e-25
SLC46A1-201	17	26721661	ENSG00000076351	ENST00000262401+ENST00000440501	1.10265	2.14748	93.0404	1.19637e-17	4.95492e-16	1.03873	2.05442	101.794	7.36553e-19
NCAPG2-006	7	158424358	ENSG00000146918	ENST00000467785	1.22863	2.34345	93.0349	1.19846e-17	4.96179e-16	1.46016	2.75139	260.364	1.80229e-35
KNTC1-201	12	123011809	ENSG00000184445	ENST00000333479	1.26897	2.40989	92.9387	1.23593e-17	5.09671e-16	1.52609	2.88004	295.447	2.80919e-38
CDCA7-002	2	174219548	ENSG00000144354	ENST00000347703	1.35698	2.56148	92.8214	1.28321e-17	5.27465e-16	1.68547	3.21644	172.666	2.85418e-27
CKAP2L-002	2	113495444	ENSG00000169607	ENST00000435431	1.29368	2.45153	92.5438	1.40247e-17	5.73818e-16	1.48923	2.80739	117.623	6.36349e-21
HIST1H3D-001	6	26197068	ENSG00000197409	ENST00000356476	1.05833	2.08252	92.5286	1.40932e-17	5.76211e-16	1.73566	3.33032	113.959	1.86412e-20
CDC7-003	1	91966717	ENSG00000097046	ENST00000497611	1.43123	2.69677	92.385	1.47569e-17	6.01424e-16	1.40424	2.64679	184.172	1.83355e-28
DHRS13-002	17	27224799	ENSG00000167536	ENST00000394901	1.37059	2.58575	92.2912	1.52076e-17	6.18476e-16	1.30106	2.4641	130.061	1.83755e-22
MELK-002	9	36572921	ENSG00000165304	ENST00000487398	1.41627	2.66894	92.2112	1.56029e-17	6.33208e-16	1.30615	2.47281	114.339	1.66629e-20
DNA2-002	10	70176372	ENSG00000138346	ENST00000440722	1.01022	2.01421	91.9582	1.69231e-17	6.82825e-16	1.62316	3.08049	246.59	2.64733e-34
CR381653.5-201	21	10205788	ENSG00000212858	ENST00000391546	1.15456	2.22617	91.5883	1.90593e-17	7.62703e-16	1.21004	2.31344	92.3421	1.44887e-17
TPD52-201	8	80947107	ENSG00000076554	ENST00000379096	1.46382	2.75838	91.5635	1.92118e-17	7.67739e-16	2.02738	4.07665	150.865	6.80687e-25
MOSC1-003	1	220966531	ENSG00000186205	ENST00000496110	1.65362	3.14621	91.5526	1.92794e-17	7.70171e-16	1.88715	3.69903	116.786	8.12375e-21
MYO5C-201	15	52484519	ENSG00000128833	ENST00000261839	2.55914	5.89356	91.3482	2.05904e-17	8.18274e-16	2.48564	5.60084	97.0036	3.28776e-18
RHOF-201	12	122215662	ENSG00000139725	ENST00000267205	1.74317	3.34769	91.1552	2.1911e-17	8.69554e-16	1.84052	3.58139	91.1703	2.11289e-17
MOSC1-007	1	220970097	ENSG00000186205	ENST00000443880	1.69639	3.2409	91.1112	2.22239e-17	8.81059e-16	1.88715	3.69903	116.786	8.12375e-21
PLCXD1-001	X	192989	ENSG00000182378	ENST00000399012	1.58248	2.99484	91.0476	2.26842e-17	8.96832e-16	1.06711	2.09524	58.4154	1.79643e-12
EFNA1-003	1	155100364	ENSG00000169242	ENST00000469878	1.79799	3.47736	90.8501	2.41758e-17	9.53182e-16	1.60594	3.04395	86.4093	9.97003e-17
KNTC1-203	12	123011809	ENSG00000184445	ENST00000450485	1.04915	2.0693	90.6877	2.54768e-17	1.00104e-15	1.52609	2.88004	295.447	2.80919e-38
AC026740.2-201	5	667759	ENSG00000226326	ENST00000422333	1.30889	2.4775	90.6145	2.60864e-17	1.02081e-15	1.46518	2.76098	96.353	4.0371e-18
ZSCAN5A-202	19	56732681	ENSG00000131848	ENST00000391713	1.06137	2.08691	90.5738	2.6431e-17	1.03261e-15	1.07011	2.09959	113.015	2.46462e-20
PPM1H-201	12	63037766	ENSG00000111110	ENST00000228705	1.66597	3.17328	90.4867	2.71853e-17	1.05912e-15	1.70705	3.26492	93.1829	1.1065e-17
IQGAP3-001	1	156495197	ENSG00000183856	ENST00000361170	1.46318	2.75716	90.3096	2.87869e-17	1.11622e-15	1.36233	2.571	102.321	6.25849e-19
C6orf173-203	6	126661320	ENSG00000203760	ENST00000368328	1.24688	2.37328	90.2492	2.93551e-17	1.13557e-15	1.30604	2.47262	84.8949	1.64371e-16
GAS2L3-201	12	100988552	ENSG00000139354	ENST00000266754	1.15154	2.22151	90.1728	3.00899e-17	1.16282e-15	1.17093	2.25156	92.0689	1.58182e-17
CDK2-201	12	56360556	ENSG00000123374	ENST00000266970	1.23893	2.36023	90.0269	3.15443e-17	1.2121e-15	1.12535	2.18155	95.0177	6.16375e-18
ASRGL1-201	11	62104774	ENSG00000162174	ENST00000301776	1.79442	3.46876	89.7585	3.44092e-17	1.3169e-15	2.14796	4.43201	121.382	2.14386e-21
DDX11L8-201	12	9440802	ENSG00000111788	ENST00000341155	1.06158	2.08721	89.7028	3.5036e-17	1.33911e-15	1.39604	2.63178	200.1	4.75785e-30
AL110115.2-201	20	30135307	ENSG00000101898	ENST00000394552	1.02758	2.03861	89.4248	3.83423e-17	1.45772e-15	1.1291	2.18722	84.3534	1.967e-16
LRRC61-005	7	150019728	ENSG00000127399	ENST00000471872	1.00749	2.01042	89.3116	3.97764e-17	1.50725e-15	1.43219	2.69857	82.509	3.63693e-16
MOSC1-002	1	220964833	ENSG00000186205	ENST00000407981	1.557	2.94241	88.8592	4.60762e-17	1.7317e-15	1.88715	3.69903	116.786	8.12375e-21
KIF18B-201	17	43003448	ENSG00000186185	ENST00000339151	1.01185	2.0165	88.8073	4.68601e-17	1.75944e-15	1.54435	2.91672	153	3.91576e-25
TTF2-007	1	117617917	ENSG00000116830	ENST00000469638	1.06301	2.08928	88.7858	4.71899e-17	1.77124e-15	1.08335	2.11895	177.54	8.82025e-28
DEPDC1-002	1	68943487	ENSG00000024526	ENST00000370964	1.50037	2.82915	88.7485	4.77653e-17	1.79108e-15	2.05819	4.16462	144.034	4.09946e-24
FANCB-001	X	14861529	ENSG00000181544	ENST00000324138	1.3877	2.61662	88.6774	4.88846e-17	1.82947e-15	1.48094	2.79131	107.459	1.30143e-19
KIF18A-201	11	28042163	ENSG00000121621	ENST00000263181	1.35867	2.56448	88.6332	4.95928e-17	1.85477e-15	1.44819	2.72866	94.3299	7.67157e-18
TRIP13-201	5	893004	ENSG00000071539	ENST00000354240	1.31947	2.49574	88.5815	5.04352e-17	1.88382e-15	1.74718	3.35702	130.622	1.57166e-22
SUV39H1-202	X	48558505	ENSG00000101945	ENST00000422496	1.28258	2.43274	88.3726	5.39866e-17	2.00864e-15	1.36002	2.56689	103.979	3.75829e-19
AC011388.1-201	5	149828334	ENSG00000178672	ENST00000323881	1.49469	2.81803	88.3489	5.44055e-17	2.02254e-15	1.58804	3.00641	88.8863	4.43068e-17
EML6-202	2	54952149	ENSG00000214595	ENST00000398629	1.52642	2.88071	88.3174	5.49676e-17	2.04183e-15	1.12587	2.18232	67.3683	6.83204e-14
MCM10-002	10	13206128	ENSG00000065328	ENST00000378694	1.02783	2.03895	87.7741	6.5631e-17	2.41143e-15	2.1409	4.41037	200.114	4.74316e-30
UBE2C-004	20	44441645	ENSG00000175063	ENST00000372568	1.30754	2.47518	87.7388	6.63928e-17	2.43787e-15	1.59985	3.03112	170.426	4.9245e-27
ID1-002	20	30193092	ENSG00000125968	ENST00000376105	2.29754	4.91618	87.6092	6.92647e-17	2.52837e-15	1.36185	2.57015	40.736	1.77434e-09
RPS27A-008	2	55459825	ENSG00000143947	ENST00000478196	1.08712	2.12449	87.6078	6.92976e-17	2.52837e-15	1.01871	2.02611	103.382	4.51422e-19
UBE2T-003	1	202302138	ENSG00000077152	ENST00000460852	1.31516	2.48829	87.5965	6.95523e-17	2.53686e-15	1.61464	3.06235	270.167	2.80834e-36
SHMT1-004	17	18231187	ENSG00000176974	ENST00000395684	1.13653	2.19852	87.5318	7.10406e-17	2.58458e-15	1.21523	2.32177	131.056	1.39332e-22
SNORA71A-201	20	37055949	ENSG00000225091	ENST00000439912	1.18035	2.26632	87.4649	7.26119e-17	2.63924e-15	1.21262	2.31758	86.999	8.21311e-17
HIST2H2AB-001	1	149859019	ENSG00000184270	ENST00000331128	1.1405	2.20457	87.2368	7.82412e-17	2.83042e-15	1.12355	2.17883	87.7008	6.52526e-17
AC132192.1-201	11	9481747	ENSG00000223515	ENST00000418811	1.24797	2.37507	87.1052	8.1689e-17	2.94773e-15	1.18784	2.27811	82.8724	3.22087e-16
CES3-001	16	66995140	ENSG00000172828	ENST00000303334+ENST00000394037	1.29887	2.46036	86.8504	8.88038e-17	3.18447e-15	1.2693	2.41045	93.3693	1.04244e-17
PRC1-201	15	91509275	ENSG00000198901	ENST00000361188	1.46876	2.76784	86.6815	9.38632e-17	3.35543e-15	1.52496	2.87778	130.512	1.62087e-22
ABCC2-002	10	101542520	ENSG00000023839	ENST00000370434	1.86071	3.63187	86.5874	9.68094e-17	3.45109e-15	2.78199	6.87799	92.9673	1.18559e-17
C6orf167-002	6	97707248	ENSG00000146263	ENST00000496119	1.04021	2.05653	86.1997	1.09965e-16	3.87677e-15	1.16398	2.24074	124.147	9.72088e-22
GNAZ-001	22	23412540	ENSG00000128266	ENST00000248996	1.4993	2.82705	86.0431	1.15777e-16	4.0605e-15	1.23723	2.35745	98.0189	2.38877e-18
CEP55-001	10	95256389	ENSG00000138180	ENST00000371485	1.93338	3.8195	85.9041	1.21196e-16	4.23892e-15	1.705	3.26029	90.5337	2.59537e-17
ABCC2-001	10	101542489	ENSG00000023839	ENST00000370449	2.73378	6.65195	85.6988	1.29681e-16	4.51916e-15	2.78199	6.87799	92.9673	1.18559e-17
CDCA7-004	2	174219600	ENSG00000144354	ENST00000410019	1.41759	2.67138	85.355	1.45247e-16	5.02959e-15	1.68547	3.21644	172.666	2.85418e-27
CENPI-204	X	100353178	ENSG00000102384	ENST00000452126	1.64597	3.12957	85.3376	1.46086e-16	5.05256e-15	1.25775	2.39122	99.6242	1.44543e-18
SLC25A33-001	1	9599541	ENSG00000171612	ENST00000302692	1.09177	2.13136	85.3355	1.46186e-16	5.05451e-15	1.07186	2.10215	87.1334	7.8588e-17
PLLP-001	16	57290009	ENSG00000102934	ENST00000219207	1.40231	2.64324	84.814	1.73679e-16	5.94429e-15	1.38269	2.60754	82.3145	3.88157e-16
FZD5-001	2	208627310	ENSG00000163251	ENST00000295417	1.28464	2.43622	84.7756	1.75898e-16	6.0095e-15	1.29966	2.46171	84.6279	1.79574e-16
ZNF57-201	19	2900896	ENSG00000171970	ENST00000306908	1.14403	2.20997	84.7069	1.79947e-16	6.13325e-15	1.03376	2.04736	100.216	1.20205e-18
MAP2K6-201	17	67410838	ENSG00000108984	ENST00000359094	1.78822	3.45389	84.6227	1.85033e-16	6.28795e-15	1.39122	2.623	60.0195	9.89886e-13
MOSC1-001	1	220960101	ENSG00000186205	ENST00000366910	1.5072	2.84259	84.4804	1.93958e-16	6.58347e-15	1.88715	3.69903	116.786	8.12375e-21
RFC4-013	3	186507692	ENSG00000163918	ENST00000417876	1.18879	2.27961	84.4155	1.98171e-16	6.70864e-15	1.23059	2.34662	260.371	1.79984e-35
PPP1R9A-001	7	94537591	ENSG00000158528	ENST00000433881	1.12044	2.17413	84.2291	2.10803e-16	7.10902e-15	1.78574	3.44794	128.027	3.24609e-22
MOSC1-005	1	220970095	ENSG00000186205	ENST00000463976	1.42506	2.68526	84.1464	2.16667e-16	7.28203e-15	1.88715	3.69903	116.786	8.12375e-21
CR381653.1-201	21	10181168	ENSG00000236557	ENST00000422356	1.72459	3.30486	83.8561	2.38589e-16	7.9666e-15	1.7676	3.40486	87.3874	7.23072e-17
DBF4B-204	17	42785976	ENSG00000161692	ENST00000439818	1.05994	2.08485	83.7805	2.44649e-16	8.15948e-15	1.03678	2.05164	156.902	1.43945e-25
GPR19-201	12	12813995	ENSG00000183150	ENST00000332427	1.06155	2.08717	83.76	2.46328e-16	8.21308e-15	1.19307	2.28638	91.6885	1.78784e-17
FAM60A-202	12	31435232	ENSG00000139146	ENST00000395766	1.44617	2.72484	83.7474	2.47361e-16	8.24513e-15	1.03447	2.04836	83.9619	2.24022e-16
AL391114.2-201	20	35650146	ENSG00000231241	ENST00000411933	1.09391	2.13452	83.4129	2.76458e-16	9.13028e-15	1.15168	2.22172	81.2712	5.50854e-16
ZNF443-002	19	12542383	ENSG00000180855	ENST00000436821	1.15023	2.21949	83.3431	2.82958e-16	9.31015e-15	1.28621	2.43886	103.046	5.0055e-19
NUP62CL-002	X	106366702	ENSG00000198088	ENST00000484614	1.37804	2.59916	83.2582	2.91071e-16	9.54977e-15	1.79058	3.45954	99.9546	1.30392e-18
GDPD1-201	17	57297834	ENSG00000153982	ENST00000284116	1.10062	2.14447	83.1754	2.99212e-16	9.80565e-15	1.30865	2.47709	138.04	2.04912e-23
EPB41L4B-002	9	112002174	ENSG00000095203	ENST00000374557	2.25143	4.76155	83.0651	3.10415e-16	1.01381e-14	1.22904	2.34411	70.4317	2.30192e-14
SUV39H1-203	X	48554211	ENSG00000101945	ENST00000448548	1.25428	2.38548	83.0621	3.10718e-16	1.01451e-14	1.36002	2.56689	103.979	3.75829e-19
AC005324-001	17	15607546	ENSG00000233966	ENST00000450587	1.69412	3.2358	82.7428	3.45634e-16	1.12182e-14	1.75304	3.37069	83.5359	2.58144e-16
ZWILCH-201	15	66797431	ENSG00000174442	ENST00000446801	1.07361	2.1047	82.7257	3.47614e-16	1.12738e-14	1.08591	2.12271	115.571	1.15961e-20
SPAG1-201	8	101170263	ENSG00000104450	ENST00000251809	1.1916	2.28405	82.2504	4.07424e-16	1.30505e-14	1.10316	2.14825	92.0757	1.57839e-17
IL17RB-001	3	53880607	ENSG00000056736	ENST00000288167	1.6496	3.13747	82.0023	4.42701e-16	1.41176e-14	1.84739	3.5985	78.4199	1.44562e-15
LRRC61-001	7	150020376	ENSG00000127399	ENST00000359623	1.34436	2.53918	81.9664	4.48047e-16	1.42682e-14	1.43219	2.69857	82.509	3.63693e-16
GNG4-003	1	235715054	ENSG00000168243	ENST00000484517	1.44623	2.72496	81.9652	4.48232e-16	1.42702e-14	1.49308	2.81488	80.4753	7.20265e-16
KIF20B-005	10	91483333	ENSG00000138182	ENST00000478929	1.40937	2.6562	81.4321	5.35923e-16	1.68519e-14	1.66502	3.17117	132.393	9.61903e-23
TCF19-001	6	31126319	ENSG00000137310	ENST00000376257	1.55439	2.93709	81.3636	5.48384e-16	1.72155e-14	1.24697	2.37343	102.615	5.71623e-19
LIN9-004	1	226475394	ENSG00000183814	ENST00000359525	1.00308	2.00427	81.1981	5.79733e-16	1.80839e-14	1.22588	2.33898	171.964	3.38474e-27
HIST1H2BL-001	6	27775257	ENSG00000185130	ENST00000377401	1.20472	2.30493	81.1976	5.79823e-16	1.80839e-14	1.21076	2.31459	83.9175	2.2735e-16
C12orf34-201	12	110172572	ENSG00000139438	ENST00000358906	1.09132	2.13069	81.0947	6.00224e-16	1.86644e-14	1.21981	2.32917	93.9058	8.7824e-18
C7orf29-001	7	150027401	ENSG00000188707	ENST00000343855	1.29229	2.44917	81.0929	6.00577e-16	1.86704e-14	1.35956	2.56606	90.4084	2.70286e-17
PCSK6-201	15	101853227	ENSG00000140479	ENST00000331826	1.0623	2.08826	80.2188	8.06119e-16	2.45293e-14	1.58627	3.00272	74.457	5.63729e-15
AC099676.1-202	1	201969222	ENSG00000234678	ENST00000419190	1.44271	2.71831	80.1246	8.32139e-16	2.52609e-14	1.22028	2.32991	61.4763	5.78409e-13
NEDD4L-210	18	55714458	ENSG00000049759	ENST00000456986	1.69602	3.24007	79.992	8.70236e-16	2.63339e-14	1.09169	2.13124	45.348	2.76202e-10
S100P-001	4	6694796	ENSG00000163993	ENST00000296370	1.2707	2.41279	79.931	8.88341e-16	2.68535e-14	1.3741	2.59205	84.854	1.66614e-16
TRIM24-001	7	138145079	ENSG00000122779	ENST00000343526	1.12826	2.18594	79.913	8.93768e-16	2.69892e-14	1.08003	2.11409	108.071	1.08179e-19
ANKRD32-203	5	93954391	ENSG00000133302	ENST00000450698	1.62574	3.08601	79.3962	1.06443e-15	3.18333e-14	1.29896	2.46052	78.0138	1.66017e-15
HELLS-207	10	96261192	ENSG00000119969	ENST00000441434	1.21703	2.32468	78.9086	1.25569e-15	3.69569e-14	1.78466	3.44537	216.392	1.33861e-31
ADAM22-003	7	87563458	ENSG00000008277	ENST00000398204	1.17273	2.25438	78.6394	1.37585e-15	4.0258e-14	1.69422	3.23601	122.803	1.42613e-21
WDHD1-001	14	55405668	ENSG00000198554	ENST00000360586	1.07179	2.10203	78.4623	1.46116e-15	4.26114e-14	1.10499	2.15097	150.874	6.79174e-25
CPVL-005	7	29111999	ENSG00000106066	ENST00000458405	1.14042	2.20445	78.4325	1.47606e-15	4.30131e-14	1.66172	3.16394	60.1305	9.50042e-13
CDCA2-201	8	25316511	ENSG00000184661	ENST00000330560+ENST00000380665	1.25782	2.39133	78.1481	1.62599e-15	4.69653e-14	1.829	3.5529	161.871	4.09658e-26
ANKRD18A-201	9	38543250	ENSG00000180071	ENST00000313339	1.02336	2.03265	78.077	1.66584e-15	4.80438e-14	1.52979	2.88743	75.7069	3.66068e-15
ANLN-014	7	36488548	ENSG00000011426	ENST00000491782	1.4064	2.65076	77.9156	1.75992e-15	5.05544e-14	1.43229	2.69875	77.5429	1.94969e-15
AC025766.1-201	5	93985167	ENSG00000235980	ENST00000427483	1.39027	2.62128	77.8264	1.81427e-15	5.19338e-14	1.45654	2.7445	79.85	8.89727e-16
AL139415.5-201	1	8935847	ENSG00000236269	ENST00000414948	1.47077	2.77169	77.7783	1.84423e-15	5.27127e-14	1.55137	2.93095	77.1905	2.19941e-15
ELOVL7-201	5	60047619	ENSG00000164181	ENST00000296596	2.1598	4.46852	77.7702	1.84934e-15	5.28325e-14	2.34587	5.08366	105.766	2.17644e-19
ECT2-003	3	172468494	ENSG00000114346	ENST00000392692	1.29464	2.45315	77.7347	1.87185e-15	5.33957e-14	1.18583	2.27495	152.741	4.18671e-25
GPR126-201	6	142623056	ENSG00000112414	ENST00000230173	1.7972	3.47545	77.6082	1.95443e-15	5.5586e-14	1.67201	3.18659	43.0058	7.06249e-10
ANLN-005	7	36429844	ENSG00000011426	ENST00000418118	1.22326	2.33474	77.5205	2.01377e-15	5.71323e-14	1.43229	2.69875	77.5429	1.94969e-15
AL354707.4-201	9	6645956	ENSG00000236924	ENST00000413145	1.12601	2.18254	77.4324	2.07528e-15	5.86458e-14	1.16318	2.23951	91.4277	1.94451e-17
ANXA9-001	1	150954493	ENSG00000143412	ENST00000368947	1.42153	2.6787	77.3093	2.16436e-15	6.09531e-14	1.38094	2.60437	92.922	1.20294e-17
GRTP1-002	13	113978544	ENSG00000139835	ENST00000375431	1.58561	3.00134	76.695	2.67045e-15	7.40804e-14	1.41529	2.66712	90.9716	2.25286e-17
MTUS1-201	8	17501304	ENSG00000129422	ENST00000262102	2.14711	4.42938	76.6082	2.75114e-15	7.6025e-14	1.38709	2.6155	56.1503	4.20093e-12
C6orf167-004	6	97711211	ENSG00000146263	ENST00000484170	1.10744	2.15463	76.4132	2.94128e-15	8.09292e-14	1.16398	2.24074	124.147	9.72088e-22
BX571672-005	1	143119061	ENSG00000230850	ENST00000454861	1.38279	2.60773	76.3188	3.03807e-15	8.33728e-14	1.19071	2.28265	119.695	3.48659e-21
SHMT1-001	17	18231187	ENSG00000176974	ENST00000316694	1.35486	2.55772	75.8663	3.5489e-15	9.64698e-14	1.21523	2.32177	131.056	1.39332e-22
IL17RB-004	3	53880612	ENSG00000056736	ENST00000494338	1.80534	3.49512	75.469	4.06869e-15	1.09509e-13	1.84739	3.5985	78.4199	1.44562e-15
MPV17L-001	16	15489611	ENSG00000156968	ENST00000287594	1.01197	2.01666	75.1869	4.48415e-15	1.19713e-13	1.9729	3.92556	86.2472	1.05166e-16
FAM64A-202	17	6347761	ENSG00000129195	ENST00000308855	1.47171	2.77351	75.1729	4.50583e-15	1.20264e-13	1.34341	2.5375	95.9956	4.52027e-18
WDR76-001	15	44119161	ENSG00000092470	ENST00000263795	1.31633	2.49032	75.1356	4.56422e-15	1.21681e-13	1.26864	2.40935	78.2184	1.5483e-15
GNG4-002	1	235714132	ENSG00000168243	ENST00000366597	1.23071	2.34682	75.1271	4.57759e-15	1.21981e-13	1.49308	2.81488	80.4753	7.20265e-16
GCH1-001	14	55308735	ENSG00000131979	ENST00000254299	1.18164	2.26835	74.4381	5.80757e-15	1.52146e-13	1.53565	2.89918	97.6657	2.66917e-18
COBL-203	7	51092573	ENSG00000106078	ENST00000430962	1.30698	2.47423	74.2775	6.13946e-15	1.6022e-13	1.39735	2.63417	59.968	1.00893e-12
KYNU-003	2	143635226	ENSG00000115919	ENST00000375773	2.26176	4.79575	74.2525	6.19287e-15	1.6154e-13	2.35294	5.10864	65.5687	1.30381e-13
COBL-202	7	51083910	ENSG00000106078	ENST00000395542	1.03136	2.04395	74.2006	6.30512e-15	1.64096e-13	1.39735	2.63417	59.968	1.00893e-12
ZIC5-201	13	100615275	ENSG00000139800	ENST00000397451	1.6313	3.09792	73.8476	7.12558e-15	1.83784e-13	1.24036	2.36258	92.6863	1.29736e-17
MCM7-201	7	99693445	ENSG00000166508	ENST00000354230	1.06843	2.09715	73.4098	8.29545e-15	2.12196e-13	1.14775	2.21568	258.611	2.52447e-35
SHCBP1-001	16	46614466	ENSG00000171241	ENST00000303383	1.50382	2.83592	73.3507	8.46769e-15	2.16169e-13	1.54751	2.92311	76.5503	2.73912e-15
DNAJC12-005	10	69571286	ENSG00000108176	ENST00000480180	1.24563	2.37122	73.3384	8.50404e-15	2.17048e-13	1.56249	2.95363	70.4953	2.25081e-14
POLA1-002	X	24763620	ENSG00000101868	ENST00000480125	1.29836	2.45948	73.3069	8.5977e-15	2.19244e-13	1.24675	2.37306	170.802	4.49291e-27
RACGAP1P-201	12	50382947	ENSG00000161800	ENST00000312377	1.25019	2.37873	73.2697	8.70946e-15	2.2175e-13	1.30215	2.46597	152.601	4.34146e-25
MAP3K15-201	X	19378174	ENSG00000180815	ENST00000338883	1.3729	2.58991	73.163	9.03877e-15	2.29423e-13	1.45393	2.73954	96.04	4.45716e-18
SMC4-008	3	160131811	ENSG00000113810	ENST00000462668	1.20434	2.30432	73.0332	9.45657e-15	2.39324e-13	1.028	2.0392	114.102	1.78727e-20
SVIP-201	11	22843600	ENSG00000198168	ENST00000354193	1.05879	2.08319	72.8874	9.94908e-15	2.50481e-13	1.09251	2.13245	71.4646	1.6005e-14
SMC2-001	9	106856607	ENSG00000136824	ENST00000374793	1.21736	2.32521	72.8663	1.00222e-14	2.52047e-13	1.04449	2.06263	104.55	3.15512e-19
CDC20-003	1	43825438	ENSG00000117399	ENST00000478882	1.18262	2.26989	72.7963	1.02699e-14	2.57543e-13	1.67234	3.1873	104.893	2.84035e-19
KYNU-002	2	143635233	ENSG00000115919	ENST00000409512	2.52923	5.77265	72.7311	1.0506e-14	2.62672e-13	2.35294	5.10864	65.5687	1.30381e-13
CKB-201	14	103985996	ENSG00000166165	ENST00000348956	1.75655	3.37888	72.7105	1.05817e-14	2.64325e-13	1.43038	2.69517	57.3917	2.6342e-12
BX004987.7-202	1	143464645	ENSG00000185044	ENST00000419027	1.17424	2.25674	72.5641	1.11357e-14	2.77078e-13	1.14873	2.21719	122.409	1.59639e-21
FOXA1-001	14	38059189	ENSG00000129514	ENST00000250448	1.38813	2.6174	72.4052	1.17708e-14	2.90865e-13	1.42694	2.68875	76.0853	3.21355e-15
HIST1H2BC-201	6	26114633	ENSG00000180596	ENST00000314332+ENST00000396984	1.27572	2.4212	72.0728	1.32203e-14	3.23691e-13	1.26837	2.40889	72.4332	1.13998e-14
DHRS2-001	14	24105544	ENSG00000100867	ENST00000250383+ENST00000344777	2.49448	5.63524	72.0616	1.32722e-14	3.24825e-13	2.06575	4.18651	86.3596	1.01343e-16
SMC2-003	9	106889688	ENSG00000136824	ENST00000493955	1.09992	2.14343	71.9805	1.36537e-14	3.3331e-13	1.04449	2.06263	104.55	3.15512e-19
PRAME-003	22	22890189	ENSG00000185686	ENST00000402697	1.8358	3.56969	71.7376	1.48653e-14	3.60969e-13	2.18568	4.5494	74.4416	5.66748e-15
AL355879.1-201	13	64549584	ENSG00000237849	ENST00000431953	1.2594	2.39396	71.7149	1.49837e-14	3.63555e-13	1.34568	2.54149	85.7446	1.24117e-16
ANLN-008	7	36446012	ENSG00000011426	ENST00000441696	1.01221	2.017	71.7148	1.49844e-14	3.63555e-13	1.43229	2.69875	77.5429	1.94969e-15
AL033377.1-202	6	142623758	ENSG00000244035	ENST00000435011	1.44618	2.72486	71.6081	1.5555e-14	3.76366e-13	1.43066	2.69569	83.1279	2.95757e-16
DNAJC22-202	12	49741041	ENSG00000178401	ENST00000395069	1.82812	3.55075	71.5864	1.56737e-14	3.78739e-13	1.36316	2.57249	70.9393	1.925e-14
SMC4-019	3	160129546	ENSG00000113810	ENST00000465563	1.13711	2.1994	71.0834	1.8698e-14	4.46676e-13	1.028	2.0392	114.102	1.78727e-20
PRC1-203	15	91509275	ENSG00000198901	ENST00000394249	1.39698	2.6335	71.0644	1.88234e-14	4.49298e-13	1.52496	2.87778	130.512	1.62087e-22
ANLN-001	7	36429415	ENSG00000011426	ENST00000265748	1.74625	3.35486	70.0001	2.73788e-14	6.34531e-13	1.43229	2.69875	77.5429	1.94969e-15
HIST2H2BE-001	1	149856010	ENSG00000184678	ENST00000369155	1.08043	2.11467	69.9149	2.82141e-14	6.52314e-13	1.1682	2.24732	114.956	1.38933e-20
SLC10A5-201	8	82605891	ENSG00000205184	ENST00000379063	1.1091	2.15712	69.9103	2.82603e-14	6.5325e-13	1.15317	2.22402	78.7987	1.27082e-15
MCM3APAS-003	21	47649161	ENSG00000215424	ENST00000421927	1.00523	2.00726	69.8369	2.90025e-14	6.68791e-13	1.37057	2.58573	194.951	1.52129e-29
AC090377.4-201	18	57684007	ENSG00000214346	ENST00000398170	1.24081	2.36332	69.7853	2.95363e-14	6.80556e-13	1.36522	2.57616	72.0111	1.3214e-14
C9orf45-001	9	125871773	ENSG00000236901	ENST00000449175	1.12414	2.17972	69.4645	3.30819e-14	7.55436e-13	1.26661	2.40595	86.2079	1.06535e-16
MPV17L-201	16	15489611	ENSG00000156968	ENST00000396385	1.63527	3.10646	69.4612	3.31206e-14	7.56167e-13	1.9729	3.92556	86.2472	1.05166e-16
GNG4-201	1	235710987	ENSG00000168243	ENST00000391854	1.26628	2.4054	69.3688	3.42222e-14	7.78844e-13	1.49308	2.81488	80.4753	7.20265e-16
TAF4B-201	18	23806409	ENSG00000141384	ENST00000269142+ENST00000418698	1.17883	2.26393	69.2775	3.53464e-14	8.03157e-13	1.19584	2.29078	69.9767	2.703e-14
ERCC6L-002	X	71424510	ENSG00000186871	ENST00000334463	1.12474	2.18062	69.1715	3.66979e-14	8.32221e-13	1.8188	3.52789	138.507	1.80531e-23
Z99572.1-201	1	169455380	ENSG00000213062	ENST00000392097	1.47751	2.78467	69.0546	3.82495e-14	8.65188e-13	1.49336	2.81545	71.6114	1.52012e-14
AC026271.4-201	17	18580574	ENSG00000224126	ENST00000428091	1.09177	2.13135	68.4493	4.74155e-14	1.05487e-12	1.09904	2.14212	66.506	9.30538e-14
ANLN-013	7	36462332	ENSG00000011426	ENST00000457743	1.44704	2.72648	67.9217	5.72075e-14	1.25835e-12	1.43229	2.69875	77.5429	1.94969e-15
PCSK6-203	15	101844134	ENSG00000140479	ENST00000348070+ENST00000358417	1.7287	3.31429	67.6192	6.37211e-14	1.3886e-12	1.58627	3.00272	74.457	5.63729e-15
BCL2L11-202	2	111881323	ENSG00000153094	ENST00000357682	1.2417	2.36476	67.0464	7.81907e-14	1.68412e-12	1.05335	2.07534	79.6738	9.44378e-16
PDK3-201	X	24483344	ENSG00000067992	ENST00000441463	1.2953	2.45428	67.0419	7.83142e-14	1.68615e-12	1.04297	2.06047	82.7902	3.31055e-16
CPVL-002	7	29035247	ENSG00000106066	ENST00000396276	2.36243	5.14234	66.8712	8.32492e-14	1.78404e-12	1.66172	3.16394	60.1305	9.50042e-13
PCSK6-206	15	101844134	ENSG00000140479	ENST00000398185	1.20043	2.29808	66.482	9.57045e-14	2.03052e-12	1.58627	3.00272	74.457	5.63729e-15
AC005003.2-201	22	31742875	ENSG00000197473	ENST00000436050	1.08833	2.12628	66.3309	1.01036e-13	2.13456e-12	1.1671	2.2456	74.0521	6.487e-15
UHRF1-201	19	4909510	ENSG00000034063	ENST00000262952	1.25161	2.38107	66.2722	1.03185e-13	2.17439e-12	1.10645	2.15315	64.9422	1.63477e-13
CDC20-004	1	43826729	ENSG00000117399	ENST00000482046	1.07798	2.11108	66.254	1.03863e-13	2.18707e-12	1.67234	3.1873	104.893	2.84035e-19
TNFRSF11A-001	18	59992548	ENSG00000141655	ENST00000269485	1.3599	2.56668	66.2358	1.04544e-13	2.2006e-12	1.37745	2.59809	85.9283	1.16817e-16
ASPM-202	1	197057335	ENSG00000066279	ENST00000367406	1.37966	2.60207	65.6868	1.27354e-13	2.63203e-12	1.80404	3.49196	144.795	3.34967e-24
GPR126-203	6	142623056	ENSG00000112414	ENST00000367609	1.40734	2.65248	65.5727	1.32696e-13	2.73066e-12	1.67201	3.18659	43.0058	7.06249e-10
ANKRD5-201	20	10018904	ENSG00000132623	ENST00000426133	1.07157	2.10172	65.5341	1.34551e-13	2.76636e-12	1.59638	3.02385	88.9777	4.30078e-17
MACROD1-201	11	63766031	ENSG00000133315	ENST00000255681	1.00463	2.00643	65.4095	1.40729e-13	2.88358e-12	1.04258	2.05991	77.3793	2.06181e-15
KIF20B-001	10	91461367	ENSG00000138182	ENST00000260753	1.1551	2.227	65.2224	1.50551e-13	3.06679e-12	1.66502	3.17117	132.393	9.61903e-23
AC108751.3-201	3	149101966	ENSG00000243885	ENST00000462931	1.30139	2.46467	65.1411	1.55033e-13	3.15194e-12	1.38026	2.60315	79.694	9.37952e-16
WNK2-008	9	96068919	ENSG00000165238	ENST00000467401	1.07523	2.10706	65.014	1.62309e-13	3.28708e-12	1.17611	2.25967	92.5435	1.35818e-17
TYMS-201	18	657619	ENSG00000176890	ENST00000323224	1.45528	2.74209	64.8368	1.73038e-13	3.48716e-12	1.42182	2.67923	153.379	3.55112e-25
EEF1A2-001	20	62119366	ENSG00000101210	ENST00000298049	2.09638	4.27635	64.687	1.82667e-13	3.66386e-12	1.49166	2.81212	65.1592	1.51144e-13
MBNL3-010	X	131513543	ENSG00000076770	ENST00000465964	1.09679	2.13879	64.4605	1.98266e-13	3.95397e-12	1.68934	3.22509	56.7397	3.36475e-12
KIF24-205	9	34255859	ENSG00000186638	ENST00000420188	1.0964	2.13821	64.2854	2.11244e-13	4.19315e-12	1.253	2.38337	109.33	7.4038e-20
MCM8-002	20	5931577	ENSG00000125885	ENST00000265187	1.26178	2.39792	64.0981	2.26086e-13	4.45696e-12	1.42934	2.69324	219.563	6.80284e-32
PRAME-011	22	22893241	ENSG00000185686	ENST00000442481	1.29467	2.45321	63.8292	2.49255e-13	4.87275e-12	2.18568	4.5494	74.4416	5.66748e-15
C5-201	9	123751890	ENSG00000106804	ENST00000430906	1.07186	2.10214	63.6827	2.62878e-13	5.11471e-12	1.40827	2.65418	46.4221	1.80274e-10
PRAME-203	22	22890488	ENSG00000185686	ENST00000424204	1.7207	3.29597	63.2186	3.11215e-13	5.9719e-12	2.18568	4.5494	74.4416	5.66748e-15
HIST1H2APS4-001	6	26272421	ENSG00000218690	ENST00000362070	1.23628	2.3559	63.2002	3.13301e-13	6.0083e-12	1.28299	2.43342	68.6074	4.39188e-14
AC006329.3-201	7	100951627	ENSG00000232445	ENST00000419422	1.22391	2.33579	63.1832	3.15252e-13	6.04369e-12	1.30716	2.47455	71.8377	1.40413e-14
RP11-564D11-001	10	124639367	ENSG00000203796	ENST00000368895	1.0715	2.10162	62.9191	3.471e-13	6.59593e-12	1.22302	2.33435	83.7778	2.38164e-16
FAM81A-201	15	59730372	ENSG00000157470	ENST00000288228	1.30899	2.47768	62.6621	3.81217e-13	7.19076e-12	1.28011	2.42858	64.7905	1.72702e-13
KNTC1-202	12	123011809	ENSG00000184445	ENST00000436959	1.37333	2.59068	61.9719	4.90661e-13	9.08665e-12	1.52609	2.88004	295.447	2.80919e-38
RPS27A-007	2	55459817	ENSG00000143947	ENST00000463185	1.06836	2.09704	61.4311	5.98277e-13	1.09247e-11	1.01871	2.02611	103.382	4.51422e-19
CDC20-002	1	43824684	ENSG00000117399	ENST00000372462	1.15658	2.22928	61.2885	6.30454e-13	1.14504e-11	1.67234	3.1873	104.893	2.84035e-19
PCSK6-207	15	101923953	ENSG00000140479	ENST00000450401	1.11858	2.17133	61.0951	6.76918e-13	1.22209e-11	1.58627	3.00272	74.457	5.63729e-15
ANKRD5-001	20	10015697	ENSG00000132623	ENST00000378380	1.07586	2.10799	60.1859	9.4639e-13	1.66491e-11	1.59638	3.02385	88.9777	4.30078e-17
CXADR-002	21	18885448	ENSG00000154639	ENST00000400169	1.79789	3.47711	60.1254	9.6776e-13	1.70094e-11	1.75903	3.3847	42.4939	8.68474e-10
AC006039.3-201	7	23140847	ENSG00000230658	ENST00000419813	1.08255	2.11778	59.9378	1.03726e-12	1.81367e-11	1.05711	2.08076	58.3621	1.83256e-12
KYNU-001	2	143635067	ENSG00000115919	ENST00000264170	2.08993	4.25728	59.9346	1.03851e-12	1.81558e-11	2.35294	5.10864	65.5687	1.30381e-13
HOOK1-001	1	60280533	ENSG00000134709	ENST00000371208	1.68448	3.21426	59.8664	1.06502e-12	1.85796e-11	1.96938	3.916	63.805	2.46906e-13
AGMAT-001	1	15898848	ENSG00000116771	ENST00000375826	1.76618	3.40153	59.5172	1.21204e-12	2.09284e-11	1.88204	3.68595	61.9302	4.89609e-13
PRAME-202	22	22890124	ENSG00000185686	ENST00000398741+ENST00000405655	1.32563	2.50641	59.4921	1.22335e-12	2.11039e-11	2.18568	4.5494	74.4416	5.66748e-15
OAS1-205	12	113344739	ENSG00000089127	ENST00000452357	1.31042	2.48013	59.0825	1.4241e-12	2.43133e-11	1.53246	2.89278	59.9691	1.00851e-12
KYNU-004	2	143635235	ENSG00000115919	ENST00000410015	1.26147	2.3974	59.0739	1.42864e-12	2.43828e-11	2.35294	5.10864	65.5687	1.30381e-13
AC005071.4-202	7	99933748	ENSG00000242294	ENST00000422479	1.10858	2.15634	58.8176	1.57143e-12	2.65673e-11	1.1459	2.21284	62.6683	3.73668e-13
MBNL3-005	X	131506029	ENSG00000076770	ENST00000370857	1.75929	3.38531	58.6529	1.67072e-12	2.81178e-11	1.68934	3.22509	56.7397	3.36475e-12
ANKRD32-001	5	93954052	ENSG00000133302	ENST00000265140	1.13965	2.20328	58.547	1.73788e-12	2.91661e-11	1.29896	2.46052	78.0138	1.66017e-15
EFNA1-004	1	155102038	ENSG00000169242	ENST00000474413	1.31743	2.49221	58.462	1.79376e-12	3.00257e-11	1.60594	3.04395	86.4093	9.97003e-17
AC119751.1-201	4	49553084	ENSG00000232471	ENST00000448996+ENST00000453053	1.52122	2.87033	58.3311	1.88343e-12	3.14169e-11	1.79372	3.46707	83.9621	2.24008e-16
TMEM45B-201	11	129685741	ENSG00000151715	ENST00000281441	2.04326	4.12175	58.1173	2.03967e-12	3.38414e-11	2.06684	4.18967	58.912	1.49304e-12
AC073624-001	17	77015291	ENSG00000214112	ENST00000397571	1.06595	2.09355	57.9226	2.19343e-12	3.61576e-11	1.09198	2.13166	63.5078	2.75099e-13
IL17RB-002	3	53880611	ENSG00000056736	ENST00000475124	1.50724	2.84266	57.7568	2.33365e-12	3.83425e-11	1.84739	3.5985	78.4199	1.44562e-15
ZYG11A-001	1	53308408	ENSG00000203995	ENST00000371528	1.47983	2.78916	57.4192	2.6477e-12	4.31142e-11	1.43234	2.69884	38.2573	4.91653e-09
GCNT2-003	6	10528589	ENSG00000111846	ENST00000379597	1.90903	3.75557	57.3949	2.67192e-12	4.34717e-11	1.20333	2.30271	60.0428	9.81384e-13
CENPE-202	4	104026963	ENSG00000138778	ENST00000380026	1.3536	2.55548	57.3279	2.73982e-12	4.45385e-11	1.43408	2.70209	80.3161	7.60018e-16
ACBD7-001	10	15119522	ENSG00000176244	ENST00000356189	1.08942	2.12789	57.0734	3.01394e-12	4.86369e-11	1.23813	2.35892	64.0454	2.26259e-13
FAM105A-001	5	14581884	ENSG00000145569	ENST00000274217	1.82361	3.53966	56.9698	3.13338e-12	5.03804e-11	1.79847	3.4785	56.1668	4.17478e-12
CDC20-001	1	43824626	ENSG00000117399	ENST00000310955	1.10961	2.15787	56.7245	3.43557e-12	5.48556e-11	1.67234	3.1873	104.893	2.84035e-19
WDR76-003	15	44119186	ENSG00000092470	ENST00000452115	1.28131	2.43059	56.7238	3.43652e-12	5.4863e-11	1.26864	2.40935	78.2184	1.5483e-15
DNAJC12-001	10	69556427	ENSG00000108176	ENST00000225171	1.56198	2.95258	56.5332	3.69167e-12	5.87244e-11	1.56249	2.95363	70.4953	2.25081e-14
MBNL3-009	X	131513336	ENSG00000076770	ENST00000442191	1.69279	3.23281	56.4667	3.78515e-12	6.00949e-11	1.68934	3.22509	56.7397	3.36475e-12
ECT2-012	3	172520651	ENSG00000114346	ENST00000460860	1.05055	2.07132	56.1173	4.31712e-12	6.77402e-11	1.18583	2.27495	152.741	4.18671e-25
NUP62CL-004	X	106367378	ENSG00000198088	ENST00000432145	1.05603	2.07921	55.7824	4.89827e-12	7.59933e-11	1.79058	3.45954	99.9546	1.30392e-18
ACBD7-201	10	15117475	ENSG00000176244	ENST00000378211	1.21304	2.31825	55.5987	5.24998e-12	8.09147e-11	1.23813	2.35892	64.0454	2.26259e-13
CPVL-001	7	29034847	ENSG00000106066	ENST00000265394	1.30905	2.47778	55.4113	5.63527e-12	8.63549e-11	1.66172	3.16394	60.1305	9.50042e-13
CHD7-201	8	61591339	ENSG00000171316	ENST00000307121+ENST00000423902	1.20908	2.31191	54.6646	7.47717e-12	1.12216e-10	1.21678	2.32428	56.9346	3.12707e-12
HIST1H4B-001	6	26027124	ENSG00000124529	ENST00000377364	1.08299	2.11843	54.6034	7.65285e-12	1.14718e-10	1.06875	2.09762	52.4643	1.70814e-11
MKI67-002	10	129894923	ENSG00000148773	ENST00000368653	1.57704	2.98357	54.1259	9.17519e-12	1.35349e-10	2.07368	4.20958	128.028	3.24541e-22
MMP15-001	16	58059470	ENSG00000102996	ENST00000219271	1.25523	2.38706	53.5117	1.15949e-11	1.67813e-10	1.31136	2.48176	54.4552	7.98187e-12
CEP55-202	10	95256369	ENSG00000138180	ENST00000447994	1.05025	2.07088	53.1159	1.34871e-11	1.93035e-10	1.705	3.26029	90.5337	2.59537e-17
ANLN-004	7	36429780	ENSG00000011426	ENST00000424865	1.46514	2.76089	53.0703	1.37244e-11	1.96138e-10	1.43229	2.69875	77.5429	1.94969e-15
COX6A1-001	12	120875904	ENSG00000111775	ENST00000229379	1.06899	2.09797	53.0026	1.40847e-11	2.00912e-10	1.03393	2.04759	51.5807	2.40013e-11
AC137766.1-201	12	9550233	ENSG00000186611	ENST00000334227	1.69521	3.23823	52.8772	1.47771e-11	2.09852e-10	1.80588	3.49642	54.4585	7.97184e-12
SGOL2-001	2	201390880	ENSG00000163535	ENST00000357799	1.0089	2.01237	52.6185	1.63165e-11	2.29923e-10	1.30521	2.4712	121.229	2.2403e-21
KIF21A-201	12	39687031	ENSG00000139116	ENST00000341813	1.1019	2.14638	52.6148	1.63398e-11	2.30223e-10	1.232	2.34892	57.6393	2.40089e-12
TPD52-202	8	80947107	ENSG00000076554	ENST00000379097	1.07927	2.11297	52.5535	1.67285e-11	2.35234e-10	2.02738	4.07665	150.865	6.80687e-25
DGAT2-201	11	75479778	ENSG00000062282	ENST00000228027	1.13627	2.19812	52.5065	1.70328e-11	2.39109e-10	1.14877	2.21724	54.0302	9.38357e-12
AC110754.1-202	2	11682816	ENSG00000196208	ENST00000381484+ENST00000389825	1.12831	2.18602	52.1798	1.93085e-11	2.6827e-10	1.8621	3.63536	91.9228	1.65793e-17
AC110754.1-201	2	11696479	ENSG00000196208	ENST00000234142	1.76477	3.39821	52.058	2.02336e-11	2.80209e-10	1.8621	3.63536	91.9228	1.65793e-17
AC110754-002	2	11679969	ENSG00000196208	ENST00000263834	1.36803	2.58119	52.0015	2.06779e-11	2.85947e-10	1.8621	3.63536	91.9228	1.65793e-17
AL034402.2-201	X	46185359	ENSG00000236751	ENST00000446884	1.1575	2.2307	51.8982	2.1516e-11	2.96538e-10	1.21899	2.32784	58.8081	1.5519e-12
DNAJC12-002	10	69570966	ENSG00000108176	ENST00000339758	1.16237	2.23825	51.8219	2.2157e-11	3.04715e-10	1.56249	2.95363	70.4953	2.25081e-14
TSPAN33-001	7	128784712	ENSG00000158457	ENST00000289407	1.10158	2.14589	51.7237	2.30109e-11	3.15816e-10	1.0107	2.01488	51.8523	2.16148e-11
CYP4F12-201	19	15783886	ENSG00000186204	ENST00000324632	1.12797	2.18551	51.5808	2.43129e-11	3.32336e-10	1.23382	2.35189	67.9512	5.54802e-14
TYMS-202	18	657619	ENSG00000176890	ENST00000323250	1.18226	2.26932	51.4928	2.51515e-11	3.42618e-10	1.42182	2.67923	153.379	3.55112e-25
CHD7-203	8	61591339	ENSG00000171316	ENST00000453098	1.00325	2.0045	51.3993	2.60749e-11	3.54398e-10	1.21678	2.32428	56.9346	3.12707e-12
AC110754-004	2	11682851	ENSG00000196208	ENST00000381483	1.42563	2.68631	51.3291	2.67905e-11	3.6305e-10	1.8621	3.63536	91.9228	1.65793e-17
PCSK6-205	15	101886947	ENSG00000140479	ENST00000398181	1.28156	2.43101	51.207	2.80837e-11	3.79326e-10	1.58627	3.00272	74.457	5.63729e-15
CLDN4-201	7	73245193	ENSG00000189143	ENST00000340958	2.2837	4.86926	51.1565	2.86367e-11	3.86338e-10	1.32838	2.5112	54.6183	7.50225e-12
FAAH2-001	X	57313139	ENSG00000165591	ENST00000374900	1.22331	2.33482	51.1245	2.89925e-11	3.9068e-10	1.20948	2.31255	56.524	3.64921e-12
HIST1H2BG-001	6	26216491	ENSG00000187990	ENST00000339812	1.39801	2.63538	50.7146	3.39718e-11	4.52525e-10	1.40457	2.64738	52.6376	1.59821e-11
AC009299.2-202	2	162101250	ENSG00000227403	ENST00000439050	1.38202	2.60634	50.57	3.59286e-11	4.76766e-10	1.62587	3.08629	56.1673	4.17412e-12
ZNF443-001	19	12540521	ENSG00000180855	ENST00000301547	1.02002	2.02795	50.3384	3.93018e-11	5.18059e-10	1.28621	2.43886	103.046	5.0055e-19
BX004987.7-205	1	143382245	ENSG00000185044	ENST00000432361	1.03892	2.05469	50.2891	4.00613e-11	5.27345e-10	1.14873	2.21719	122.409	1.59639e-21
AC091132.3-201	17	43578685	ENSG00000214425	ENST00000398305	1.17315	2.25504	50.2167	4.12011e-11	5.41233e-10	1.24445	2.36928	56.5926	3.5561e-12
C5-005	9	123787974	ENSG00000106804	ENST00000460578	1.32296	2.5018	49.9846	4.50864e-11	5.89039e-10	1.40827	2.65418	46.4221	1.80274e-10
GABRA3-001	X	151334706	ENSG00000011677	ENST00000370314	1.21471	2.32094	49.5849	5.26688e-11	6.79374e-10	1.33896	2.52969	65.1307	1.52707e-13
LONRF3-001	X	118108581	ENSG00000175556	ENST00000365713	1.3527	2.55389	48.9687	6.69718e-11	8.48536e-10	1.58468	2.9994	53.3903	1.19795e-11
CENPI-004	X	100355426	ENSG00000102384	ENST00000372927	1.11428	2.16487	48.6881	7.47352e-11	9.37084e-10	1.25775	2.39122	99.6242	1.44543e-18
HOOK1-002	1	60280844	ENSG00000134709	ENST00000465876	1.87477	3.66742	48.6793	7.49921e-11	9.4006e-10	1.96938	3.916	63.805	2.46906e-13
AC009299.2-201	2	162101266	ENSG00000227403	ENST00000436506	1.30195	2.46562	48.5597	7.85853e-11	9.81292e-10	1.62587	3.08629	56.1673	4.17412e-12
COCH-004	14	31343772	ENSG00000100473	ENST00000468826	1.55972	2.94797	48.5408	7.91692e-11	9.87617e-10	1.40022	2.63943	48.0807	9.37181e-11
HIST1H2AL-001	6	27833034	ENSG00000198374	ENST00000357320	1.07535	2.10723	48.4861	8.0881e-11	1.00722e-09	1.08411	2.12006	53.1725	1.30203e-11
MBNL3-006	X	131518691	ENSG00000076770	ENST00000421707	1.16564	2.24333	48.4359	8.24861e-11	1.02525e-09	1.68934	3.22509	56.7397	3.36475e-12
APOBEC3B-003	22	39378352	ENSG00000179750	ENST00000407298	1.29016	2.44555	48.1642	9.1753e-11	1.12879e-09	1.32288	2.50165	60.1958	9.27368e-13
HIST2H2AA3-001	1	149813785	ENSG00000183558	ENST00000369161	1.57638	2.98222	48.0635	9.545e-11	1.16952e-09	1.61565	3.06449	51.789	2.21486e-11
SULT1A2-201	16	28603266	ENSG00000197165	ENST00000395630	1.21132	2.3155	47.751	1.07912e-10	1.30909e-09	1.22197	2.33264	61.356	6.04561e-13
OAS1-201	12	113344739	ENSG00000089127	ENST00000202917	1.30303	2.46747	47.2259	1.32683e-10	1.58401e-09	1.53246	2.89278	59.9691	1.00851e-12
HIST1H4D-001	6	26188938	ENSG00000188987	ENST00000340756	1.3295	2.51316	47.1542	1.36486e-10	1.62536e-09	1.31825	2.49363	46.3682	1.84162e-10
KIF21A-203	12	39687031	ENSG00000139116	ENST00000361961	1.05386	2.07607	47.0566	1.41842e-10	1.68408e-09	1.232	2.34892	57.6393	2.40089e-12
OAS1-202	12	113344739	ENSG00000089127	ENST00000361629	1.16465	2.24179	46.8824	1.51932e-10	1.79609e-09	1.53246	2.89278	59.9691	1.00851e-12
AL354707.3-201	9	6718810	ENSG00000225489	ENST00000443688	1.07382	2.105	46.4201	1.82389e-10	2.12725e-09	1.10689	2.15381	53.8792	9.93958e-12
RAB3IP-202	12	70178487	ENSG00000127328	ENST00000325596	1.05421	2.07658	46.3951	1.84202e-10	2.14622e-09	1.09018	2.129	57.4259	2.60062e-12
HIST1H2BJ-001	6	27100095	ENSG00000124635	ENST00000244601	1.06897	2.09794	46.2727	1.9335e-10	2.24484e-09	1.11934	2.17248	46.2765	1.90978e-10
PRAME-201	22	22890124	ENSG00000185686	ENST00000358617	1.42712	2.6891	46.1956	1.99345e-10	2.30932e-09	2.18568	4.5494	74.4416	5.66748e-15
AL354707.3-203	9	6716548	ENSG00000225489	ENST00000452643	1.23928	2.36081	45.913	2.22985e-10	2.55943e-09	1.10689	2.15381	53.8792	9.93958e-12
HIST1H2BH-001	6	26251879	ENSG00000197459	ENST00000356350	1.20655	2.30786	45.8756	2.26319e-10	2.59383e-09	1.23681	2.35677	46.7325	1.59429e-10
PKN3-003	9	131476885	ENSG00000160447	ENST00000485301	1.08446	2.12059	45.856	2.28081e-10	2.61297e-09	1.05407	2.07638	62.0117	4.75195e-13
MGAT4A-201	2	99235569	ENSG00000071073	ENST00000393487	1.91025	3.75874	45.6092	2.51572e-10	2.85552e-09	1.70518	3.26069	45.3443	2.76609e-10
RPS6KA5-201	14	91337172	ENSG00000100784	ENST00000261991	1.35027	2.5496	45.5225	2.60394e-10	2.94674e-09	1.2838	2.4348	50.0364	4.36474e-11
AC097468-001	2	219818123	ENSG00000224928	ENST00000432100	1.64858	3.13525	45.2593	2.89141e-10	3.24458e-09	1.61782	3.06912	48.531	7.85463e-11
LRRC37A4-201	17	43592016	ENSG00000214420	ENST00000339474	1.38438	2.6106	45.198	2.96286e-10	3.31472e-09	1.30371	2.46863	42.6698	8.08869e-10
MGAT4A-009	2	99279541	ENSG00000071073	ENST00000484936	1.10625	2.15286	44.9982	3.2084e-10	3.56961e-09	1.70518	3.26069	45.3443	2.76609e-10
ERBB3-201	12	56473892	ENSG00000065361	ENST00000267101	2.1905	4.56463	44.9742	3.23928e-10	3.60119e-09	1.99906	3.99738	45.8342	2.27626e-10
HIST1H2BM-001	6	27782822	ENSG00000196374	ENST00000359465	1.49212	2.81301	44.9682	3.24707e-10	3.6088e-09	1.482	2.79335	44.2619	4.26258e-10
AL358232.3-201	9	97221516	ENSG00000225757	ENST00000437351	1.03894	2.05471	44.9596	3.25826e-10	3.61984e-09	1.1387	2.20182	49.9635	4.49023e-11
HIST1H2AH-201	6	27114861	ENSG00000184825	ENST00000377459	1.58105	2.99188	44.8221	3.44191e-10	3.8089e-09	1.59147	3.01357	47.0503	1.40619e-10
C4BPB-007	1	207262239	ENSG00000123843	ENST00000492730	1.82479	3.54255	44.8158	3.45064e-10	3.8172e-09	1.50385	2.83599	46.5119	1.73975e-10
HIST1H4A-001	6	26021907	ENSG00000196176	ENST00000359907	1.26658	2.40591	44.8112	3.45692e-10	3.82354e-09	1.32977	2.51362	46.1321	2.02232e-10
RTKN2-002	10	63952953	ENSG00000182010	ENST00000373789	1.28159	2.43107	44.689	3.62971e-10	3.99849e-09	1.18896	2.27989	55.417	5.54175e-12
AC005077.4-201	7	75719749	ENSG00000227038	ENST00000434037	1.22052	2.3303	44.5698	3.80686e-10	4.17921e-09	1.45054	2.7331	60.9504	7.01925e-13
C4BPB-005	1	207268279	ENSG00000123843	ENST00000469326	1.49373	2.81617	44.4868	3.93515e-10	4.30772e-09	1.50385	2.83599	46.5119	1.73975e-10
TFF1-001	21	43782391	ENSG00000160182	ENST00000291527	1.27698	2.42331	44.4783	3.94862e-10	4.32081e-09	1.34424	2.53896	48.8356	6.97161e-11
MAGEA3-202	X	151934653	ENSG00000221867	ENST00000393902	1.32319	2.50219	44.4427	4.00522e-10	4.37608e-09	1.73516	3.32916	56.9443	3.11569e-12
PLAC8-001	4	84011201	ENSG00000145287	ENST00000311507	1.67998	3.20424	44.3636	4.13388e-10	4.50894e-09	1.37217	2.58859	31.7709	7.58519e-08
PLEKHA7-202	11	16809215	ENSG00000166689	ENST00000355661+ENST00000448080	1.14775	2.21568	44.3477	4.16026e-10	4.53426e-09	1.14326	2.20879	48.4311	8.16811e-11
BST2-201	19	17513756	ENSG00000130303	ENST00000252593	1.69053	3.22776	44.3421	4.16968e-10	4.54195e-09	1.3549	2.5578	42.5367	8.53585e-10
GPR137C-201	14	53019866	ENSG00000180998	ENST00000321662	1.14302	2.20842	44.2177	4.38247e-10	4.75899e-09	1.21623	2.32339	49.3387	5.72754e-11
MBNL3-003	X	131513231	ENSG00000076770	ENST00000370849	1.33418	2.52133	44.1525	4.49837e-10	4.87412e-09	1.68934	3.22509	56.7397	3.36475e-12
CENPN-001	16	81040103	ENSG00000166451	ENST00000305850	1.06422	2.09104	44.1419	4.51768e-10	4.89411e-09	1.11764	2.16991	128.524	2.82373e-22
PLEKHB1-204	11	73358594	ENSG00000021300	ENST00000398494	1.40387	2.6461	43.9717	4.83652e-10	5.21544e-09	1.1772	2.26138	31.999	6.87709e-08
[truncated: 2,157 more rows]
