# Supplementary material for: Isoform level expression profiles provide better cancer signatures than gene level expression profiles
Source: Genome Med. 2013 Apr 17;5(4):33. doi: 10.1186/gm437 (PMC3706752; doi:10.1186/gm437)
Supplement: Additional file 5 — Supplementary Table S4. List of genes and isoforms differentially expressed between non-oncogenic HMEC and MCF7 breast-cancer cell lines (Figure 3C). Excel document. [file gm437-S5.XLSX]

## Sheet: Sheet1
Supplementary Table S4 List of genes and isoforms differentially expressed between HMEC normal and MCF7 breast cancer cell-lines (Figure 3C).
Gene and isoform list identified at FDR level 0.01	FC=2. for comparing mcf
gene info identified at isoform level only. 1103 unique genes.
symbol	chr2	loc	ensg	ensT	TU.NO	fc	F	P.Value	adj.P.Val	TU.NO.gene	fc.gene	F.gene	P.Value.gene
HIST2H4B-002	1	149825607	ENSG00000182217	ENST00000392933+ENST00000392938	4.03821	16.4295	337.419	8.87285e-10	5.86067e-07	NA	NA	NA	NA
GNAS-020	20	57472495	ENSG00000087460	ENST00000496934	2.27875	4.85257	252.21	4.34984e-09	1.63375e-06	0.665525	1.58614	33.2444	6.57345e-05
AC007952.3-201	17	18985725	ENSG00000237535	ENST00000437463+ENST00000446734+ENST00000466683	2.53679	5.80295	238.356	5.91059e-09	1.96331e-06	NA	NA	NA	NA
ATG7-005	3	11314089	ENSG00000197548	ENST00000444619	2.17554	4.51753	233.354	6.63032e-09	2.11087e-06	0.463663	1.37904	14.1629	0.00237223
UBE2V1-018	20	48712596	ENSG00000244687	ENST00000473860	2.22554	4.67685	232.541	6.75686e-09	2.12176e-06	0.959033	1.94401	32.8402	6.96898e-05
SCAMP1-201	5	77753617	ENSG00000085365	ENST00000320280	2.90661	7.49853	214.66	1.04129e-08	2.8907e-06	0.116124	1.08382	0.605082	0.450591
TPM4-201	19	16187135	ENSG00000167460	ENST00000300933	2.45232	5.47296	206.323	1.28919e-08	3.33754e-06	-0.580501	-1.49537	13.561	0.00276685
UBE2V1-016	20	48700685	ENSG00000244687	ENST00000432266	2.23411	4.70471	198.606	1.58268e-08	3.87016e-06	0.959033	1.94401	32.8402	6.96898e-05
CHEK2-012	22	29121071	ENSG00000183765	ENST00000398017	2.01089	4.03032	194.421	1.77453e-08	4.22249e-06	0.597955	1.51357	4.83972	0.0465317
POLR3C-006	1	145601756	ENSG00000186141	ENST00000466003	2.13964	4.40653	180.877	2.61316e-08	5.66342e-06	0.627572	1.54496	22.5516	0.000381737
HIST2H4B-001	1	149830752	ENSG00000182217	ENST00000369157+ENST00000369165	3.64071	12.4728	176.225	3.00377e-08	6.20905e-06	NA	NA	NA	NA
GNAS-041	20	57478036	ENSG00000087460	ENST00000476196	3.24593	9.48685	174.139	3.20094e-08	6.52277e-06	0.665525	1.58614	33.2444	6.57345e-05
INTS1-005	7	1539164	ENSG00000164880	ENST00000493531	1.52321	2.87431	157.818	5.40496e-08	9.5863e-06	0.363323	1.28639	2.04272	0.176558
NXT2-002	X	108780105	ENSG00000101888	ENST00000372106	1.61696	3.06729	155.532	5.83994e-08	1.00778e-05	0.634584	1.55249	20.4012	0.000581331
PI4KB-004	1	151264955	ENSG00000143393	ENST00000368872	2.4625	5.51171	154.886	5.97025e-08	1.02107e-05	0.854585	1.80824	36.7882	4.02354e-05
ZFAND2A-004	7	1196659	ENSG00000178381	ENST00000484977	2.19768	4.58741	151.713	6.6622e-08	1.09384e-05	0.497608	1.41187	7.02715	0.0199987
RP11-441F11.1-201	9	30773829	ENSG00000235626	ENST00000417879	2.09161	4.26223	149.875	7.10616e-08	1.15846e-05	0.900692	1.86696	52.5444	6.52343e-06
C1orf77-005	1	153610818	ENSG00000160679	ENST00000368686	1.37768	2.5985	144.03	8.76825e-08	1.33488e-05	0.918184	1.88973	61.3147	2.85176e-06
FAM136A-006	2	70527640	ENSG00000035141	ENST00000498665	1.52607	2.88001	141.707	9.55313e-08	1.42036e-05	0.655462	1.57512	26.5038	0.000188143
CSDE1-002	1	115259538	ENSG00000009307	ENST00000358528	1.07018	2.09969	136.926	1.14449e-07	1.63535e-05	0.792314	1.73185	46.5892	1.22358e-05
VPS72-002	1	151148938	ENSG00000163159	ENST00000354473	1.43839	2.71019	132.881	1.33973e-07	1.84845e-05	0.468926	1.38408	12.6602	0.00350898
PYROXD2-004	10	100173705	ENSG00000119943	ENST00000494941	2.09679	4.27755	132.789	1.3446e-07	1.85072e-05	0.607081	1.52317	8.01334	0.0141864
HIST2H4B-003	1	149830898	ENSG00000182217	ENST00000392932+ENST00000392939	3.67143	12.7412	128.447	1.60049e-07	2.11431e-05	NA	NA	NA	NA
KHDC1-006	6	73983862	ENSG00000135314	ENST00000484801	1.65075	3.13997	122.053	2.08978e-07	2.61064e-05	0.504058	1.4182	8.50037	0.0120589
SAPS3-204	11	68228220	ENSG00000110075	ENST00000393800+ENST00000393801	1.0975	2.13984	121.952	2.09881e-07	2.61339e-05	0.866413	1.82312	51.014	7.62387e-06
PPP2R4-002	9	131901661	ENSG00000119383	ENST00000423100	2.2075	4.61874	113.37	3.06689e-07	3.46245e-05	0.671454	1.59268	25.6404	0.00021816
TMCC1-201	3	129366635	ENSG00000172765	ENST00000307824+ENST00000329333	1.25518	2.38697	112.612	3.1753e-07	3.55689e-05	0.823035	1.76912	34.6353	5.39732e-05
HDLBP-008	2	242206281	ENSG00000115677	ENST00000462130	1.8375	3.5739	109.731	3.63109e-07	3.88475e-05	0.0283697	1.01986	0.0408324	0.842994
KDM5C-012	X	53246992	ENSG00000126012	ENST00000429877	2.24875	4.75271	106.815	4.17256e-07	4.3513e-05	0.484912	1.3995	8.1073	0.0137438
AC112229.4-201	2	111140424	ENSG00000175772	ENST00000330524	1.47232	2.77468	106.375	4.26246e-07	4.42134e-05	0.498418	1.41266	8.86335	0.0107137
ZBTB1-202	14	64971292	ENSG00000126804	ENST00000394712	1.49518	2.81899	105.775	4.38852e-07	4.50833e-05	0.71593	1.64254	20.1802	0.000608
FBXO21-202	12	117581586	ENSG00000135108	ENST00000330622+ENST00000427718	1.03661	2.0514	105.445	4.45957e-07	4.5559e-05	0.878398	1.83833	51.0353	7.60715e-06
WDR4-004	21	44263204	ENSG00000160193	ENST00000330317	1.49482	2.81829	104.675	4.63109e-07	4.67297e-05	0.798057	1.73876	27.2277	0.00016661
ATXN7L1-005	7	105515537	ENSG00000146776	ENST00000464874	1.60393	3.0397	104.135	4.75602e-07	4.77519e-05	0.755861	1.68864	38.7519	3.11254e-05
USP10-201	16	84733555	ENSG00000103194	ENST00000219473	1.02161	2.03018	103.527	4.90152e-07	4.87311e-05	0.896769	1.86189	50.782	7.80878e-06
SLC19A1-001	21	46933690	ENSG00000173638	ENST00000311124	1.42804	2.6908	100.692	5.65274e-07	5.42207e-05	0.854401	1.80801	28.8968	0.000126962
RALY-003	20	32581608	ENSG00000125970	ENST00000413297	1.86161	3.63412	98.5819	6.30052e-07	5.8491e-05	0.282977	1.2167	4.58944	0.0517075
SMPD4-001	2	130908982	ENSG00000136699	ENST00000409031	1.27732	2.42389	97.3136	6.73198e-07	6.16008e-05	0.430341	1.34755	10.5061	0.00644594
C14orf2-202	14	104378626	ENSG00000156411	ENST00000414262	1.725	3.3058	97.0532	6.82483e-07	6.22994e-05	0.100781	1.07235	0.155963	0.699314
PEX26-002	22	18560774	ENSG00000215193	ENST00000399744	1.94	3.83706	96.5826	6.99643e-07	6.32154e-05	0.490159	1.4046	16.4404	0.00136823
TSFM-001	12	58176372	ENSG00000123297	ENST00000454289	1.77036	3.41138	96.3009	7.1016e-07	6.37646e-05	0.614397	1.53092	18.6343	0.00083965
AC136289.1-204	3	63771662	ENSG00000224479	ENST00000443346	1.52714	2.88214	95.8605	7.26976e-07	6.46182e-05	0.471921	1.38696	6.40862	0.0250752
RP11-492E3-002	9	132250824	ENSG00000204054	ENST00000444184	2.20304	4.60447	95.7367	7.31789e-07	6.47954e-05	0.947252	1.9282	33.2025	6.6132e-05
HIST2H3C-001	1	149811110	ENSG00000203811	ENST00000369158+ENST00000403683	3.73507	13.3158	95.6893	7.33639e-07	6.49092e-05	NA	NA	NA	NA
WDR4-003	21	44269336	ENSG00000160193	ENST00000492742	1.3475	2.54471	94.8693	7.66571e-07	6.67946e-05	0.798057	1.73876	27.2277	0.00016661
METTL2B-003	7	128116783	ENSG00000165055	ENST00000482555	1.34893	2.54723	94.1677	7.96135e-07	6.89523e-05	0.713128	1.63935	21.3862	0.000477817
SECISBP2-005	9	91937115	ENSG00000187742	ENST00000470305	1.04411	2.06209	93.7395	8.14835e-07	7.01491e-05	0.845595	1.79701	41.286	2.26721e-05
GNAS-038	20	57466771	ENSG00000087460	ENST00000371081	1.11714	2.16917	93.4766	8.26572e-07	7.08411e-05	0.665525	1.58614	33.2444	6.57345e-05
AP4B1-010	1	114442684	ENSG00000134262	ENST00000489092	1.03268	2.04582	92.7108	8.61919e-07	7.27216e-05	0.981287	1.97423	52.6781	6.43631e-06
ZNF75A-002	16	3355493	ENSG00000162086	ENST00000498240	1.81464	3.51773	92.5504	8.69547e-07	7.31603e-05	0.925597	1.89947	42.2078	2.02795e-05
SLC19A1-003	21	46913486	ENSG00000173638	ENST00000417954	1.57339	2.97604	92.0395	8.9437e-07	7.47564e-05	0.854401	1.80801	28.8968	0.000126962
CSDE1-004	1	115259933	ENSG00000009307	ENST00000369530	2.29679	4.91362	89.1149	1.05367e-06	8.49216e-05	0.792314	1.73185	46.5892	1.22358e-05
AC118063.1-201	2	190176550	ENSG00000213601	ENST00000427838	2.12714	4.36851	88.9768	1.06198e-06	8.54574e-05	0.761458	1.6952	26.5203	0.000187617
LAPTM4B-203	8	98788028	ENSG00000104341	ENST00000445593	1.155	2.22684	88.6355	1.08286e-06	8.63462e-05	0.96257	1.94878	47.9117	1.05837e-05
BOLA2B-201	16	30204256	ENSG00000169627	ENST00000305321+ENST00000330978	2.47429	5.55692	88.5154	1.09032e-06	8.67198e-05	0.311012	1.24058	2.55756	0.133813
C14orf106-004	14	45716024	ENSG00000129534	ENST00000451174	2.20929	4.62446	88.095	1.11692e-06	8.83467e-05	0.847533	1.79942	11.8381	0.00439469
UBE2G2-002	21	46219905	ENSG00000184787	ENST00000490091	2.01732	4.04831	86.9116	1.196e-06	9.29383e-05	0.557924	1.47215	13.1613	0.00307113
TBC1D1-002	4	37892720	ENSG00000065882	ENST00000402522	2.55505	5.87689	86.6678	1.21309e-06	9.3886e-05	0.43711	1.35389	10.3081	0.00683793
ITFG3-009	16	284843	ENSG00000167930	ENST00000420046	2.77375	6.83883	85.1751	1.32429e-06	0.000100462	0.762034	1.69588	25.9865	0.000205507
MGLL-006	3	127500632	ENSG00000074416	ENST00000494830	2.38946	5.23963	84.7951	1.35449e-06	0.000102084	0.830356	1.77812	9.22609	0.00954107
HNRNPU-001	1	245014468	ENSG00000153187	ENST00000444376	1.84875	3.60188	84.5964	1.3706e-06	0.000102889	0.364687	1.2876	7.21806	0.0186827
WBSCR22-013	7	73097937	ENSG00000071462	ENST00000428163	1.55839	2.94526	84.1911	1.40417e-06	0.000104454	0.567452	1.4819	18.0362	0.000955671
STAU1-001	20	47730060	ENSG00000124214	ENST00000371856	1.68821	3.22258	83.9512	1.4245e-06	0.000105657	0.488843	1.40332	11.8055	0.00443491
ZC3H18-202	16	88636842	ENSG00000158545	ENST00000452588	1.89125	3.70956	83.2175	1.48884e-06	0.000108643	0.667238	1.58803	7.07927	0.0196289
ZBTB11-006	3	101389457	ENSG00000066422	ENST00000461821	1.17196	2.25318	82.9293	1.51505e-06	0.000109858	0.738523	1.66847	27.9764	0.000147277
ITFG3-013	16	304627	ENSG00000167930	ENST00000421000	1.74625	3.35485	81.806	1.62251e-06	0.000114966	0.762034	1.69588	25.9865	0.000205507
C8orf38-201	8	96037222	ENSG00000156170	ENST00000286687	2.16446	4.483	80.0846	1.80513e-06	0.000124007	0.932583	1.90869	36.6885	4.07745e-05
ZNF346-201	5	176449726	ENSG00000113761	ENST00000261948	1.72393	3.30335	79.9744	1.81762e-06	0.000124271	0.700904	1.62552	24.4954	0.000266928
C6orf64-002	6	39080851	ENSG00000112167	ENST00000481599	1.69839	3.24539	79.3651	1.88856e-06	0.000128357	0.736695	1.66635	27.7694	0.000152352
RSBN1L-001	7	77325760	ENSG00000187257	ENST00000334955	1.34446	2.53936	78.2222	2.03061e-06	0.00013459	0.919278	1.89117	30.832	9.39289e-05
ZC3H11A-007	1	203764782	ENSG00000058673	ENST00000432282	1.03411	2.04785	77.6697	2.10379e-06	0.000137836	0.597291	1.51287	16.2797	0.00142022
PIP5K1A-003	1	151171051	ENSG00000143398	ENST00000368888	1.45786	2.747	77.6623	2.10478e-06	0.000137836	0.728345	1.65674	22.3994	0.00039292
GTF3C2-001	2	27548716	ENSG00000115207	ENST00000359541	1.96232	3.89689	77.4832	2.12918e-06	0.000139196	0.508379	1.42245	16.9892	0.0012066
OXR1-202	8	107691388	ENSG00000164830	ENST00000395828	2.80696	6.9981	76.9804	2.19945e-06	0.000142093	0.240006	1.181	1.78093	0.204973
LASS2-002	1	150937739	ENSG00000143418	ENST00000345896	1.14214	2.20709	76.8296	2.22106e-06	0.000142847	0.937741	1.91553	59.2204	3.44227e-06
DCAF5-202	14	69557772	ENSG00000139990	ENST00000389997	1.69732	3.24298	76.5562	2.26088e-06	0.000144921	0.326975	1.25438	5.77402	0.0319352
CLTC-006	17	57742051	ENSG00000141367	ENST00000466513	1.64054	3.11782	76.1613	2.31988e-06	0.000147673	0.858841	1.81358	47.3251	1.12825e-05
ATP6V1G1-002	9	117350057	ENSG00000136888	ENST00000473413	2.19054	4.56475	75.8724	2.3642e-06	0.000149789	0.567625	1.48208	12.6531	0.00351566
BOLA1-002	1	149858486	ENSG00000178096	ENST00000369153	1.34857	2.5466	75.8195	2.37242e-06	0.000150074	0.976898	1.96823	55.6104	4.82567e-06
C1orf9-001	1	172502357	ENSG00000094975	ENST00000263688	1.01268	2.01765	75.6975	2.3915e-06	0.000150688	0.860722	1.81595	41.0965	2.32032e-05
SAPS3-201	11	68228199	ENSG00000110075	ENST00000265636	1.12589	2.18237	75.4896	2.42447e-06	0.000152181	0.866413	1.82312	51.014	7.62387e-06
AP4B1-011	1	114442564	ENSG00000134262	ENST00000489499	1.24143	2.36433	74.8198	2.5343e-06	0.000156613	0.981287	1.97423	52.6781	6.43631e-06
NASP-006	1	46049733	ENSG00000132780	ENST00000437362	1.7175	3.28866	74.0446	2.66884e-06	0.000163535	0.633375	1.55119	7.18781	0.0188843
C1orf198-201	1	230972876	ENSG00000119280	ENST00000427697	1.27929	2.42719	73.1879	2.82742e-06	0.000171029	0.753156	1.68548	22.425	0.000391011
AC018804.3-201	2	130986949	ENSG00000239960	ENST00000392970	1.42125	2.67817	73.0625	2.85155e-06	0.000172036	0.65259	1.57199	2.77559	0.119645
SEC13-008	3	10356637	ENSG00000157020	ENST00000397101	1.97786	3.93908	72.8997	2.88324e-06	0.000173674	0.534128	1.44807	11.9126	0.00430449
LRRC51-002	11	71791905	ENSG00000241994	ENST00000439209	1.38643	2.61431	72.8884	2.88546e-06	0.000173681	1.01432	2.01995	12.5719	0.0035935
DDX42-202	17	61851567	ENSG00000198231	ENST00000389924	1.85286	3.61215	72.8837	2.88637e-06	0.000173681	0.54557	1.4596	11.1092	0.00540356
MCRS1-201	12	49952088	ENSG00000187778	ENST00000343810	1.33411	2.52119	72.8028	2.90229e-06	0.000174547	0.792592	1.73218	28.6965	0.000131093
POU2F1-002	1	167190120	ENSG00000143190	ENST00000367866	1.43143	2.69714	72.7814	2.90653e-06	0.000174563	0.763119	1.69716	29.4058	0.000117125
UBL4A-006	X	153714381	ENSG00000102178	ENST00000481237	2.21268	4.63535	72.1368	3.03737e-06	0.000180126	0.608722	1.52491	10.1132	0.00725105
RAF1-003	3	12649945	ENSG00000132155	ENST00000492690	2.21732	4.65029	72.0896	3.04723e-06	0.000180525	0.717789	1.64466	38.0333	3.41508e-05
ROCK2-002	2	11357902	ENSG00000134318	ENST00000484951	1.9975	3.99307	71.9334	3.08011e-06	0.00018191	0.284762	1.21821	4.42536	0.055474
RBM16-003	6	155054987	ENSG00000213079	ENST00000464628	1.39482	2.62956	71.8561	3.09651e-06	0.000182597	0.558742	1.47298	12.9388	0.00325716
ELK4-001	1	205577071	ENSG00000158711	ENST00000357992	1.06018	2.08519	71.8289	3.10231e-06	0.000182752	0.929381	1.90446	41.1541	2.30403e-05
THUMPD3-007	3	9413138	ENSG00000134077	ENST00000461636	1.89464	3.7183	71.7613	3.1168e-06	0.000183417	0.855154	1.80895	47.5344	1.10272e-05
PDS5B-201	13	33160592	ENSG00000083642	ENST00000400481+ENST00000456898	1.67375	3.19043	71.3782	3.20034e-06	0.000187184	0.967663	1.95567	26.1633	0.000199371
FAM53C-001	5	137673794	ENSG00000120709	ENST00000239906	1.57946	2.98859	70.5756	3.38411e-06	0.00019476	0.577175	1.49192	15.6132	0.00166179
SF3B4-002	1	149898274	ENSG00000143368	ENST00000457312	1.88911	3.70406	69.845	3.56227e-06	0.000201615	0.790615	1.72981	25.7018	0.00021585
PPP2R1A-003	19	52704346	ENSG00000105568	ENST00000462990	1.68286	3.21063	69.6155	3.62051e-06	0.000203773	-0.0177555	-1.01238	0.0156275	0.902431
PPP2R4-203	9	131881339	ENSG00000119383	ENST00000405725	1.39232	2.62501	69.0574	3.76682e-06	0.000209647	0.671454	1.59268	25.6404	0.00021816
EEF1B2-008	2	207024362	ENSG00000114942	ENST00000460760	1.16964	2.24956	69.0071	3.78036e-06	0.000210197	-0.0454436	-1.032	0.0398298	0.844906
AC107983-003	17	18417386	ENSG00000233327	ENST00000414432	1.69464	3.23697	68.2144	4.00128e-06	0.000219298	1.20605	2.30705	15.7092	0.00162419
CDC2L6-004	6	110988637	ENSG00000155111	ENST00000460913	1.28893	2.44347	67.8207	4.11662e-06	0.000223402	0.876699	1.83617	32.476	7.34919e-05
FTSJ2-003	7	2273930	ENSG00000122687	ENST00000486040	2.11786	4.34049	67.7595	4.13493e-06	0.000223953	0.980976	1.9738	43.8863	1.66324e-05
AMACR-202	5	33988413	ENSG00000242110	ENST00000382085	1.94429	3.84847	67.0399	4.3572e-06	0.000233243	0.261828	1.199	1.98148	0.182729
NAGK-017	2	71299415	ENSG00000124357	ENST00000478659	1.42714	2.68914	66.6838	4.47239e-06	0.00023841	0.661601	1.58184	15.0089	0.00192278
ZNF623-202	8	144718373	ENSG00000183309	ENST00000458270	1.05411	2.07643	66.1975	4.63552e-06	0.000244439	0.915321	1.88599	36.3253	4.28108e-05
GFM1-006	3	158369987	ENSG00000168827	ENST00000486008	1.67518	3.19359	66.1201	4.66216e-06	0.000245295	0.245896	1.18583	2.46087	0.14076
GNA12-007	7	2770657	ENSG00000146535	ENST00000471281	2.58057	5.98177	65.8107	4.77032e-06	0.000249546	0.497288	1.41156	9.45794	0.00886993
THUMPD3-003	3	9404782	ENSG00000134077	ENST00000404270	2.55714	5.88541	65.7601	4.78829e-06	0.000250254	0.855154	1.80895	47.5344	1.10272e-05
RBM23-204	14	23369855	ENSG00000100461	ENST00000359890	1.08393	2.1198	65.7147	4.80449e-06	0.000250775	0.832936	1.78131	54.4646	5.39229e-06
UBE2V1-019	20	48700269	ENSG00000244687	ENST00000493090	1.56875	2.96648	65.6386	4.83177e-06	0.000251758	0.959033	1.94401	32.8402	6.96898e-05
SPR-001	2	73114489	ENSG00000116096	ENST00000234454	1.09161	2.13111	65.2551	4.97209e-06	0.000257405	0.758505	1.69174	38.8325	3.08055e-05
C21orf70-002	21	46359925	ENSG00000160256	ENST00000291634	1.42946	2.69347	64.8161	5.13862e-06	0.000262831	0.414965	1.33327	9.77424	0.00804102
GLB1L2-202	11	134201806	ENSG00000149328	ENST00000389881	1.37839	2.59979	64.7128	5.17876e-06	0.000264649	0.789233	1.72816	30.8247	9.40339e-05
FLII-005	17	18155429	ENSG00000177731	ENST00000461110	1.18232	2.26942	64.6743	5.19384e-06	0.000265298	-0.161642	-1.11856	0.640089	0.438076
GNAS-021	20	57466815	ENSG00000087460	ENST00000338783	1.20286	2.30195	64.2383	5.36797e-06	0.000271541	0.665525	1.58614	33.2444	6.57345e-05
ZMIZ1-003	10	81036936	ENSG00000108175	ENST00000478357	1.56571	2.96024	64.2093	5.37978e-06	0.000271884	0.784611	1.72263	10.8767	0.00578022
LRIG1-001	3	66429221	ENSG00000144749	ENST00000273261	1.13518	2.19646	64.1093	5.4208e-06	0.000273131	0.678013	1.59993	21.4357	0.000473204
DCUN1D1-001	3	182655862	ENSG00000043093	ENST00000292782	1.11393	2.16434	64.0083	5.46258e-06	0.000274995	0.894328	1.85874	17.6137	0.00104887
LASS2-010	1	150933059	ENSG00000143418	ENST00000482825	1.65143	3.14145	63.8391	5.53345e-06	0.000277462	0.937741	1.91553	59.2204	3.44227e-06
ZNF721-202	4	429605	ENSG00000182903	ENST00000451020	1.42857	2.6918	63.6525	5.61286e-06	0.00028035	0.740383	1.67062	38.1506	3.36345e-05
KDM2A-202	11	66941645	ENSG00000173120	ENST00000398645	1.26786	2.40804	63.3168	5.75914e-06	0.000285794	0.845136	1.79643	21.1749	0.000498095
WDR24-202	16	734648	ENSG00000127580	ENST00000456065	1.06589	2.09347	63.1169	5.84833e-06	0.000288972	0.535155	1.4491	6.72532	0.022308
PASK-002	2	242052722	ENSG00000115687	ENST00000403638	1.505	2.83825	63.0158	5.8941e-06	0.00029038	0.853433	1.8068	49.9372	8.52721e-06
TIMM17B-201	X	48750732	ENSG00000126768	ENST00000396779	1.78268	3.44064	62.9499	5.92413e-06	0.000291614	0.772925	1.70873	7.97236	0.0143846
PCDHAC1-201	5	140207677	ENSG00000081842	ENST00000289630	1.70964	3.2708	62.556	6.10755e-06	0.000298191	0.766114	1.70068	13.4075	0.00287938
AP1G1-203	16	71764926	ENSG00000166747	ENST00000423132	2.22636	4.67951	62.4504	6.15783e-06	0.000299881	0.939992	1.91852	42.4945	1.95958e-05
MDM1-202	12	68721214	ENSG00000111554	ENST00000393543	1.42	2.67586	62.4102	6.17712e-06	0.000300439	0.00875071	1.00608	0.00102253	0.974977
RGL2-006	6	33263876	ENSG00000237441	ENST00000485077	2.23661	4.71287	62.262	6.24879e-06	0.000303155	0.492751	1.40713	4.82947	0.0467311
METTL11A-004	9	132390796	ENSG00000148335	ENST00000486391	1.96625	3.90751	62.1812	6.28826e-06	0.000304427	0.743241	1.67393	17.814	0.00100343
HN1-006	17	73131381	ENSG00000189159	ENST00000482348	2.2275	4.68322	62.0708	6.34273e-06	0.000306419	0.70627	1.63158	30.2772	0.000102258
DNAJC2-006	7	102964045	ENSG00000105821	ENST00000379257	1.12711	2.1842	62.064	6.34607e-06	0.000306451	0.721978	1.64944	7.43943	0.0172819
PSMA7-002	20	60711913	ENSG00000101182	ENST00000370861	2.61214	6.11411	61.908	6.42402e-06	0.000309306	0.309786	1.23952	2.72448	0.122793
GON4L-004	1	155735250	ENSG00000116580	ENST00000477831	1.02982	2.04177	61.8716	6.44233e-06	0.000309798	0.333363	1.25995	4.86923	0.0459629
ATG7-007	3	11314034	ENSG00000197548	ENST00000435760	1.30657	2.47353	61.6945	6.53246e-06	0.000313215	0.463663	1.37904	14.1629	0.00237223
RCL1-007	9	4839777	ENSG00000120158	ENST00000441844	1.52196	2.87182	61.6835	6.5381e-06	0.000313355	0.872033	1.83024	21.9716	0.000426434
SET-005	9	131452529	ENSG00000119335	ENST00000466009	1.71161	3.27525	61.6533	6.55363e-06	0.000313747	0.253351	1.19197	3.03992	0.104859
DAP3-007	1	155658885	ENSG00000132676	ENST00000465375	1.22857	2.34335	61.5545	6.60476e-06	0.000315366	0.343951	1.26923	8.08468	0.0138488
AC132008.1-201	3	197338443	ENSG00000214135	ENST00000414207	1.52911	2.88607	61.3467	6.71382e-06	0.000319114	0.930781	1.90631	15.4242	0.00173874
MATR3-001	5	138629142	ENSG00000015479	ENST00000394800	1.51875	2.86543	60.5843	7.13248e-06	0.00033255	0.1464	1.1068	1.14136	0.30483
WWC3-002	X	9983835	ENSG00000047644	ENST00000466248	1.65268	3.14417	59.6451	7.69123e-06	0.000351612	0.90166	1.86821	25.457	0.000225231
CLTC-007	17	57761075	ENSG00000141367	ENST00000496076	2.71286	6.55619	59.3634	7.86876e-06	0.000357453	0.858841	1.81358	47.3251	1.12825e-05
RNF24-201	20	3914710	ENSG00000101236	ENST00000432261	1.59786	3.02693	59.323	7.89461e-06	0.000358344	0.669203	1.59019	16.8852	0.00123546
ACAA2-001	18	47309869	ENSG00000167315	ENST00000285093	1.27179	2.4146	59.0127	8.09655e-06	0.000364761	0.161012	1.11807	1.61229	0.226461
ATP8B2-202	1	154301464	ENSG00000143515	ENST00000341831	2.17	4.50023	59.012	8.09701e-06	0.000364761	0.924325	1.8978	45.9989	1.30681e-05
AGPAT3-002	21	45302425	ENSG00000160216	ENST00000398061	1.46661	2.76371	58.8352	8.21481e-06	0.000367682	0.468975	1.38413	15.1546	0.00185574
OXR1-201	8	107670036	ENSG00000164830	ENST00000336821	1.56214	2.95292	58.807	8.23379e-06	0.000367928	0.240006	1.181	1.78093	0.204973
C10orf18-004	10	5802803	ENSG00000108021	ENST00000459693	1.86393	3.63998	58.79	8.24525e-06	0.000368296	0.710468	1.63634	33.1443	6.66895e-05
MYO1B-001	2	192110254	ENSG00000128641	ENST00000304164	2.37321	5.18094	58.6152	8.36419e-06	0.000371444	0.0359369	1.02522	0.0262499	0.873786
NBPF1-204	1	16920057	ENSG00000219481	ENST00000420513	1.44018	2.71354	58.5755	8.39153e-06	0.000372226	0.842848	1.79359	33.1075	6.70444e-05
GNAS-047	20	57470218	ENSG00000087460	ENST00000483387	1.12143	2.17562	58.4722	8.463e-06	0.000374385	0.665525	1.58614	33.2444	6.57345e-05
DHX9-005	1	182846553	ENSG00000135829	ENST00000485081	1.49696	2.82248	58.323	8.5676e-06	0.000377704	0.847349	1.79919	27.7	0.000154097
CDC123-005	10	12288053	ENSG00000151465	ENST00000497963	1.2475	2.3743	58.2239	8.63794e-06	0.00037993	-0.122452	-1.08858	1.00036	0.335504
POLR2J3-201	7	102206735	ENSG00000168255	ENST00000340125+ENST00000443430	1.16071	2.23568	58.1724	8.67472e-06	0.000381032	0.770723	1.70612	25.0329	0.000242613
AGPAT3-017	21	45391284	ENSG00000160216	ENST00000484865	2.21643	4.64742	58.1157	8.71544e-06	0.000381442	0.468975	1.38413	15.1546	0.00185574
NINJ1-002	9	95883779	ENSG00000131669	ENST00000489274	1.78732	3.45173	58.045	8.76652e-06	0.000382657	0.894453	1.85891	18.7983	0.000810745
FOXP1-021	3	71064700	ENSG00000114861	ENST00000485326	1.62589	3.08633	57.9798	8.81399e-06	0.000384146	0.665872	1.58653	23.1702	0.00033991
VMA21-001	X	150565676	ENSG00000160131	ENST00000330374	1.75107	3.36608	57.9534	8.83329e-06	0.000384695	0.789372	1.72832	11.4318	0.00492695
FAM72B-003	1	120839412	ENSG00000188610	ENST00000355228	1.77893	3.43171	57.6264	9.07648e-06	0.000391136	0.861356	1.81675	3.84077	0.071848
ZFYVE20-005	3	15137178	ENSG00000131381	ENST00000449050	1.77821	3.43001	57.5406	9.14156e-06	0.000393498	0.742872	1.6735	40.8743	2.38449e-05
ARAF-005	X	47420621	ENSG00000078061	ENST00000377039	1.13607	2.19782	57.2484	9.36743e-06	0.000400819	0.457528	1.37319	7.6108	0.0162814
CSDE1-006	1	115262837	ENSG00000009307	ENST00000483030	2.09732	4.27914	57.2369	9.37644e-06	0.000400839	0.792314	1.73185	46.5892	1.22358e-05
SIN3A-201	15	75661722	ENSG00000169375	ENST00000394949	1.67286	3.18845	57.1285	9.46204e-06	0.000403515	0.945848	1.92632	57.1422	4.17223e-06
RCC1-001	1	28844648	ENSG00000180198	ENST00000373832	1.51518	2.85834	56.9091	9.63802e-06	0.000409046	0.674269	1.59579	16.5413	0.00133671
WBSCR22-011	7	73097927	ENSG00000071462	ENST00000496153	1.39589	2.63151	56.8594	9.67846e-06	0.000410006	0.567452	1.4819	18.0362	0.000955671
BSCL2-006	11	62457767	ENSG00000168000	ENST00000403550	1.42036	2.67652	56.7453	9.77194e-06	0.000413348	0.481159	1.39586	14.774	0.00203681
NUP160-204	11	47861780	ENSG00000030066	ENST00000458312	1.67821	3.20032	56.7428	9.77402e-06	0.000413348	0.788033	1.72672	15.0718	0.00189349
CRAMP1L-002	16	1682260	ENSG00000007545	ENST00000454337	1.63768	3.11165	56.7412	9.77534e-06	0.000413348	0.778403	1.71523	17.4801	0.00108049
CCDC22-003	X	49093360	ENSG00000101997	ENST00000490300	2.28375	4.86942	56.6127	9.88198e-06	0.000417243	0.375715	1.29748	3.63655	0.078898
TNPO2-205	19	12810008	ENSG00000105576	ENST00000450764	1.75714	3.38028	55.8149	1.05755e-05	0.000439742	0.361159	1.28446	7.0402	0.0199054
TEX261-002	2	71215730	ENSG00000144043	ENST00000466731	1.80714	3.49949	55.7345	1.06486e-05	0.000442138	0.46616	1.38143	9.70614	0.00821157
FAM72B-004	1	120839003	ENSG00000188610	ENST00000369392	1.52607	2.88001	55.6884	1.06907e-05	0.000443248	0.861356	1.81675	3.84077	0.071848
AC010680.2-206	2	179400457	ENSG00000237298	ENST00000450692	1.14286	2.20818	55.3612	1.09954e-05	0.000452131	-0.520628	-1.43458	5.31689	0.0382691
POGK-003	1	166809326	ENSG00000143157	ENST00000367875	1.23696	2.35702	55.3248	1.103e-05	0.000453229	0.765619	1.7001	31.9494	7.94199e-05
ATP5J2-007	7	99056563	ENSG00000241468	ENST00000481899	1.24357	2.36784	55.0198	1.13244e-05	0.000462022	0.450284	1.36631	5.08667	0.0420171
FNBP1-004	9	132657547	ENSG00000187239	ENST00000449089	2.09036	4.25853	54.8453	1.14971e-05	0.000467077	0.654602	1.57418	22.1803	0.000409688
RBM14-003	11	66384101	ENSG00000239306	ENST00000409372	1.27875	2.42629	54.8162	1.15262e-05	0.000467653	0.808201	1.75103	42.3724	1.98836e-05
PDCL-002	9	125580623	ENSG00000136940	ENST00000259467	1.12554	2.18183	54.6736	1.167e-05	0.00047198	0.984442	1.97855	29.5324	0.000114817
AL390038.1-201	1	108963311	ENSG00000224698	ENST00000419814+ENST00000438965	2.63664	6.21883	54.3146	1.20414e-05	0.00048235	NA	NA	NA	NA
MEPCE-002	7	100026440	ENSG00000146834	ENST00000414441	1.33161	2.51683	54.2259	1.21353e-05	0.000484274	0.760149	1.69367	22.002	0.000423951
LASS2-003	1	150939040	ENSG00000143418	ENST00000368949	2.3828	5.21549	54.0945	1.22761e-05	0.000488837	0.937741	1.91553	59.2204	3.44227e-06
ALG13-014	X	110924464	ENSG00000101901	ENST00000471924	1.06143	2.087	53.5762	1.28502e-05	0.000505431	0.0569384	1.04026	0.111296	0.744001
SS18L1-004	20	60718851	ENSG00000184402	ENST00000450482	1.36071	2.56812	53.1673	1.33255e-05	0.000518539	0.980374	1.97298	38.9462	3.03611e-05
BIRC6-008	2	32740808	ENSG00000115760	ENST00000461788	1.03536	2.04962	52.9948	1.35321e-05	0.000524357	0.557634	1.47185	20.1333	0.000613829
ZNF84-201	12	133613980	ENSG00000198040	ENST00000327668	1.09071	2.12979	52.3404	1.43514e-05	0.000549069	0.799646	1.74067	29.6912	0.000111997
C1orf77-003	1	153606551	ENSG00000160679	ENST00000495554	1.15089	2.22051	52.2827	1.44263e-05	0.000550837	0.918184	1.88973	61.3147	2.85176e-06
PSMG4-003	6	3259207	ENSG00000180822	ENST00000473000	1.31571	2.48926	52.2563	1.44608e-05	0.000551256	0.485017	1.3996	12.235	0.00393815
AC139792.2-201	5	34179062	ENSG00000215158	ENST00000380721	1.04607	2.0649	52.203	1.45307e-05	0.000553169	0.996633	1.99534	37.3591	3.73025e-05
UNG-201	12	109535415	ENSG00000076248	ENST00000242576	2.17196	4.50637	51.9447	1.48751e-05	0.000562736	0.675405	1.59705	10.9549	0.00565017
CARHSP1-001	16	8946799	ENSG00000153048	ENST00000396593	1.63179	3.09896	51.8408	1.50163e-05	0.000566543	0.838532	1.78823	21.9588	0.000427494
IER2-202	19	13263893	ENSG00000160888	ENST00000393152	1.50036	2.82913	51.5157	1.54685e-05	0.000579275	0.874012	1.83275	36.6467	4.10034e-05
GLCCI1-003	7	8043527	ENSG00000106415	ENST00000489405	1.81107	3.50903	51.2404	1.5864e-05	0.000590238	0.837097	1.78645	25.8996	0.000208603
STRBP-004	9	125898086	ENSG00000165209	ENST00000492885	1.57839	2.98637	51.2211	1.58922e-05	0.000590523	0.892689	1.85663	19.4304	0.000709593
DNAJA4-005	15	78556487	ENSG00000140403	ENST00000489435	1.28018	2.42869	50.949	1.62956e-05	0.000600082	1.61219	3.05715	13.8436	0.00257278
WHSC1-205	4	1894509	ENSG00000109685	ENST00000382895	1.21768	2.32572	50.6884	1.66934e-05	0.000610427	0.959739	1.94496	33.4225	6.40741e-05
MAPKAP1-010	9	128321393	ENSG00000119487	ENST00000437973	1.46232	2.75551	50.5789	1.68638e-05	0.000614592	0.31013	1.23982	5.89495	0.0304722
BSCL2-007	11	62457747	ENSG00000168000	ENST00000403098	1.16036	2.23513	50.5613	1.68915e-05	0.000615321	0.481159	1.39586	14.774	0.00203681
SEC13-014	3	10342617	ENSG00000157020	ENST00000477547	1.40964	2.65671	50.4532	1.70623e-05	0.000620166	0.534128	1.44807	11.9126	0.00430449
GUSBP1-201	5	69140557	ENSG00000198237	ENST00000431602+ENST00000433447	1.43589	2.7055	50.3889	1.71646e-05	0.000623099	NA	NA	NA	NA
KDM3A-007	2	86669447	ENSG00000115548	ENST00000498528	2.00946	4.02633	50.3421	1.72398e-05	0.000625234	0.523026	1.43697	7.48098	0.0170328
C3orf58-001	3	143690640	ENSG00000181744	ENST00000315691	1.06179	2.08751	50.2941	1.73171e-05	0.00062672	0.698517	1.62284	12.7841	0.00339434
TNPO3-002	7	128595142	ENSG00000064419	ENST00000482320	1.43786	2.70918	50.293	1.73189e-05	0.00062672	0.54448	1.45849	13.798	0.00260301
RGS3-015	9	116226009	ENSG00000138835	ENST00000478599	1.62089	3.07565	50.0593	1.77017e-05	0.000636762	0.741606	1.67204	41.1842	2.29558e-05
FUBP3-003	9	133454352	ENSG00000107164	ENST00000467100	1.03071	2.04304	49.9281	1.79209e-05	0.000642636	0.413938	1.33232	3.84523	0.0717029
SYT1-201	12	79439433	ENSG00000067715	ENST00000457153	2.51589	5.71952	49.8976	1.79722e-05	0.000643673	0.0230482	1.0161	0.00774027	0.931236
POGZ-016	1	151376700	ENSG00000143442	ENST00000409503	2.16375	4.48078	49.6173	1.84531e-05	0.000656397	0.969696	1.95843	63.1144	2.43626e-06
ARID2-002	12	46123699	ENSG00000189079	ENST00000422737	1.53482	2.89753	49.4273	1.87875e-05	0.000665613	0.96044	1.9459	52.8369	6.33459e-06
DNASE1L1-001	X	153630099	ENSG00000013563	ENST00000014935	2.18839	4.55797	49.3046	1.90075e-05	0.000670512	0.55811	1.47234	7.47712	0.0170558
SPTLC1-005	9	94870442	ENSG00000090054	ENST00000461132	1.71839	3.2907	49.2074	1.91836e-05	0.000675275	0.286591	1.21975	3.37467	0.0892012
WHSC1-202	4	1873123	ENSG00000109685	ENST00000353275	1.75554	3.37652	49.1448	1.92982e-05	0.000678225	0.959739	1.94496	33.4225	6.40741e-05
NBPF12-209	1	146373546	ENSG00000186275	ENST00000446760	1.17071	2.25123	49.1328	1.93202e-05	0.000678422	0.874004	1.83274	17.533	0.00106786
PARP6-202	15	72546080	ENSG00000137817	ENST00000336471	2.02625	4.07345	49.0991	1.93823e-05	0.000679857	0.224808	1.16862	0.654221	0.433183
DIABLO-009	12	122692959	ENSG00000184047	ENST00000474004	1.49696	2.82248	49.0845	1.94093e-05	0.000680302	0.644731	1.56345	22.6351	0.000375753
AL732372.6-202	1	329784	ENSG00000224813	ENST00000431812+ENST00000447954	2.19821	4.58911	48.8218	1.99023e-05	0.000693564	0.710275	1.63612	14.6649	0.00209247
ATIC-011	2	216203593	ENSG00000138363	ENST00000459796	1.96571	3.90606	48.8112	1.99224e-05	0.000694052	0.702675	1.62752	32.4237	7.40571e-05
C17orf58-201	17	65987218	ENSG00000186665	ENST00000334461	1.19071	2.28266	48.7975	1.99486e-05	0.000694732	0.974397	1.96482	30.3112	0.000101724
POLD2-002	7	44154384	ENSG00000106628	ENST00000452185	2.0125	4.03481	48.4772	2.05714e-05	0.000711702	0.169223	1.12445	1.41094	0.256181
SYNCRIP-001	6	86323824	ENSG00000135316	ENST00000369622	1.70304	3.25585	48.4207	2.06836e-05	0.000714722	0.435807	1.35267	5.69003	0.0330001
CYTSB-003	17	20059396	ENSG00000128487	ENST00000395522	1.94089	3.83943	48.4114	2.07022e-05	0.000715085	0.380007	1.30135	4.87448	0.0458627
BAT1-005	6	31500190	ENSG00000198563	ENST00000481456	1.21982	2.32918	48.3779	2.0769e-05	0.000716382	0.306043	1.23631	6.47641	0.0244504
PAF1-202	19	39876555	ENSG00000006712	ENST00000221266	1.28214	2.432	48.3729	2.07791e-05	0.000716513	0.104138	1.07485	0.538612	0.476056
TBC1D10A-001	22	30687979	ENSG00000099992	ENST00000215790	1.07518	2.10698	48.3573	2.08104e-05	0.000717162	0.484151	1.39876	6.04126	0.0288065
CDC40-202	6	110501624	ENSG00000168438	ENST00000431600	1.29964	2.46168	48.3502	2.08246e-05	0.000717436	0.311873	1.24132	5.13417	0.0412095
RAB11FIP4-202	17	29843721	ENSG00000131242	ENST00000394742	2.64357	6.24877	48.2674	2.09917e-05	0.000721679	0.940628	1.91936	24.0104	0.00029131
GNAS-019	20	57470252	ENSG00000087460	ENST00000487862	1.19446	2.2886	48.217	2.10942e-05	0.000723257	0.665525	1.58614	33.2444	6.57345e-05
HMGN1-014	21	40719921	ENSG00000205581	ENST00000482733	1.68321	3.21143	48.1782	2.11735e-05	0.000725328	0.182005	1.13446	0.850469	0.373243
ABI2-015	2	204193182	ENSG00000138443	ENST00000376135	1.04875	2.06874	48.0056	2.15305e-05	0.000733184	0.648783	1.56785	25.8911	0.000208909
FAM72A-005	1	206136916	ENSG00000196550	ENST00000470041	1.23357	2.35148	47.7665	2.20368e-05	0.000746224	0.428922	1.34623	3.6299	0.0791413
PWWP2A-201	5	159518349	ENSG00000170234	ENST00000307063	1.13339	2.19374	47.6858	2.22109e-05	0.000750573	0.552616	1.46674	20.7638	0.000540472
ZNF398-003	7	148844568	ENSG00000197024	ENST00000475153	1.25429	2.38549	47.5705	2.24624e-05	0.000756626	0.888653	1.85145	26.859	0.000177198
NRCAM-009	7	107847672	ENSG00000091129	ENST00000489800	1.10804	2.15552	47.3373	2.29814e-05	0.000770044	0.505433	1.41955	15.4455	0.00172985
FAM111A-202	11	58910318	ENSG00000166801	ENST00000420244+ENST00000423534	1.57214	2.97346	47.2205	2.32466e-05	0.000776827	0.759758	1.69321	13.6314	0.00271699
CNTNAP2-003	7	148036564	ENSG00000174469	ENST00000463592	1.41357	2.66396	47.0299	2.36873e-05	0.000787041	0.136887	1.09953	0.330919	0.574955
CBX1-001	17	46147414	ENSG00000108468	ENST00000225603+ENST00000442683	1.72089	3.2964	46.9922	2.37754e-05	0.000788603	0.775224	1.71146	38.1028	3.3844e-05
TUG1-001	22	31365643	ENSG00000182457	ENST00000450248	1.14696	2.21447	46.9656	2.38381e-05	0.00078977	0.798051	1.73875	27.1777	0.000168001
DNAJC2-007	7	102952969	ENSG00000105821	ENST00000492497	1.58973	3.00993	46.9486	2.38781e-05	0.000790867	0.721978	1.64944	7.43943	0.0172819
MCM3AP-007	21	47704919	ENSG00000160294	ENST00000426537	1.03018	2.04228	46.8755	2.40513e-05	0.000795686	0.221431	1.16589	1.30618	0.273728
SREBF1-008	17	17721185	ENSG00000072310	ENST00000496917	1.71446	3.28175	46.7686	2.43073e-05	0.00080231	0.427103	1.34453	4.60674	0.0513283
NIF3L1-009	2	201754170	ENSG00000196290	ENST00000409129	1.42857	2.6918	46.4579	2.50698e-05	0.000821111	0.808694	1.75162	13.8277	0.0025833
POM121C-002	7	75070332	ENSG00000135213	ENST00000398379	1.62411	3.08251	46.2882	2.5498e-05	0.00083371	0.343166	1.26854	3.72776	0.0756508
DNAJA4-006	15	78558523	ENSG00000140403	ENST00000446172	2.17889	4.52806	46.2716	2.55404e-05	0.000834846	1.61219	3.05715	13.8436	0.00257278
HM13-013	20	30102260	ENSG00000101294	ENST00000498035	1.39232	2.62501	46.236	2.56316e-05	0.000836174	0.530447	1.44438	17.5633	0.00106068
MADD-011	11	47291244	ENSG00000110514	ENST00000444117	1.54179	2.91155	46.23	2.56469e-05	0.000836434	0.735109	1.66452	19.7771	0.000660357
EHHADH-003	3	184966221	ENSG00000113790	ENST00000465178	1.34339	2.53747	46.1479	2.58586e-05	0.00084143	-0.187393	-1.1387	0.741885	0.404687
MTMR1-004	X	149903943	ENSG00000063601	ENST00000370387	1.805	3.49429	46.0985	2.59871e-05	0.000843937	0.912044	1.88171	25.2108	0.000235141
HAT1-004	2	172779117	ENSG00000128708	ENST00000494601	2.20946	4.62504	45.8565	2.6627e-05	0.000857879	0.856385	1.8105	14.2189	0.002339
ATXN7-002	3	63850233	ENSG00000163635	ENST00000474513	2.06786	4.19263	45.7822	2.68272e-05	0.000862931	1.01515	2.02111	73.1909	1.076e-06
METTL2A-201	17	60501246	ENSG00000087995	ENST00000311506	1.56768	2.96427	45.4015	2.78813e-05	0.000887891	0.868134	1.8253	35.819	4.58483e-05
ATG7-024	3	11314129	ENSG00000197548	ENST00000469654	1.30089	2.46381	45.318	2.81189e-05	0.000894201	0.463663	1.37904	14.1629	0.00237223
PQLC3-005	2	11295557	ENSG00000162976	ENST00000445921	1.29607	2.45559	45.2541	2.83024e-05	0.000897818	0.648981	1.56806	22.451	0.000389085
UBAP2L-012	1	154232212	ENSG00000143569	ENST00000475373	1.52571	2.87929	44.9398	2.92257e-05	0.000918886	0.396484	1.3163	5.81007	0.0314905
GPR107-004	9	132815705	ENSG00000148358	ENST00000475101	1.50732	2.84282	44.8139	2.96052e-05	0.000928638	0.418441	1.33648	7.08532	0.0195865
SLC15A2-007	3	121658038	ENSG00000163406	ENST00000469422	2.08607	4.2459	44.7633	2.97594e-05	0.000932711	-1.15673	-2.22952	23.7806	0.000303752
UBAP2L-017	1	154215406	ENSG00000143569	ENST00000466173	1.25554	2.38756	44.5935	3.02841e-05	0.000946832	0.396484	1.3163	5.81007	0.0314905
RBM15-002	1	110882058	ENSG00000162775	ENST00000487146	1.07518	2.10698	44.5647	3.03743e-05	0.00094862	0.858375	1.81299	26.3696	0.000192478
MAML1-201	5	179159851	ENSG00000161021	ENST00000292599	1.11946	2.17266	44.2713	3.13098e-05	0.000970334	0.896112	1.86104	35.1752	5.00769e-05
MLL3-014	7	151917127	ENSG00000055609	ENST00000489110	1.95625	3.88052	44.1645	3.16587e-05	0.000977101	0.852544	1.80568	29.2276	0.000120465
EFHA1-002	13	22084222	ENSG00000165487	ENST00000468222	1.11857	2.17132	44.1063	3.1851e-05	0.000981741	0.619303	1.53613	21.0747	0.000508051
ATIC-009	2	216177221	ENSG00000138363	ENST00000413174	1.32161	2.49944	44.0204	3.21368e-05	0.000988091	0.702675	1.62752	32.4237	7.40571e-05
SFRS6-201	20	42086504	ENSG00000124193	ENST00000328748	1.18929	2.2804	44.0011	3.22017e-05	0.000989579	0.606258	1.52231	20.0058	0.000630033
PUM2-004	2	20512060	ENSG00000055917	ENST00000446940	1.59464	3.0202	43.9372	3.2417e-05	0.000993782	0.57488	1.48955	20.1041	0.000617504
LRCH4-001	7	100172283	ENSG00000077454	ENST00000310300+ENST00000438884	2.47518	5.56036	43.9336	3.24291e-05	0.000993889	0.803726	1.7456	14.7458	0.00205101
APEX2-002	X	55026826	ENSG00000169188	ENST00000471758	1.53625	2.9004	43.9115	3.25038e-05	0.000995117	0.548025	1.46208	12.4537	0.00371025
GSTM3-004	1	110279598	ENSG00000134202	ENST00000488824	2.69975	6.49689	43.8333	3.27706e-05	0.0010015	1.12112	2.17515	5.90378	0.0303686
H3F3A-003	1	226250415	ENSG00000163041	ENST00000366814	2.03304	4.09265	43.8273	3.2791e-05	0.0010015	0.586103	1.50119	9.40235	0.0090257
NUBP1-001	16	10837678	ENSG00000103274	ENST00000283027	1.14714	2.21475	43.8217	3.28104e-05	0.00100157	0.822797	1.76883	27.4924	0.000159459
NSDHL-002	X	151999541	ENSG00000147383	ENST00000432467	1.38714	2.6156	43.6624	3.33622e-05	0.0010141	0.271379	1.20696	1.75336	0.208298
C2orf68-001	2	85833777	ENSG00000168887	ENST00000306336	1.26107	2.39674	43.6513	3.34009e-05	0.00101421	0.938422	1.91643	34.2868	5.66736e-05
MTMR1-012	X	149900721	ENSG00000063601	ENST00000428594	1.29804	2.45894	43.4691	3.40463e-05	0.00102891	0.912044	1.88171	25.2108	0.000235141
PTK2-001	8	141669165	ENSG00000169398	ENST00000340930	1.13893	2.20217	43.3961	3.43092e-05	0.00103549	0.401042	1.32046	8.45782	0.0122292
BSG-202	19	571325	ENSG00000172270	ENST00000346916	1.61929	3.07223	43.3488	3.44808e-05	0.00104013	-0.135066	-1.09814	0.896294	0.361068
LAS1L-004	X	64732462	ENSG00000001497	ENST00000374807	1.00857	2.01192	43.2594	3.48077e-05	0.00104642	0.350217	1.27475	9.48209	0.00880323
MCM4-202	8	48873494	ENSG00000104738	ENST00000396826	1.62232	3.0787	43.1896	3.50654e-05	0.0010517	0.959659	1.94485	28.4781	0.000135774
ATXN7-201	3	63850233	ENSG00000163635	ENST00000398590	2.41964	5.35039	42.8945	3.61806e-05	0.00107615	1.01515	2.02111	73.1909	1.076e-06
TST-002	22	37406900	ENSG00000128311	ENST00000403892	1.9575	3.88388	42.7678	3.66719e-05	0.00108767	0.664826	1.58538	16.5123	0.00134571
SHISA5-009	3	48509310	ENSG00000164054	ENST00000443308	2.18482	4.54671	42.7533	3.67288e-05	0.00108897	0.284989	1.2184	2.67928	0.125663
RPN1-008	3	128344817	ENSG00000163902	ENST00000490166	1.11375	2.16407	42.6983	3.69449e-05	0.00109463	0.102577	1.07369	0.658595	0.431686
TFAM-004	10	60145194	ENSG00000108064	ENST00000373895	1.16536	2.24289	42.5448	3.75562e-05	0.00110558	0.612515	1.52892	10.0115	0.00747813
HPS3-002	3	148847425	ENSG00000163755	ENST00000462030	1.70411	3.25827	42.3742	3.825e-05	0.00112088	0.499312	1.41354	12.1506	0.00403048
SNX14-201	6	86215214	ENSG00000135317	ENST00000314673	1.13768	2.20027	42.3711	3.82627e-05	0.00112096	0.118268	1.08543	0.743749	0.404114
IL18R1-202	2	102979097	ENSG00000115604	ENST00000334376	1.09393	2.13454	42.2943	3.85799e-05	0.00112795	-0.442463	-1.35892	3.80293	0.0730951
YY1AP1-037	1	155629237	ENSG00000163374	ENST00000436865	1.04607	2.0649	42.2406	3.88035e-05	0.0011318	0.641165	1.55959	26.304	0.000194639
FTSJD2-003	6	37427435	ENSG00000137200	ENST00000493656	1.35196	2.55259	42.2041	3.89565e-05	0.00113291	0.92286	1.89587	38.3362	3.2836e-05
FUS-004	16	31196820	ENSG00000089280	ENST00000474990	1.59964	3.03068	42.1451	3.92051e-05	0.00113734	0.812471	1.75622	31.9146	7.98314e-05
CLCC1-002	1	109472561	ENSG00000121940	ENST00000369976	1.40875	2.65507	42.1113	3.93485e-05	0.00114027	0.827913	1.77512	29.3024	0.00011905
EXOSC3-001	9	37779949	ENSG00000107371	ENST00000327304	1.22161	2.33206	42.0849	3.94608e-05	0.00114227	0.638885	1.55713	14.7681	0.00203979
MAGEH1-001	X	55478538	ENSG00000187601	ENST00000342972	1.05518	2.07798	42.0003	3.98235e-05	0.00115114	0.994133	1.99188	33.4538	6.37871e-05
TSSC4-005	11	2421993	ENSG00000184281	ENST00000435795	1.51464	2.85728	41.928	4.01362e-05	0.00115872	0.646505	1.56537	7.0968	0.0195064
TRIM16L-002	17	18625424	ENSG00000108448	ENST00000395672	1.80089	3.48436	41.9168	4.01852e-05	0.00115918	0.510391	1.42444	3.76814	0.074265
AP4B1-013	1	114441750	ENSG00000134262	ENST00000460653	1.51625	2.86047	41.859	4.04377e-05	0.00116394	0.981287	1.97423	52.6781	6.43631e-06
C7orf20-001	7	916189	ENSG00000239857	ENST00000265857	1.48268	2.79467	41.7455	4.09394e-05	0.00117629	0.327684	1.255	3.35215	0.0901613
PRDM10-202	11	129769607	ENSG00000170325	ENST00000358825+ENST00000360871	1.17018	2.2504	41.648	4.1376e-05	0.00118646	0.505288	1.41941	7.63258	0.0161592
USP6-201	17	5042350	ENSG00000129204	ENST00000250067	1.35036	2.54975	41.6439	4.13947e-05	0.0011867	0.0456222	1.03213	0.10788	0.747808
KRT8P12-002	3	160283235	ENSG00000229320	ENST00000468527	1.02214	2.03093	41.4934	4.20797e-05	0.00119976	0.676724	1.59851	26.0074	0.000204769
PMS2CL-202	7	6774936	ENSG00000187953	ENST00000403974	1.37393	2.59175	41.3863	4.25759e-05	0.00120731	0.670169	1.59126	4.21769	0.0607214
RP11-439A17.1-201	1	120904675	ENSG00000213244	ENST00000305910+ENST00000331491+ENST00000369176+ENST00000401004	3.41804	10.6889	41.2933	4.30118e-05	0.00121697	NA	NA	NA	NA
SECISBP2-006	9	91947832	ENSG00000187742	ENST00000477484	1.075	2.10672	41.1799	4.3551e-05	0.00122823	0.845595	1.79701	41.286	2.26721e-05
XRCC5-010	2	216981608	ENSG00000079246	ENST00000460284	1.43661	2.70684	41.1215	4.38314e-05	0.00123409	0.295719	1.2275	4.2711	0.0593171
METTL1-001	12	58162254	ENSG00000037897	ENST00000324871	1.12161	2.17589	41.098	4.39449e-05	0.00123621	0.504298	1.41843	7.62353	0.0162098
CSTF2-004	X	100075525	ENSG00000101811	ENST00000413437	1.31143	2.48187	41.0252	4.42988e-05	0.0012445	0.385564	1.30637	6.65707	0.0228726
CGGBP1-004	3	88104576	ENSG00000163320	ENST00000462901	1.24246	2.36602	40.8019	4.54055e-05	0.00126692	0.572173	1.48676	8.43876	0.0123063
RNF40-204	16	30773630	ENSG00000103549	ENST00000452273	1.04607	2.0649	40.6184	4.63394e-05	0.00128549	0.576224	1.49094	18.058	0.000951143
C9orf97-201	9	100366977	ENSG00000136925	ENST00000354801	1.06018	2.08519	40.574	4.6569e-05	0.0012903	0.896359	1.86136	35.1455	5.0282e-05
HSCB-004	22	29138139	ENSG00000100209	ENST00000485599	1.36893	2.58279	40.5059	4.69231e-05	0.00129699	0.882087	1.84304	23.9786	0.000292994
HCFC1-001	X	153213004	ENSG00000172534	ENST00000310441	2.21732	4.65029	40.4402	4.72683e-05	0.00130371	0.953173	1.93613	12.7307	0.00344318
CASP2-004	7	142991697	ENSG00000106144	ENST00000472067	1.93661	3.82804	40.4304	4.732e-05	0.00130482	0.822162	1.76805	29.9901	0.000106902
ZNF268-201	12	133757995	ENSG00000090612	ENST00000228289	1.50661	2.84141	40.3827	4.75726e-05	0.00131053	-0.571359	-1.48592	5.3841	0.0372505
NIN-013	14	51258768	ENSG00000100503	ENST00000486200	1.67339	3.18964	40.3787	4.75937e-05	0.00131079	0.226921	1.17033	0.964519	0.344002
YY1AP1-042	1	155630508	ENSG00000163374	ENST00000405763	1.87286	3.66257	40.2749	4.81492e-05	0.00132103	0.641165	1.55959	26.304	0.000194639
KIAA1429-202	8	95523207	ENSG00000164944	ENST00000421249	1.83464	3.56683	40.1315	4.89293e-05	0.00133796	0.207291	1.15452	1.75823	0.207706
AP005668.1-201	11	63953587	ENSG00000168439	ENST00000305218	1.86161	3.63412	40.0846	4.91875e-05	0.00134215	0.732968	1.66205	29.1938	0.000121111
ZNF295-006	21	43414057	ENSG00000173276	ENST00000398497+ENST00000416434	1.35071	2.55038	39.9111	5.01575e-05	0.0013615	0.362992	1.28609	4.86799	0.0459867
RP11-386C23.1-201	10	65929848	ENSG00000235489	ENST00000431801	1.31036	2.48003	39.8387	5.05688e-05	0.00136911	0.190848	1.14143	0.706206	0.415917
C20orf43-006	20	55043734	ENSG00000022277	ENST00000449062	1.72286	3.30089	39.8073	5.07485e-05	0.00137236	0.391716	1.31195	13.2381	0.00300976
MCM3-003	6	52140780	ENSG00000112118	ENST00000476448	2.10661	4.30677	39.7884	5.0857e-05	0.00137368	0.869091	1.82651	13.4691	0.0028336
SUSD1-001	9	114820647	ENSG00000106868	ENST00000475283	1.1952	2.28976	39.7727	5.0947e-05	0.00137546	0.896204	1.86116	7.85127	0.0149896
ATP1A1-002	1	116925033	ENSG00000163399	ENST00000369494	2.36357	5.14643	39.6979	5.13802e-05	0.00138488	0.250336	1.18948	3.25905	0.0942653
SNX5-003	20	17948562	ENSG00000089006	ENST00000481323	1.63821	3.1128	39.6367	5.17374e-05	0.00139287	0.433392	1.35041	4.36527	0.0569346
SEPHS2-201	16	30454952	ENSG00000179918	ENST00000318700+ENST00000478753	1.75821	3.38279	39.5976	5.19674e-05	0.00139808	0.768099	1.70302	33.9665	5.92946e-05
JARID2-001	6	15246527	ENSG00000008083	ENST00000341776	1.00339	2.00471	39.5559	5.22138e-05	0.00140176	0.788988	1.72786	17.358	0.00111036
TUT1-202	11	62342180	ENSG00000149016	ENST00000308436	1.35607	2.55987	39.2829	5.38624e-05	0.00143529	0.238164	1.17949	2.93611	0.110383
C2orf68-002	2	85837343	ENSG00000168887	ENST00000409734	1.31839	2.49388	39.2555	5.40312e-05	0.00143876	0.938422	1.91643	34.2868	5.66736e-05
AL138698.1-201	13	72249199	ENSG00000236534	ENST00000440551	1.09839	2.14116	39.2497	5.4067e-05	0.00143907	0.987697	1.98302	22.3641	0.000395562
ZNF8-201	19	58790318	ENSG00000083842	ENST00000196548	1.0675	2.0958	39.1833	5.44787e-05	0.00144689	0.9428	1.92226	29.2613	0.000119826
TXNL4B-001	16	72118752	ENSG00000140830	ENST00000268483	1.52732	2.8825	39.1779	5.45125e-05	0.00144724	0.942861	1.92234	25.7228	0.000215067
DPP8-004	15	65738957	ENSG00000074603	ENST00000300141	1.09196	2.13164	39.0705	5.51869e-05	0.00145961	0.440831	1.35739	9.46883	0.00883978
PMS2L3-005	7	75141913	ENSG00000127957	ENST00000422064	1.74375	3.34905	38.9242	5.61224e-05	0.00147905	0.815411	1.7598	34.0698	5.84349e-05
CSTF1-005	20	54967751	ENSG00000101138	ENST00000490539	1.10357	2.14886	38.8818	5.63964e-05	0.00148368	0.957069	1.94136	23.3057	0.000331471
RAVER1-201	19	10426895	ENSG00000161847	ENST00000293677	1.05696	2.08055	38.8771	5.64271e-05	0.00148368	0.981594	1.97465	29.3037	0.000119025
RNF121-001	11	71639747	ENSG00000137522	ENST00000361756	1.09321	2.13349	38.8241	5.67724e-05	0.00149139	0.951594	1.93401	31.8848	8.01853e-05
TBC1D16-201	17	77913821	ENSG00000167291	ENST00000310924	1.25929	2.39377	38.5367	5.869e-05	0.00153057	0.913439	1.88353	29.4919	0.00011555
SUMO3-001	21	46225532	ENSG00000184900	ENST00000332859	1.80143	3.48565	38.5215	5.87934e-05	0.00153223	0.516907	1.43088	20.1932	0.000606386
CAPZA1-001	1	113161795	ENSG00000116489	ENST00000263168	1.22179	2.33235	38.5119	5.88586e-05	0.00153288	0.421704	1.33951	9.10751	0.00990712
SLC12A9-004	7	100453063	ENSG00000146828	ENST00000475687	1.22446	2.33669	38.4933	5.8986e-05	0.00153481	0.925029	1.89872	24.9126	0.000247828
FAM38A-004	16	88781751	ENSG00000103335	ENST00000484567	2.0625	4.1771	38.4767	5.90999e-05	0.00153638	1.04977	2.0702	8.93608	0.0104657
HNRNPF-002	10	43883091	ENSG00000169813	ENST00000498176	1.56071	2.95	38.2331	6.07986e-05	0.00157272	0.331408	1.25824	4.56548	0.0522382
OXR1-001	8	107670082	ENSG00000164830	ENST00000312046	1.89446	3.71784	38.159	6.13272e-05	0.00158176	0.240006	1.181	1.78093	0.204973
ZNF618-004	9	116638562	ENSG00000157657	ENST00000374126	1.48696	2.80299	38.0628	6.20204e-05	0.00159698	0.920508	1.89278	11.3831	0.00499566
TRMT2B-001	X	100264531	ENSG00000188917	ENST00000372935	1.35196	2.55259	38.0305	6.22557e-05	0.00160104	0.91696	1.88813	37.8015	3.51985e-05
MLL5-008	7	104654655	ENSG00000005483	ENST00000495267	1.41268	2.66231	37.9919	6.25377e-05	0.00160649	0.677016	1.59883	25.1572	0.000237362
LCOR-015	10	98592039	ENSG00000196233	ENST00000371103	1.41964	2.67519	37.9805	6.26213e-05	0.00160792	0.513046	1.42706	8.80554	0.0109157
UBE2I-004	16	1359636	ENSG00000103275	ENST00000397515	1.08839	2.12637	37.9721	6.2683e-05	0.00160843	0.471861	1.3869	12.0731	0.00411745
BAG1-012	9	33255862	ENSG00000107262	ENST00000468274	2.07607	4.21657	37.9609	6.27657e-05	0.00160947	0.80436	1.74637	16.8456	0.00124664
ZNFX1-002	20	47872345	ENSG00000124201	ENST00000371744	1.98268	3.95226	37.9537	6.28185e-05	0.00161047	0.735129	1.66455	13.2816	0.00297565
ZNF41-001	X	47305278	ENSG00000147124	ENST00000313116	1.25446	2.38579	37.8741	6.34087e-05	0.00162162	0.62265	1.5397	15.3112	0.00178671
RPS10-006	6	34392053	ENSG00000124614	ENST00000480942	1.77357	3.41899	37.8557	6.35458e-05	0.00162404	0.449916	1.36596	4.59421	0.0516025
TFRC-007	3	195794478	ENSG00000072274	ENST00000491658	1.67125	3.1849	37.6973	6.47421e-05	0.00164583	0.327419	1.25477	2.08784	0.17218
FAM133B-208	7	92190530	ENSG00000234545	ENST00000481407	1.34107	2.53339	37.5988	6.54994e-05	0.00165885	0.630432	1.54803	15.0014	0.00192627
ZNF434-204	16	3433800	ENSG00000140987	ENST00000434416	1.545	2.91804	37.4828	6.64048e-05	0.00167513	0.668401	1.58931	18.6739	0.000832556
ACOX1-202	17	73937596	ENSG00000161533	ENST00000301608	1.24768	2.37459	37.2116	6.85797e-05	0.00171606	0.687378	1.61035	15.9699	0.00152705
ZNF799-003	19	12501280	ENSG00000196466	ENST00000430385	2.19304	4.57267	37.197	6.86995e-05	0.00171836	1.16857	2.24789	13.9603	0.00249728
GRK6-202	5	176853687	ENSG00000198055	ENST00000355958	1.45107	2.73411	37.1359	6.92017e-05	0.00172627	0.640705	1.55909	23.0184	0.000349662
AC010148.1-204	2	235743003	ENSG00000235726	ENST00000435896	1.92125	3.78751	36.9421	7.08245e-05	0.00175807	0.574338	1.48899	7.50906	0.0168669
FAM72A-002	1	206138884	ENSG00000196550	ENST00000341209	2.53375	5.79075	36.8898	7.12696e-05	0.00176683	0.428922	1.34623	3.6299	0.0791413
PSMA5-002	1	109944472	ENSG00000143106	ENST00000490870	1.60107	3.03369	36.8303	7.17811e-05	0.00177606	0.661446	1.58167	13.2004	0.0030397
ARMC6-203	19	19144471	ENSG00000105676	ENST00000392335	1.48993	2.80875	36.8119	7.19396e-05	0.00177845	0.161216	1.11823	1.39257	0.259146
BAG1-003	9	33255023	ENSG00000107262	ENST00000379701	1.84	3.5801	36.7575	7.24123e-05	0.00178706	0.80436	1.74637	16.8456	0.00124664
MLL3-007	7	151926285	ENSG00000055609	ENST00000457618	2.03786	4.10635	36.7258	7.26885e-05	0.00179311	0.852544	1.80568	29.2276	0.000120465
ATP8B2-003	1	154298030	ENSG00000143515	ENST00000368490	1.73661	3.33251	36.7219	7.27232e-05	0.00179319	0.924325	1.8978	45.9989	1.30681e-05
NCBP2-002	3	196662278	ENSG00000114503	ENST00000463783	1.42964	2.6938	36.6701	7.31781e-05	0.00180286	0.393142	1.31325	8.57679	0.01176
ZNF675-201	19	23836028	ENSG00000197372	ENST00000356096	1.805	3.49429	36.6245	7.3582e-05	0.00181165	0.780868	1.71816	3.1546	0.0991436
ZNF485-004	10	44101867	ENSG00000198298	ENST00000480678	1.00214	2.00297	36.5586	7.41693e-05	0.00182352	0.712285	1.6384	12.2692	0.00390147
PSMG3-003	7	1607249	ENSG00000157778	ENST00000252329	1.78714	3.45131	36.5562	7.41911e-05	0.00182352	0.837014	1.78635	28.8201	0.000128525
SIPA1L3-002	19	38422984	ENSG00000105738	ENST00000476317	1.06464	2.09165	36.5422	7.43167e-05	0.00182583	0.631386	1.54905	4.81957	0.0469249
PMPCB-008	7	102951025	ENSG00000105819	ENST00000469560	1.95105	3.86657	36.515	7.45614e-05	0.00183021	0.349842	1.27442	3.16983	0.0984132
C9orf97-002	9	100362363	ENSG00000136925	ENST00000375172	1.065	2.09217	36.4248	7.53806e-05	0.0018433	0.896359	1.86136	35.1455	5.0282e-05
GTF2I-012	7	74158683	ENSG00000077809	ENST00000438130	1.89232	3.71232	36.4196	7.54275e-05	0.00184405	0.675238	1.59686	13.8664	0.00255785
C17orf70-204	17	79506912	ENSG00000185504	ENST00000443656	1.32536	2.50595	36.3363	7.61937e-05	0.00185765	0.275797	1.21066	1.8959	0.191821
NCRNA00086-201	X	134556057	ENSG00000178947	ENST00000325900	1.1375	2.19999	36.3217	7.63289e-05	0.00186055	-1.42588	-2.68678	65.1351	2.05056e-06
SETMAR-202	3	4345356	ENSG00000170364	ENST00000406657	1.41054	2.65836	36.2446	7.7048e-05	0.00187252	0.791433	1.73079	13.6314	0.00271698
TRA2B-007	3	185635117	ENSG00000136527	ENST00000466832	1.79357	3.46672	36.1807	7.76492e-05	0.0018818	0.774788	1.71094	18.5392	0.000856957
ATXN7-003	3	63850233	ENSG00000163635	ENST00000474112	2.02964	4.08304	36.1531	7.79107e-05	0.00188451	1.01515	2.02111	73.1909	1.076e-06
ATP6AP1-002	X	153657044	ENSG00000071553	ENST00000455205	2.14982	4.43773	36.1491	7.79489e-05	0.00188485	0.822791	1.76883	26.1471	0.000199923
ECE2-002	3	183967438	ENSG00000145194	ENST00000324557	1.03161	2.0443	36.0977	7.84393e-05	0.00189264	0.135601	1.09855	0.363457	0.556979
MYST4-003	10	76586383	ENSG00000156650	ENST00000287239	1.35857	2.56431	36.0016	7.93656e-05	0.00190826	0.71469	1.64113	23.1408	0.000341774
CEP78-006	9	80851010	ENSG00000148019	ENST00000476652	1.34911	2.54754	35.814	8.12116e-05	0.00193524	1.15705	2.23001	17.0327	0.00119477
POLR2J4-002	7	44053161	ENSG00000214783	ENST00000326391	1.03071	2.04304	35.6611	8.27534e-05	0.00196465	0.315394	1.24435	1.20521	0.29223
MAVS-204	20	3827490	ENSG00000088888	ENST00000441852	1.69304	3.23336	35.6301	8.30697e-05	0.00197053	0.671576	1.59281	14.7396	0.00205418
TSEN2-203	3	12526010	ENSG00000154743	ENST00000444864	1.29429	2.45256	35.5997	8.33819e-05	0.00197569	0.449999	1.36604	6.25674	0.0265444
MAPK9-001	5	179662777	ENSG00000050748	ENST00000347470	2.32304	5.00384	35.5696	8.36918e-05	0.00198038	0.720468	1.64772	29.6739	0.0001123
C7orf27-005	7	2581815	ENSG00000106009	ENST00000421712	1.82482	3.54263	35.4748	8.4678e-05	0.00199591	0.591881	1.50721	12.9945	0.00320942
CASP2-002	7	142986681	ENSG00000106144	ENST00000493642	1.61232	3.05743	35.4104	8.53565e-05	0.00200737	0.822162	1.76805	29.9901	0.000106902
SMG7-204	1	183481440	ENSG00000116698	ENST00000392016	1.04321	2.06081	35.2982	8.65524e-05	0.00202885	0.824717	1.77119	44.168	1.60976e-05
RBBP7-004	X	16870169	ENSG00000102054	ENST00000416035	1.31036	2.48003	35.2904	8.66368e-05	0.00203	0.378743	1.30021	5.1176	0.0414891
GRLF1-201	19	47421933	ENSG00000160007	ENST00000317082	1.12714	2.18426	35.1877	8.77498e-05	0.00204866	0.501707	1.41589	10.471	0.00651336
HSDL1-201	16	84155888	ENSG00000103160	ENST00000434463	1.76625	3.40169	35.1874	8.77537e-05	0.00204866	0.937865	1.91569	43.422	1.75594e-05
SLC39A1-003	1	153931588	ENSG00000143570	ENST00000310483	1.49268	2.81411	35.1653	8.79951e-05	0.00205262	0.641477	1.55992	14.3528	0.00226159
GAPVD1-004	9	128025829	ENSG00000165219	ENST00000495588	1.03964	2.05572	35.0897	8.88286e-05	0.00206411	0.753529	1.68591	21.0259	0.00051299
ATG7-009	3	11313995	ENSG00000197548	ENST00000451513	1.25411	2.38519	35.0669	8.90816e-05	0.00206831	0.463663	1.37904	14.1629	0.00237223
DAK-202	11	61100654	ENSG00000149476	ENST00000394900	1.01732	2.02416	35.0535	8.92302e-05	0.00207063	0.470902	1.38598	7.76275	0.0154507
SNX11-202	17	46184920	ENSG00000002919	ENST00000393405	1.01518	2.02115	35.0482	8.92897e-05	0.00207063	0.434398	1.35135	12.6113	0.00355546
SDF4-006	1	1153903	ENSG00000078808	ENST00000403997	1.11	2.15846	34.9503	9.0389e-05	0.00208923	-0.143336	-1.10446	0.522071	0.482775
C1orf9-003	1	172571289	ENSG00000094975	ENST00000486569	1.16929	2.249	34.916	9.0778e-05	0.00209627	0.860722	1.81595	41.0965	2.32032e-05
KCTD3-003	1	215747129	ENSG00000136636	ENST00000448333	1.02393	2.03345	34.9128	9.08152e-05	0.00209643	0.670742	1.59189	16.0076	0.00151358
UGT1A6-007	2	234600290	ENSG00000167165	ENST00000441351	2.57179	5.94545	34.9108	9.0837e-05	0.00209643	1.98144	3.94886	15.5174	0.00170028
KIAA0556-202	16	27561468	ENSG00000047578	ENST00000327217	1.24607	2.37195	34.8809	9.11787e-05	0.00210341	0.663231	1.58363	9.75193	0.00809645
CREG2-003	2	101999388	ENSG00000175874	ENST00000486966	1.48321	2.79571	34.7505	9.26838e-05	0.00212915	1.07309	2.10394	12.1521	0.00402878
SMPD4-019	2	130914934	ENSG00000136699	ENST00000439029	1.17768	2.26212	34.7268	9.29595e-05	0.00213335	0.430341	1.34755	10.5061	0.00644594
PGAM5-204	12	133287436	ENSG00000176894	ENST00000454808	1.50929	2.84669	34.6338	9.40543e-05	0.0021516	0.717096	1.64387	15.5213	0.0016987
MCFD2-013	2	47135846	ENSG00000180398	ENST00000487121	1.58232	2.99451	34.5593	9.49436e-05	0.00216591	0.122472	1.0886	0.690631	0.420973
TMEM183A-004	1	202977868	ENSG00000163444	ENST00000463015	1.7925	3.46415	34.5446	9.51191e-05	0.00216733	0.5417	1.45569	13.9319	0.00251543
NBPF3-001	1	21766630	ENSG00000142794	ENST00000318220	1.38071	2.60397	34.5288	9.53094e-05	0.00217038	0.358397	1.282	7.38655	0.017605
SLC9A8-001	20	48429418	ENSG00000197818	ENST00000361573	1.35214	2.55291	34.5128	9.55022e-05	0.00217348	0.938791	1.91692	37.8961	3.47667e-05
PTCD3-021	2	86354995	ENSG00000132300	ENST00000476215	1.03268	2.04582	34.4007	9.68672e-05	0.00219754	0.438935	1.3556	6.72822	0.0222843
POMT1-008	9	134378396	ENSG00000130714	ENST00000430619	1.2825	2.4326	34.3884	9.70175e-05	0.00219907	0.73973	1.66986	28.9963	0.000124967
C20orf74-202	20	20373411	ENSG00000188559	ENST00000334388	1.25714	2.39022	34.383	9.70838e-05	0.00219907	0.634327	1.55221	11.9283	0.00428578
GNL3L-001	X	54556675	ENSG00000130119	ENST00000360845	1.42214	2.67983	34.2546	9.86798e-05	0.00222596	0.96102	1.94669	44.7124	1.51193e-05
CGGBP1-005	3	88104808	ENSG00000163320	ENST00000467332	1.58189	2.99362	34.2097	9.92445e-05	0.00223475	0.572173	1.48676	8.43876	0.0123063
KDM2A-204	11	67007575	ENSG00000173120	ENST00000446134	2.57021	5.93898	34.1355	0.000100187	0.00225112	0.845136	1.79643	21.1749	0.000498095
ANKRD13C-004	1	70771369	ENSG00000118454	ENST00000498735	1.12268	2.17751	33.9003	0.000103245	0.00230496	0.0274206	1.01919	0.0264018	0.873425
NPEPL1-203	20	57267921	ENSG00000215440	ENST00000445528	1.24786	2.37488	33.8437	0.000103996	0.00231857	1.61453	3.06213	14.4589	0.00220237
COX4NB-001	16	85812230	ENSG00000131148	ENST00000253457	1.15679	2.2296	33.7021	0.000105906	0.00235158	0.72826	1.65664	20.0105	0.000629434
C1orf77-002	1	153606556	ENSG00000160679	ENST00000403433	1.45982	2.75074	33.6933	0.000106027	0.002353	0.918184	1.88973	61.3147	2.85176e-06
RNF6-001	13	26786905	ENSG00000127870	ENST00000346166+ENST00000399762	1.07946	2.11325	33.6692	0.000106356	0.00235655	-0.0831369	-1.05932	0.466069	0.506802
RPL10-003	X	153626729	ENSG00000147403	ENST00000482732	1.19107	2.28322	33.66	0.000106482	0.00235799	0.408953	1.32772	8.43993	0.0123016
GALNTL1-202	14	69726915	ENSG00000100626	ENST00000448469	1.13846	2.20147	33.6373	0.000106795	0.0023631	0.941461	1.92047	18.9824	0.000779649
TMEM167B-003	1	109633428	ENSG00000215717	ENST00000473828	1.40179	2.64228	33.6329	0.000106855	0.00236398	0.464262	1.37961	8.23125	0.0131844
GNAS-045	20	57483971	ENSG00000087460	ENST00000479025	1.55232	2.93289	33.6238	0.000106981	0.00236585	0.665525	1.58614	33.2444	6.57345e-05
C16orf28-201	16	1413206	ENSG00000059145	ENST00000389221	1.22161	2.33206	33.4594	0.000109277	0.00240661	0.875301	1.83439	34.6951	5.35244e-05
ZC3H11A-011	1	203764814	ENSG00000058673	ENST00000492823	1.01089	2.01516	33.4589	0.000109285	0.00240661	0.597291	1.51287	16.2797	0.00142022
ZMYM4-002	1	35734634	ENSG00000146463	ENST00000441447	1.09964	2.14302	33.425	0.000109766	0.00241535	0.0486776	1.03432	0.128876	0.725372
ADAR-002	1	154554543	ENSG00000160710	ENST00000368471	1.64857	3.13523	33.4155	0.0001099	0.00241692	0.910767	1.88005	21.0516	0.000510386
PEX13-002	2	61244360	ENSG00000162928	ENST00000444100	1.22754	2.34167	33.3854	0.00011033	0.00242433	0.751146	1.68313	25.6814	0.000216615
ATIC-007	2	216176814	ENSG00000138363	ENST00000435675	1.24982	2.37812	33.3846	0.000110342	0.00242433	0.702675	1.62752	32.4237	7.40571e-05
GRB2-001	17	73314157	ENSG00000177885	ENST00000316804	1.67125	3.1849	33.3845	0.000110342	0.00242433	0.922913	1.89594	51.0634	7.58517e-06
C9orf5-002	9	111782368	ENSG00000106771	ENST00000491854	1.46429	2.75927	33.2828	0.000111809	0.0024458	0.365051	1.28793	7.43433	0.0173127
SGMS1-201	10	52065346	ENSG00000198964	ENST00000361543+ENST00000361781	1.05839	2.08261	33.2645	0.000112075	0.00244836	0.892645	1.85658	20.6853	0.000549022
MCM3AP-006	21	47690177	ENSG00000160294	ENST00000479557	1.41786	2.67188	33.2469	0.000112332	0.00245161	0.221431	1.16589	1.30618	0.273728
CPSF7-014	11	61171760	ENSG00000149532	ENST00000494016	1.43661	2.70684	33.2153	0.000112795	0.00245987	0.424477	1.34209	10.6218	0.00622893
UBAP2L-009	1	154227723	ENSG00000143569	ENST00000489076	1.40054	2.64	33.1359	0.000113968	0.0024784	0.396484	1.3163	5.81007	0.0314905
ATP1A1-009	1	116915891	ENSG00000163399	ENST00000488733	1.90875	3.75484	33.1095	0.000114362	0.00248415	0.250336	1.18948	3.25905	0.0942653
SSU72-003	1	1497732	ENSG00000160075	ENST00000359060	1.13125	2.19048	33.0878	0.000114686	0.00248837	0.0872462	1.06234	0.548938	0.471943
PPP1CA-203	11	67165652	ENSG00000172531	ENST00000376745	1.27768	2.42449	33.0397	0.000115409	0.00250028	0.518195	1.43216	17.0819	0.00118152
CLCC1-001	1	109472130	ENSG00000121940	ENST00000356970	1.00804	2.01117	32.958	0.00011665	0.00251955	0.827913	1.77512	29.3024	0.00011905
SOX13-001	1	204042243	ENSG00000143842	ENST00000367203	1.47857	2.78673	32.9427	0.000116883	0.00252364	0.77223	1.70791	19.0936	0.000761541
MBD4-201	3	129149793	ENSG00000129071	ENST00000249910+ENST00000429544	1.09125	2.13059	32.8946	0.000117623	0.0025358	0.980002	1.97247	29.4652	0.000116037
EPB41L1-202	20	34742662	ENSG00000088367	ENST00000373946	1.51804	2.86401	32.8213	0.00011876	0.00255361	0.698383	1.62268	11.6518	0.00462999
AL162726.1-201	9	85042166	ENSG00000228046	ENST00000392516+ENST00000432119	1.25107	2.38018	32.7454	0.000119951	0.00257345	NA	NA	NA	NA
MLL3-004	7	151927037	ENSG00000055609	ENST00000416955	1.09304	2.13322	32.7114	0.000120488	0.00258445	0.852544	1.80568	29.2276	0.000120465
SAPS2-004	22	50810501	ENSG00000100239	ENST00000216061	1.10554	2.15179	32.672	0.000121117	0.00259508	0.0860822	1.06148	0.249485	0.625797
PPIE-004	1	40204560	ENSG00000084072	ENST00000495526	1.46464	2.75995	32.6576	0.000121347	0.00259758	-0.334301	-1.26077	8.03281	0.0140933
ZMYM2-003	13	20532848	ENSG00000121741	ENST00000382874	1.77357	3.41899	32.6007	0.000122261	0.00261132	0.85293	1.80617	29.9421	0.000107702
GART-001	21	34876238	ENSG00000159131	ENST00000381831	1.25196	2.38165	32.5773	0.00012264	0.00261648	-0.304363	-1.23487	3.60997	0.0798756
CREBBP-201	16	3775055	ENSG00000005339	ENST00000323508	1.09357	2.13402	32.5457	0.000123154	0.00262149	0.918612	1.8903	22.8061	0.000363844
CLN6-001	15	68499330	ENSG00000128973	ENST00000249806	1.11429	2.16488	32.4538	0.00012466	0.00264632	0.940865	1.91968	23.7723	0.000304212
C7orf23-005	7	86827034	ENSG00000135185	ENST00000465976	1.30821	2.47635	32.447	0.000124773	0.00264783	0.669377	1.59039	16.0034	0.00151507
GNAS-043	20	57478796	ENSG00000087460	ENST00000493958	1.19393	2.28775	32.4325	0.000125013	0.00265234	0.665525	1.58614	33.2444	6.57345e-05
DAP3-011	1	155658882	ENSG00000132676	ENST00000496863	1.66982	3.18175	32.4013	0.000125532	0.0026596	0.343951	1.26923	8.08468	0.0138488
ZNF140-201	12	133657037	ENSG00000196387	ENST00000355557	1.07393	2.10516	32.3474	0.000126433	0.00267506	0.96906	1.95757	19.9778	0.000633665
GGPS1-006	1	235491905	ENSG00000152904	ENST00000489692	1.36429	2.57449	32.3433	0.000126503	0.00267557	0.349228	1.27388	4.1806	0.0617198
DICER1-202	14	95552566	ENSG00000100697	ENST00000393063	1.0575	2.08132	32.3378	0.000126594	0.002676	0.6353	1.55326	28.7876	0.000129195
RANBP10-203	16	67765328	ENSG00000141084	ENST00000425512	1.49357	2.81585	32.295	0.000127317	0.0026878	0.727162	1.65538	17.7229	0.00102381
CASP8-008	2	202098188	ENSG00000064012	ENST00000490682	1.67179	3.18609	32.1283	0.000130176	0.00272964	0.414757	1.33307	3.85653	0.0713363
WHSC1-201	4	1954870	ENSG00000109685	ENST00000350915	1.30089	2.46381	32.1067	0.000130553	0.00273655	0.959739	1.94496	33.4225	6.40741e-05
PRKCE-006	2	45878484	ENSG00000171132	ENST00000421201	1.59268	3.01609	32.0934	0.000130786	0.00273943	0.850678	1.80335	13.98	0.00248484
ZNF799-002	19	12500830	ENSG00000196466	ENST00000460935	1.2705	2.41245	32.0343	0.000131824	0.00275743	1.16857	2.24789	13.9603	0.00249728
SLC19A1-201	21	46916249	ENSG00000173638	ENST00000380014	1.09054	2.12953	32.0307	0.000131887	0.00275747	0.854401	1.80801	28.8968	0.000126962
KDM5C-003	X	53247035	ENSG00000126012	ENST00000467093	1.16518	2.24261	32.0253	0.000131982	0.00275894	0.484912	1.3995	8.1073	0.0137438
C5orf25-204	5	175665365	ENSG00000170085	ENST00000429602	1.51625	2.86047	31.9938	0.00013254	0.00276759	0.701414	1.6261	19.2644	0.000734672
SLC45A4-203	8	142220870	ENSG00000022567	ENST00000433583	1.94793	3.8582	31.9845	0.000132706	0.00277004	1.59275	3.01623	15.9707	0.00152676
MEST-012	7	130134371	ENSG00000106484	ENST00000458161	1.66821	3.17821	31.9097	0.000134043	0.00279061	1.34608	2.5422	12.7624	0.00341412
HN1L-202	16	1728280	ENSG00000206053	ENST00000382711	2.50607	5.68071	31.8542	0.000135047	0.00280376	0.76973	1.70495	25.0407	0.000242281
TMEM109-202	11	60681677	ENSG00000110108	ENST00000446886	1.84429	3.59075	31.8323	0.000135446	0.00280887	0.627212	1.54458	29.0415	0.000124071
UNC84A-026	7	882558	ENSG00000164828	ENST00000471349	1.47786	2.78535	31.7907	0.000136206	0.00282005	0.350681	1.27516	7.38852	0.0175928
KALRN-002	3	124223586	ENSG00000160145	ENST00000393496	1.52448	2.87683	31.7242	0.00013743	0.00283774	0.608371	1.52454	4.47979	0.0541894
CAPN7-004	3	15247659	ENSG00000131375	ENST00000418994	1.19911	2.29598	31.67	0.00013844	0.00285294	0.561007	1.4753	22.6253	0.000376447
ZNF397-206	18	32822570	ENSG00000186812	ENST00000438172	1.15821	2.23181	31.6283	0.000139221	0.0028642	0.255144	1.19346	2.56712	0.13315
AP4B1-012	1	114442953	ENSG00000134262	ENST00000472122	2.00464	4.01289	31.4742	0.000142156	0.00290661	0.981287	1.97423	52.6781	6.43631e-06
ZFYVE27-007	10	99496940	ENSG00000155256	ENST00000462887	1.10196	2.14647	31.4414	0.000142792	0.00291597	0.249529	1.18882	2.35845	0.148615
CBX3-008	7	26242083	ENSG00000122565	ENST00000497498	1.05	2.07053	31.3977	0.000143641	0.00292915	0.437979	1.35471	7.4975	0.016935
SBDS-003	7	66452733	ENSG00000126524	ENST00000454667	1.4075	2.65277	31.3442	0.000144689	0.00294373	-0.262553	-1.1996	4.46286	0.054585
FAM72C-001	1	149449934	ENSG00000203817	ENST00000369175	1.39696	2.63347	31.3082	0.000145402	0.00295457	0.898477	1.8641	12.2421	0.00393056
SPNS1-204	16	28986122	ENSG00000169682	ENST00000434933	1.17232	2.25374	31.2966	0.000145632	0.00295715	0.317431	1.24611	5.33505	0.0379906
CARM1-201	19	10982253	ENSG00000142453	ENST00000327064	2.61571	6.12927	31.2629	0.000146302	0.00296605	0.790523	1.7297	13.6414	0.00271
FASTK-003	7	150773713	ENSG00000164896	ENST00000467237	1.31875	2.4945	31.2136	0.000147289	0.00298131	0.421784	1.33958	9.18207	0.00967509
AC092040.4-201	3	64085454	ENSG00000241572	ENST00000460946	1.1025	2.14726	31.2073	0.000147416	0.00298292	1.31129	2.48164	16.1019	0.00148042
SETMAR-005	3	4345311	ENSG00000170364	ENST00000462115	1.83518	3.56816	31.0895	0.000149809	0.00301797	0.791433	1.73079	13.6314	0.00271698
SMEK2-004	2	55841312	ENSG00000138041	ENST00000477749	1.18482	2.27335	31.0685	0.00015024	0.00302559	0.615246	1.53182	12.3088	0.00385946
TARBP2-203	12	53895084	ENSG00000139546	ENST00000426345	1.14982	2.21886	31.0178	0.000151289	0.00304352	0.948651	1.93007	38.4906	3.21882e-05
GOLGA1-005	9	127690528	ENSG00000136935	ENST00000421514	1.50964	2.8474	30.9843	0.000151985	0.00305324	0.720209	1.64742	34.4298	5.55472e-05
LINS1-202	15	101113767	ENSG00000140471	ENST00000446841	1.83196	3.56021	30.9838	0.000151995	0.00305324	0.709794	1.63557	9.5941	0.00850146
ZNF260-202	19	37004902	ENSG00000178042	ENST00000429438	1.05357	2.07566	30.8973	0.000153814	0.00307655	0.944411	1.9244	18.8464	0.000802491
EIF2AK2-203	2	37333699	ENSG00000055332	ENST00000395127	1.98786	3.96647	30.8686	0.000154423	0.00308551	0.844729	1.79593	16.9851	0.00120771
ERCC3-003	2	128044325	ENSG00000163161	ENST00000494464	1.60357	3.03895	30.851	0.000154796	0.00309081	0.457262	1.37293	8.85683	0.0107363
SETD8-002	12	123868713	ENSG00000183955	ENST00000437519	1.19	2.28153	30.7838	0.000156237	0.00311329	-0.0160152	-1.01116	0.0132084	0.910261
SPG7-002	16	89574819	ENSG00000197912	ENST00000341316	1.43607	2.70583	30.7787	0.000156349	0.0031137	0.391692	1.31193	2.47478	0.139733
KIAA1549-002	7	138522270	ENSG00000122778	ENST00000422774+ENST00000455787	1.35464	2.55734	30.7371	0.000157247	0.00312835	0.817776	1.76269	18.618	0.000842595
FBRS-005	16	30673299	ENSG00000156860	ENST00000468966	1.81268	3.51294	30.6973	0.000158114	0.00314395	0.729064	1.65756	11.5789	0.00472612
RABL3-004	3	120408541	ENSG00000144840	ENST00000491398	1.82089	3.533	30.5804	0.000160696	0.00318286	0.525604	1.43954	12.658	0.00351103
RHBDD2-202	7	75508370	ENSG00000005486	ENST00000413229	1.27464	2.41939	30.5702	0.000160922	0.00318601	0.387772	1.30837	4.87612	0.0458314
ZNF786-201	7	148767042	ENSG00000197362	ENST00000451334+ENST00000491431	1.175	2.25793	30.5123	0.00016222	0.00320673	0.998639	1.99811	19.1606	0.000750868
ARID1B-203	6	157100534	ENSG00000049618	ENST00000346085	1.34732	2.54439	30.5071	0.000162337	0.0032085	0.188309	1.13943	1.75629	0.207942
MADD-013	11	47293795	ENSG00000110514	ENST00000422579	1.15732	2.23043	30.4515	0.000163598	0.00322565	0.735109	1.66452	19.7771	0.000660357
BRD3-001	9	136897963	ENSG00000169925	ENST00000303407	1.02696	2.03773	30.4326	0.000164027	0.00323078	0.755409	1.68811	20.3424	0.000588296
SUV39H2-008	10	14920899	ENSG00000152455	ENST00000313519	1.58982	3.01012	30.3455	0.00016603	0.00325629	1.08655	2.12366	11.7757	0.00447193
FAM40A-007	1	110590195	ENSG00000143093	ENST00000461054	1.60964	3.05176	30.2923	0.000167267	0.00327106	0.484191	1.3988	15.1679	0.00184973
USP39-024	2	85868178	ENSG00000168883	ENST00000496047	1.32268	2.5013	30.2794	0.000167569	0.00327366	0.456241	1.37196	11.4451	0.00490842
AC008132.2-201	22	18781927	ENSG00000239989	ENST00000437537	2.24018	4.72456	30.174	0.000170059	0.00330093	1.96466	3.90322	15.4145	0.00174279
GATAD2A-002	19	19538336	ENSG00000167491	ENST00000404158	1.04036	2.05674	30.068	0.000172604	0.00333528	0.628232	1.54567	17.6551	0.00103929
TMEM184A-006	7	1589534	ENSG00000164855	ENST00000421923	1.76143	3.39034	30.0546	0.000172929	0.0033386	0.716063	1.64269	10.7748	0.00595503
FRS2-201	12	69864129	ENSG00000166225	ENST00000299293	1.09339	2.13375	29.9663	0.000175089	0.003369	0.960892	1.94651	27.9785	0.000147228
QKI-003	6	163835675	ENSG00000112531	ENST00000275262	2.04554	4.12827	29.9469	0.00017557	0.00337599	0.74093	1.67125	14.8543	0.00199698
Z83839.3-201	22	32517964	ENSG00000234479	ENST00000432373+ENST00000448124	1.03143	2.04405	29.945	0.000175617	0.00337632	0.976125	1.96718	27.135	0.000169201
GNL3L-201	X	54556742	ENSG00000130119	ENST00000396243	1.23036	2.34625	29.8477	0.000178042	0.00341324	0.96102	1.94669	44.7124	1.51193e-05
DNM1-004	9	130980548	ENSG00000106976	ENST00000441149	1.26871	2.40947	29.8189	0.000178769	0.00342204	1.34787	2.54536	15.8735	0.00156216
ANAPC1-006	2	112560110	ENSG00000153107	ENST00000485325	1.17196	2.25318	29.8118	0.000178947	0.00342316	0.674351	1.59588	11.4107	0.00495669
TBC1D13-004	9	131549549	ENSG00000107021	ENST00000475097	1.11696	2.1689	29.7727	0.000179939	0.00343529	0.746573	1.6778	31.6465	8.30796e-05
RCL1-004	9	4792976	ENSG00000120158	ENST00000381732	1.57089	2.97089	29.7175	0.00018135	0.00345365	0.872033	1.83024	21.9716	0.000426434
C8orf76-201	8	124232231	ENSG00000189376	ENST00000276704	1.06232	2.08829	29.7028	0.000181731	0.00345742	0.893618	1.85783	26.6847	0.000182474
C14orf83-201	14	67936983	ENSG00000198133	ENST00000357461	1.85136	3.60839	29.6775	0.000182382	0.00346695	0.94667	1.92742	27.6061	0.000156495
AC133111.1-201	2	126939723	ENSG00000236448	ENST00000432780	1.01	2.01391	29.6312	0.000183586	0.00348407	0.909966	1.879	23.0756	0.000345948
CPSF6-201	12	69633380	ENSG00000111605	ENST00000266679	2.08839	4.25274	29.5449	0.000185849	0.00351889	0.786857	1.72531	29.2069	0.00012086
MYL12B-002	18	3262415	ENSG00000118680	ENST00000400177	2.23554	4.70938	29.4974	0.000187112	0.00353696	0.268874	1.20487	4.19156	0.0614228
WDR23-001	14	24583989	ENSG00000100897	ENST00000326009	1.03304	2.04633	29.4286	0.000188957	0.00356598	0.700367	1.62492	19.0693	0.000765461
ZNF17-201	19	57922529	ENSG00000186272	ENST00000307658	1.31393	2.48618	29.376	0.000190379	0.00358399	0.949503	1.93121	21.1518	0.000500366
TMEM18-201	2	669189	ENSG00000151353	ENST00000355654	1.97357	3.92739	29.363	0.000190734	0.00358714	0.470721	1.3858	11.207	0.00525362
FUCA1-001	1	24171567	ENSG00000179163	ENST00000374479	1.31804	2.49326	29.3247	0.000191781	0.0036033	0.871715	1.82984	19.6222	0.00068185
MARK2-203	11	63606895	ENSG00000072518	ENST00000350490	2.52411	5.75217	29.2937	0.000192636	0.00361582	0.688295	1.61138	17.5639	0.00106053
C3orf19-005	3	14693271	ENSG00000154781	ENST00000463438	1.34589	2.54187	29.2864	0.000192837	0.00361829	0.388643	1.30916	6.84899	0.0213258
BRF1-001	14	105675626	ENSG00000185024	ENST00000392557	1.42804	2.6908	29.2328	0.000194323	0.00363916	0.611352	1.52769	15.3929	0.00175185
BMPR2-201	2	203241050	ENSG00000204217	ENST00000445231	1.43286	2.69981	29.2182	0.000194731	0.00364323	0.27238	1.2078	2.30343	0.15306
SLC3A2-001	11	62623574	ENSG00000168003	ENST00000377890	1.7475	3.35776	29.1945	0.000195395	0.00365032	-0.714863	-1.64133	17.4247	0.00109393
XPA-004	9	100437349	ENSG00000136936	ENST00000485042	1.0025	2.00347	29.1905	0.000195506	0.00365062	0.595787	1.5113	15.3822	0.00175638
POLE4-003	2	75185833	ENSG00000115350	ENST00000459636	1.42821	2.69113	29.1458	0.000196767	0.0036682	0.271355	1.20694	2.39831	0.145494
ZNF275-202	X	152599613	ENSG00000063587	ENST00000421401	1.2675	2.40744	29.1424	0.000196863	0.0036694	0.904289	1.87162	27.8956	0.000149234
TRAPPC10-003	21	45432200	ENSG00000160218	ENST00000380221	1.29929	2.46107	29.1187	0.000197535	0.00367905	0.45556	1.37131	11.4091	0.00495887
CDC2L6-003	6	110944493	ENSG00000155111	ENST00000457688	1.54429	2.9166	29.0576	0.000199279	0.00370003	0.876699	1.83617	32.476	7.34919e-05
IFIH1-002	2	163166657	ENSG00000115267	ENST00000421365	2.17482	4.5153	29.0555	0.000199339	0.00370032	0.702236	1.62702	3.51463	0.0835049
GRWD1-202	19	48949251	ENSG00000105447	ENST00000430343	1.69929	3.2474	29.0339	0.000199961	0.0037085	0.659179	1.57918	20.8689	0.000529252
ATP1A1-003	1	116931349	ENSG00000163399	ENST00000491156	1.56589	2.96061	29.0233	0.000200268	0.00371259	0.250336	1.18948	3.25905	0.0942653
C9orf80-201	9	115448797	ENSG00000148153	ENST00000374238	2.06196	4.17554	29.0067	0.000200747	0.00371887	0.895669	1.86047	23.4808	0.000320928
NIF3L1-008	2	201754092	ENSG00000196290	ENST00000454952	1.49357	2.81585	28.9851	0.000201374	0.00372631	0.808694	1.75162	13.8277	0.0025833
PMF1-001	1	156182798	ENSG00000160783	ENST00000368277	1.18946	2.28068	28.9402	0.000202684	0.00374028	0.511776	1.4258	9.67547	0.00828977
PTP4A2-002	1	32374254	ENSG00000184007	ENST00000489313	1.32696	2.50874	28.8863	0.00020427	0.00376499	0.492032	1.40642	13.5951	0.00274254
ANKZF1-017	2	220094607	ENSG00000163516	ENST00000416565	1.16464	2.24178	28.854	0.000205228	0.00377783	0.245017	1.18511	2.49247	0.138441
DEGS2-201	14	100612753	ENSG00000168350	ENST00000305631	1.04179	2.05877	28.747	0.000208438	0.00382191	0.948406	1.92974	26.7429	0.00018069
LRCH1-004	13	47127395	ENSG00000136141	ENST00000389797	1.38768	2.61657	28.7438	0.000208533	0.00382305	0.804027	1.74597	20.6985	0.000547573
RPL35A-008	3	197677825	ENSG00000182899	ENST00000439255	1.42411	2.68348	28.7401	0.000208646	0.00382452	0.156508	1.11459	0.948881	0.347808
C7orf26-001	7	6629648	ENSG00000146576	ENST00000344417	1.72982	3.31687	28.6855	0.000210307	0.00384896	0.549329	1.46341	8.51828	0.0119881
RNF168-002	3	196198631	ENSG00000163961	ENST00000437070	1.26196	2.39822	28.6204	0.000212309	0.00387497	0.991096	1.98769	20.7992	0.000536663
MEST-008	7	130126967	ENSG00000106484	ENST00000433159	1.67304	3.18885	28.6039	0.00021282	0.00387937	1.34608	2.5422	12.7624	0.00341412
CYB5A-002	18	71920628	ENSG00000166347	ENST00000494131	1.03643	2.05114	28.5851	0.000213406	0.00388696	0.887152	1.84952	19.2746	0.000733098
NUP35-003	2	183989147	ENSG00000163002	ENST00000479162	1.55911	2.94671	28.5418	0.000214758	0.00390478	0.567432	1.48188	6.70889	0.0224424
BUD31-004	7	99013757	ENSG00000106245	ENST00000466798	1.03464	2.04861	28.5174	0.000215523	0.00391498	0.218683	1.16367	2.22223	0.159932
WDR45-011	X	48937760	ENSG00000196998	ENST00000460501	1.51768	2.8633	28.4735	0.000216914	0.00393464	-0.382783	-1.30385	5.20368	0.0400604
AKAP1-002	17	55173897	ENSG00000121057	ENST00000481416	1.06982	2.09917	28.3993	0.000219283	0.00396866	0.304724	1.23518	3.49042	0.0844581
TOR1AIP2-003	1	179836662	ENSG00000169905	ENST00000474318	1.19607	2.29115	28.3755	0.000220046	0.00397765	0.141776	1.10326	0.727568	0.409136
BCDIN3D-201	12	50231560	ENSG00000186666	ENST00000333924	1.01554	2.02165	28.3639	0.000220422	0.00398069	0.983065	1.97666	28.1927	0.000142186
AC011330-001	15	43941321	ENSG00000224677	ENST00000428073	1.07125	2.10125	28.2872	0.00022292	0.004017	0.130937	1.095	0.960599	0.34495
CHN1-007	2	175711642	ENSG00000128656	ENST00000490654	1.30246	2.4665	28.2774	0.000223241	0.00402149	0.615792	1.5324	3.48025	0.0848624
MECP2-001	X	153287024	ENSG00000169057	ENST00000303391	1.30875	2.47727	28.2722	0.000223412	0.00402268	0.892881	1.85688	22.3577	0.000396047
F8A3-001	X	154686576	ENSG00000185990	ENST00000369445+ENST00000369505	1.09179	2.13138	28.2337	0.000224678	0.00403905	NA	NA	NA	NA
PIGC-001	1	172410597	ENSG00000135845	ENST00000344529	1.19071	2.28266	28.213	0.000225364	0.00404704	0.796342	1.73669	24.8095	0.000252393
EXOSC10-008	1	11151560	ENSG00000171824	ENST00000460196	1.20018	2.29768	28.1799	0.000226468	0.00406179	-0.653458	-1.57293	25.7871	0.000212688
ZBTB10-202	8	81398019	ENSG00000205189	ENST00000379091	1.00125	2.00173	28.1733	0.000226686	0.00406442	0.829568	1.77715	28.8772	0.000127359
MBTPS2-002	X	21857772	ENSG00000012174	ENST00000365779	1.04268	2.06005	28.1072	0.000228908	0.00409723	0.34518	1.27031	6.43652	0.0248158
POR-003	7	75544500	ENSG00000127948	ENST00000414186	1.69857	3.24579	28.0365	0.000231312	0.00413063	0.601014	1.51678	10.0648	0.00735812
RAF1-002	3	12629478	ENSG00000132155	ENST00000494557	1.17679	2.26073	28.0338	0.000231407	0.00413168	0.717789	1.64466	38.0333	3.41508e-05
STRBP-001	9	125886990	ENSG00000165209	ENST00000348403	1.27321	2.41699	27.9823	0.000233175	0.00415036	0.892689	1.85663	19.4304	0.000709593
WDR73-202	15	85186014	ENSG00000177082	ENST00000398528+ENST00000434634	1.02036	2.02842	27.9786	0.000233304	0.00415141	0.949889	1.93172	28.9765	0.000125361
TOMM20-003	1	235275340	ENSG00000173726	ENST00000467767	1.52214	2.87217	27.9785	0.000233307	0.00415141	0.50171	1.41589	7.28053	0.0182743
RPS6KB2-202	11	67196502	ENSG00000175634	ENST00000420069	1.00571	2.00794	27.976	0.000233393	0.0041523	0.524643	1.43858	14.2045	0.00234749
C1QTNF6-201	22	37578228	ENSG00000133466	ENST00000255836	1.57036	2.96978	27.9403	0.000234633	0.00416727	0.97526	1.966	15.4255	0.00173816
THUMPD3-005	3	9404735	ENSG00000134077	ENST00000419437	2.14393	4.41964	27.9268	0.000235104	0.0041737	0.855154	1.80895	47.5344	1.10272e-05
ATP1A1-005	1	116943752	ENSG00000163399	ENST00000479960	2.30786	4.95147	27.8842	0.000236595	0.00419304	0.250336	1.18948	3.25905	0.0942653
MECP2-009	X	153297884	ENSG00000169057	ENST00000495474	1.77089	3.41265	27.8666	0.000237213	0.0042014	0.892881	1.85688	22.3577	0.000396047
TBL1XR1-007	3	176768338	ENSG00000177565	ENST00000428970	1.25196	2.38165	27.8506	0.000237778	0.00420706	0.0896412	1.06411	0.255033	0.622018
KLHDC4-201	16	87741520	ENSG00000104731	ENST00000316853	1.67929	3.20269	27.8318	0.000238446	0.00421544	0.896641	1.86173	22.0365	0.000421142
ORC2L-006	2	201814277	ENSG00000115942	ENST00000410039	1.50482	2.8379	27.7548	0.000241193	0.00425615	0.698305	1.6226	26.4259	0.000190645
AGAP1-001	2	236402751	ENSG00000157985	ENST00000304032	1.46696	2.7644	27.74	0.000241726	0.00426162	0.492728	1.4071	7.68671	0.01586
C1QTNF6-005	22	37576211	ENSG00000133466	ENST00000493023	1.06661	2.0945	27.6992	0.000243202	0.00428042	0.97526	1.966	15.4255	0.00173816
AC008267.5-202	7	65941290	ENSG00000230189	ENST00000429320	1.22193	2.33258	27.664	0.000244484	0.00429803	0.938731	1.91684	22.7233	0.000369555
CCBP2-004	3	42850964	ENSG00000144648	ENST00000471537	1.29107	2.4471	27.6539	0.000244855	0.00430058	1.51149	2.85103	10.9026	0.00573686
PPP6C-001	9	127908852	ENSG00000119414	ENST00000373547	1.25643	2.38904	27.6514	0.000244945	0.00430058	0.838511	1.7882	45.0055	1.46211e-05
ELF1-003	13	41506170	ENSG00000120690	ENST00000239882	1.87911	3.67847	27.5718	0.000247882	0.00434152	0.634245	1.55212	23.5489	0.000316928
CASP7-206	10	115457184	ENSG00000165806	ENST00000452490	1.01804	2.02516	27.5552	0.000248496	0.00434831	0.911771	1.88135	22.6849	0.000372242
C7orf20-004	7	926670	ENSG00000239857	ENST00000426056	1.36518	2.57608	27.5296	0.000249452	0.00436094	0.327684	1.255	3.35215	0.0901613
RGS3-012	9	116241585	ENSG00000138835	ENST00000488259	1.12857	2.18642	27.4374	0.00025293	0.00440277	0.741606	1.67204	41.1842	2.29558e-05
AC007390-006	2	37423648	ENSG00000218739	ENST00000406711	1.00875	2.01217	27.3635	0.000255756	0.00443948	0.0284506	1.01992	0.0181686	0.894845
MEST-011	7	130132313	ENSG00000106484	ENST00000437637	1.67054	3.18333	27.3302	0.000257044	0.00445783	1.34608	2.5422	12.7624	0.00341412
SPIN3-003	X	57020604	ENSG00000204271	ENST00000374919	1.62482	3.08404	27.3186	0.000257494	0.00446244	0.748525	1.68007	21.167	0.000498868
ZNF142-006	2	219521110	ENSG00000115568	ENST00000432460	1.22893	2.34393	27.3185	0.000257498	0.00446244	0.596671	1.51222	11.8251	0.00441069
HNRNPK-004	9	86591423	ENSG00000165119	ENST00000483135	1.39125	2.62306	27.3182	0.00025751	0.00446244	0.476026	1.39091	12.003	0.00419797
PSME1-001	14	24605367	ENSG00000092010	ENST00000206451	1.15607	2.2285	27.268	0.000259469	0.00448703	0.706126	1.63142	15.4655	0.00172156
MCL1-003	1	150549403	ENSG00000143384	ENST00000464132	1.23375	2.35177	27.2372	0.000260677	0.00450317	0.297764	1.22924	4.3879	0.0563792
TRIM26-002	6	30152232	ENSG00000234127	ENST00000454678	1.365	2.57576	27.2189	0.0002614	0.00451228	0.433486	1.35049	10.1032	0.00727308
C10orf18-201	10	5726801	ENSG00000108021	ENST00000380270	1.49893	2.82633	27.1919	0.000262472	0.00452602	0.710468	1.63634	33.1443	6.66895e-05
ABCB9-206	12	123424610	ENSG00000150967	ENST00000442833	1.28911	2.44377	27.1545	0.000263959	0.0045428	0.753319	1.68567	26.5113	0.000187901
CTBP2-009	10	126692033	ENSG00000175029	ENST00000493552	1.33625	2.52494	27.1521	0.000264058	0.00454383	0.00745214	1.00518	0.00137329	0.971003
HM13-026	20	30135268	ENSG00000101294	ENST00000464661	1.35107	2.55102	27.0913	0.0002665	0.00457351	0.530447	1.44438	17.5633	0.00106068
ABCC1-205	16	16043434	ENSG00000103222	ENST00000399408+ENST00000399410	1.17768	2.26212	27.0899	0.000266556	0.0045738	0.291496	1.22391	0.894993	0.361406
SETD5-003	3	9471634	ENSG00000168137	ENST00000302463	1.07196	2.10229	27.0445	0.0002684	0.00459994	0.547603	1.46166	16.6248	0.00131129
DHX36-001	3	153990335	ENSG00000174953	ENST00000496811	1.07446	2.10594	27.0086	0.000269869	0.00461754	0.541343	1.45533	13.3803	0.00289987
LRRTM4-007	2	77779692	ENSG00000176204	ENST00000491242	1.09179	2.13138	26.9569	0.000272002	0.00464505	-0.479175	-1.39395	4.14309	0.0627498
NSUN5-005	7	72716514	ENSG00000130305	ENST00000428206	1.24196	2.3652	26.9503	0.000272274	0.00464901	0.412737	1.33121	9.20992	0.00959006
ABCC5-009	3	183703114	ENSG00000114770	ENST00000438979	1.02714	2.03798	26.9317	0.000273048	0.00465668	0.663786	1.58423	8.61859	0.0116002
C7orf20-003	7	923661	ENSG00000239857	ENST00000441491	2.04357	4.12265	26.8912	0.000274737	0.00467994	0.327684	1.255	3.35215	0.0901613
RP11-543F8-001	10	8555650	ENSG00000213771	ENST00000451609	1.82357	3.53956	26.862	0.000275967	0.00469602	0.475191	1.3901	12.5645	0.00360065
TOR1A-002	9	132583655	ENSG00000136827	ENST00000473084	1.01429	2.0199	26.7735	0.000279723	0.00474168	0.445015	1.36133	9.99678	0.00751173
C18orf45-003	18	20875977	ENSG00000134490	ENST00000475185	1.6725	3.18766	26.7654	0.000280073	0.0047448	-0.409729	-1.32844	4.23646	0.0602233
C16orf61-002	16	81009699	ENSG00000103121	ENST00000486645	1.38554	2.61269	26.7577	0.000280403	0.00474831	0.750323	1.68217	15.0403	0.00190806
RPL39L-002	3	186838736	ENSG00000163923	ENST00000296277	1.89161	3.71048	26.7203	0.000282012	0.00476791	0.95165	1.93408	10.6996	0.00608775
SVIL-004	10	29946799	ENSG00000197321	ENST00000464726	1.50214	2.83263	26.6078	0.000286925	0.00482449	-0.136368	-1.09913	0.31371	0.584949
SEC13-015	3	10342617	ENSG00000157020	ENST00000479868	1.09179	2.13138	26.606	0.000287007	0.00482459	0.534128	1.44807	11.9126	0.00430449
GON4L-002	1	155734575	ENSG00000116580	ENST00000471341	1.18743	2.27746	26.5747	0.000288388	0.00484497	0.333363	1.25995	4.86923	0.0459629
ZNF625-201	19	12255711	ENSG00000213297	ENST00000355738+ENST00000455799	1.66568	3.17263	26.5587	0.0002891	0.00485409	1.20064	2.29841	16.2544	0.00142861
GRB2-201	17	73314157	ENSG00000177885	ENST00000316615	1.26661	2.40595	26.4702	0.000293072	0.00490288	0.922913	1.89594	51.0634	7.58517e-06
PPP4R1L-004	20	56817426	ENSG00000124224	ENST00000495058	1.68143	3.20745	26.4302	0.000294887	0.00492393	0.704984	1.63013	15.4624	0.00172286
CD99-006	X	2635415	ENSG00000002586	ENST00000482293	1.24786	2.37488	26.4135	0.000295648	0.00493161	0.120161	1.08686	0.717802	0.412214
FBXW2-004	9	123550294	ENSG00000119402	ENST00000476481	1.22429	2.3364	26.364	0.000297923	0.00496231	0.431661	1.34879	9.77686	0.00803453
ILF2-003	1	153638139	ENSG00000143621	ENST00000368684	1.24464	2.3696	26.3121	0.000300325	0.00499008	0.438026	1.35475	10.6524	0.00617303
C5-201	9	123751890	ENSG00000106804	ENST00000430906	1.89	3.70635	26.2732	0.000302141	0.00501229	1.16	2.23457	9.22457	0.00954565
PLEKHA6-002	1	204190349	ENSG00000143850	ENST00000414478	1.21821	2.32659	26.2333	0.000304022	0.00503693	0.9424	1.92172	16.3121	0.00140957
PRCC-001	1	156737292	ENSG00000143294	ENST00000271526	1.12286	2.17778	26.2217	0.000304567	0.00504378	0.734119	1.66338	23.8755	0.000298538
TLE3-201	15	70340543	ENSG00000140332	ENST00000317509+ENST00000442299+ENST00000451782	1.39911	2.63738	26.216	0.00030484	0.00504685	0.857565	1.81198	7.51849	0.0168116
NFATC3-002	16	68119561	ENSG00000072736	ENST00000346183	1.57125	2.97162	25.9613	0.00031719	0.00519201	0.432741	1.3498	9.91115	0.00771044
RBM3-006	X	48432912	ENSG00000102317	ENST00000491240	1.57589	2.9812	25.9601	0.000317252	0.00519201	0.116589	1.08417	0.712771	0.413814
MLL-201	11	118307205	ENSG00000118058	ENST00000328469	1.29107	2.4471	25.8772	0.000321397	0.00524317	0.412612	1.33109	5.43856	0.0364486
ESRP2-001	16	68259871	ENSG00000103067	ENST00000473183	1.17875	2.26381	25.8447	0.000323041	0.00525908	0.99198	1.98891	21.5032	0.000466994
CCT3-007	1	156304906	ENSG00000163468	ENST00000489870	1.40179	2.64228	25.8367	0.000323448	0.00526141	0.180834	1.13354	0.716789	0.412536
CDC2L2-007	1	1647789	ENSG00000008128	ENST00000479362	1.65643	3.15235	25.805	0.000325062	0.00527742	-0.0607864	-1.04303	0.0804718	0.781133
HMGN2-009	1	26799697	ENSG00000198830	ENST00000466194	1.20571	2.30651	25.8002	0.000325309	0.00527972	0.789772	1.7288	6.47075	0.0245019
KCTD20-004	6	36410805	ENSG00000112078	ENST00000449081	1.40982	2.65704	25.7685	0.000326938	0.00530121	0.648833	1.5679	15.4008	0.00174855
C9orf80-005	9	115449447	ENSG00000148153	ENST00000497712	1.40804	2.65376	25.7526	0.000327752	0.00530842	0.895669	1.86047	23.4808	0.000320928
GOLGA2-008	9	131035919	ENSG00000167110	ENST00000490628	1.28893	2.44347	25.7359	0.000328616	0.00531942	0.18751	1.1388	0.835436	0.37737
MEST-007	7	130126812	ENSG00000106484	ENST00000399874	1.57054	2.97015	25.729	0.000328975	0.00532223	1.34608	2.5422	12.7624	0.00341412
TMEM194A-201	12	57449429	ENSG00000166881	ENST00000300128	1.13571	2.19727	25.7113	0.000329895	0.00533511	0.978811	1.97084	22.6848	0.000372245
LYSMD2-001	15	52015208	ENSG00000140280	ENST00000267838	1.06089	2.08622	25.6998	0.000330491	0.00534224	0.711445	1.63744	9.36267	0.00913881
HDAC1-202	1	32757708	ENSG00000116478	ENST00000419008	1.11518	2.16622	25.6787	0.000331593	0.00535554	-0.0212842	-1.01486	0.00995843	0.922034
GTF2E1-001	3	120461579	ENSG00000153767	ENST00000283875	1.12411	2.17967	25.6483	0.000333188	0.00536943	0.844255	1.79534	17.8031	0.00100584
GTF3A-004	13	27998775	ENSG00000122034	ENST00000435781	1.06214	2.08803	25.6419	0.000333527	0.00537167	0.319335	1.24776	2.60815	0.130349
SSFA2-012	2	182781449	ENSG00000138434	ENST00000491866	1.08768	2.12532	25.6063	0.000335405	0.00539564	0.762779	1.69676	9.83586	0.00789024
TBL2-009	7	72987208	ENSG00000106638	ENST00000435792	1.32696	2.50874	25.5651	0.000337602	0.00542362	0.440282	1.35687	7.95814	0.0144542
UBE4A-202	11	118230319	ENSG00000110344	ENST00000431736	1.08893	2.12716	25.5423	0.000338823	0.00543791	0.509679	1.42373	14.505	0.00217721
GSR-202	8	30535584	ENSG00000104687	ENST00000414019	1.30125	2.46442	25.5186	0.000340095	0.00544923	0.812649	1.75643	23.1451	0.000341505
XPO4-201	13	21351469	ENSG00000132953	ENST00000400602	1.18893	2.27983	25.5018	0.000341001	0.00545839	0.604609	1.52057	8.29111	0.0129238
METTL7B-201	12	56075330	ENSG00000170439	ENST00000307755+ENST00000394252	1.00464	2.00645	25.4651	0.000342991	0.00548185	0.942887	1.92237	25.847	0.000210501
C9orf16-002	9	130922593	ENSG00000171159	ENST00000492588	1.36732	2.57991	25.3711	0.000348157	0.00555282	0.819758	1.76511	8.33702	0.012728
MSH2-205	2	47630320	ENSG00000095002	ENST00000422810	1.55161	2.93144	25.3677	0.000348342	0.00555423	0.617146	1.53384	9.20635	0.0096009
PIM2-003	X	48771381	ENSG00000102096	ENST00000485431	1.52089	2.86969	25.36	0.000348771	0.00555849	0.667256	1.58805	14.113	0.00240235
RAD54L-001	1	46713404	ENSG00000085999	ENST00000371975	1.38732	2.61593	25.3577	0.000348899	0.00555849	0.770596	1.70597	16.8153	0.00125529
FBXW8-202	12	117348761	ENSG00000174989	ENST00000455858	1.14732	2.21502	25.3309	0.000350393	0.00557843	0.66092	1.58109	21.1643	0.000499132
SNRPG-002	2	70508636	ENSG00000143977	ENST00000482975	1.85054	3.60634	25.296	0.000352346	0.00560254	0.956031	1.93997	15.8579	0.00156795
MYST4-002	10	76585340	ENSG00000156650	ENST00000372725	1.36768	2.58055	25.2328	0.000355921	0.00564358	0.71469	1.64113	23.1408	0.000341774
LGTN-009	1	206782729	ENSG00000143486	ENST00000474408	1.01143	2.01591	25.2298	0.00035609	0.00564489	-0.473955	-1.38891	11.3284	0.00507423
RP11-544M22-001	1	161007421	ENSG00000215845	ENST00000318289	1.34964	2.54849	25.1589	0.000360153	0.00569436	0.479112	1.39388	9.91934	0.00769118
ATIC-003	2	216213708	ENSG00000138363	ENST00000478734	1.46554	2.76166	25.1185	0.000362486	0.00572023	0.702675	1.62752	32.4237	7.40571e-05
ATP5G3-004	2	176042914	ENSG00000154518	ENST00000497075	2.00732	4.02035	25.1087	0.000363061	0.00572381	0.0332441	1.02331	0.0493553	0.827646
C14orf133-201	14	77893018	ENSG00000151445	ENST00000327028	1.15982	2.2343	25.0913	0.000364075	0.00573273	0.349015	1.27369	3.64012	0.0787676
ZNF514-005	2	95818471	ENSG00000144026	ENST00000447814	1.26839	2.40893	25.0897	0.000364166	0.00573337	0.170738	1.12563	1.27098	0.279992
FASTK-017	7	150776585	ENSG00000164896	ENST00000496663	1.02482	2.03471	25.0722	0.000365188	0.00574395	0.421784	1.33958	9.18207	0.00967509
LRSAM1-004	9	130213792	ENSG00000148356	ENST00000323301	1.59464	3.0202	25.0646	0.000365634	0.00574781	0.732197	1.66117	9.1462	0.00978591
THUMPD3-001	3	9404736	ENSG00000134077	ENST00000345094	1.18446	2.27279	25.0234	0.000368065	0.00576834	0.855154	1.80895	47.5344	1.10272e-05
AP006222-001	1	235856	ENSG00000228463	ENST00000424587	1.51214	2.85233	25.0135	0.000368649	0.00577209	-0.0382026	-1.02683	0.0164092	0.900035
CAMTA1-014	1	7796468	ENSG00000171735	ENST00000495233	1.62557	3.08564	24.9633	0.00037164	0.00580808	0.850788	1.80349	35.2424	4.96146e-05
CTPS-010	1	41467211	ENSG00000171793	ENST00000464283	2.05714	4.16161	24.9599	0.000371845	0.0058097	0.0761656	1.05421	0.225289	0.642925
NACA-202	12	57106212	ENSG00000196531	ENST00000393891+ENST00000435567	1.00625	2.00868	24.9042	0.000375195	0.00584773	0.240674	1.18154	1.5079	0.241261
ADD1-003	4	2877641	ENSG00000087274	ENST00000398123	1.42661	2.68814	24.89	0.000376054	0.00585636	-0.0199857	-1.01395	0.0085527	0.927728
SERINC5-205	5	79441912	ENSG00000164300	ENST00000446418	1.40429	2.64687	24.8673	0.000377436	0.00586833	0.755247	1.68792	24.2301	0.000279957
ZNF16-202	8	146155746	ENSG00000170631	ENST00000394909	1.38357	2.60913	24.8437	0.000378876	0.00588571	0.931483	1.90724	21.4207	0.000474591
DERL1-204	8	124027445	ENSG00000136986	ENST00000427265	1.06393	2.09062	24.8285	0.000379807	0.00589404	0.82531	1.77192	38.0804	3.39423e-05
ZBTB7B-003	1	154975321	ENSG00000160685	ENST00000483226	1.35911	2.56526	24.8134	0.000380739	0.00590291	0.320467	1.24874	3.34998	0.0902546
CDON-203	11	125830606	ENSG00000064309	ENST00000457160	1.17464	2.25737	24.7707	0.000383376	0.00593153	0.907054	1.87521	20.6617	0.000551631
FAM38A-012	16	88785380	ENSG00000103335	ENST00000466823	1.86036	3.63098	24.7387	0.00038537	0.00595144	1.04977	2.0702	8.93608	0.0104657
AC091738.1-201	7	72255709	ENSG00000214605	ENST00000398639	1.05107	2.07207	24.6794	0.000389096	0.00598966	0.43181	1.34892	3.10392	0.101621
TAF5L-004	1	229742581	ENSG00000135801	ENST00000477957	1.65604	3.15149	24.656	0.000390574	0.00600356	0.886522	1.84871	23.5481	0.000316976
MPDU1-202	17	7487181	ENSG00000129255	ENST00000359822	1.03946	2.05546	24.654	0.000390705	0.00600384	0.435195	1.35209	8.30358	0.0128703
PDXK-001	21	45138978	ENSG00000160209	ENST00000468090	1.56375	2.95621	24.637	0.000391784	0.0060101	0.784775	1.72282	26.1468	0.000199934
C4orf42-201	4	1244177	ENSG00000196810	ENST00000357591	1.035	2.04911	24.619	0.000392934	0.00602454	0.996202	1.99474	23.8908	0.00029771
ZNF394-004	7	99095485	ENSG00000160908	ENST00000481881	1.49571	2.82004	24.5538	0.000397123	0.00606522	0.766806	1.7015	21.617	0.000456747
ORC4L-202	2	148691732	ENSG00000115947	ENST00000392858	1.22804	2.34248	24.4908	0.000401228	0.00611093	0.618005	1.53475	9.13731	0.0098136
AC027612.5-202	2	91884478	ENSG00000230572	ENST00000445955	1.20696	2.30851	24.4822	0.000401785	0.00611861	0.892157	1.85595	16.8197	0.00125405
BCL7B-006	7	72951472	ENSG00000106635	ENST00000455335	1.20375	2.30338	24.4565	0.000403478	0.00613626	0.505497	1.41961	9.12249	0.00985997
NR2C2-011	3	15073934	ENSG00000177463	ENST00000439011	1.17964	2.26521	24.4517	0.000403792	0.00613942	0.38161	1.3028	8.52995	0.0119422
SF3B1-007	2	198256979	ENSG00000115524	ENST00000479532	1.00357	2.00496	24.4273	0.00040541	0.00615749	0.379935	1.30128	9.81884	0.00793155
C6orf134-008	6	30594692	ENSG00000137343	ENST00000493388	1.62679	3.08824	24.4094	0.000406596	0.00617143	0.73083	1.65959	14.1774	0.0023636
ZNF28-201	19	53300659	ENSG00000198538	ENST00000360272+ENST00000457749	1.17	2.25012	24.3992	0.000407276	0.00618013	0.601566	1.51736	14.7026	0.00207304
CYP51A1-002	7	91742726	ENSG00000001630	ENST00000450723	1.57071	2.97052	24.3827	0.000408378	0.00619112	-0.0741954	-1.05277	0.148974	0.70577
PLEKHB2-004	2	131865129	ENSG00000115762	ENST00000409612	1.99679	3.9911	24.3457	0.00041086	0.00621793	0.331786	1.25857	4.4538	0.0547983
ZNF821-202	16	71893589	ENSG00000102984	ENST00000425432	1.7725	3.41645	24.3102	0.00041326	0.0062429	0.95194	1.93447	19.2632	0.000734852
CNOT4-202	7	135070923	ENSG00000080802	ENST00000315544+ENST00000428680	1.1175	2.16971	24.2733	0.000415773	0.00627427	0.752575	1.6848	32.4629	7.36326e-05
QTRTD1-015	3	113785092	ENSG00000151576	ENST00000467703	1.23071	2.34683	24.2231	0.000419218	0.00631138	0.694799	1.61866	12.4327	0.00373145
LBA1-002	3	36940598	ENSG00000168016	ENST00000463764	2.53082	5.77901	24.2181	0.000419563	0.0063151	1.40234	2.6433	11.9593	0.00424912
PQLC3-001	2	11295498	ENSG00000162976	ENST00000295083	1.03232	2.04531	24.2163	0.000419688	0.0063151	0.648981	1.56806	22.451	0.000389085
SSR4-012	X	153060134	ENSG00000180879	ENST00000471880	1.28089	2.42989	24.2109	0.000420057	0.00631842	0.642809	1.56137	16.9236	0.0012247
C11orf30-204	11	76156075	ENSG00000158636	ENST00000427574	1.66379	3.16847	24.2015	0.000420711	0.00632196	0.973174	1.96316	71.7731	1.19984e-06
ANKRD28-001	3	15708746	ENSG00000206560	ENST00000412318	1.26125	2.39703	24.1916	0.000421398	0.00632923	0.462367	1.3778	8.13722	0.0136062
NOLC1-201	10	103911933	ENSG00000166197	ENST00000405356	1.26482	2.40297	24.1891	0.000421569	0.00633097	-0.0457309	-1.03221	0.135252	0.718975
MRPL38-003	17	73897972	ENSG00000204316	ENST00000464758	1.28375	2.43471	24.1501	0.000424287	0.00636099	0.30895	1.23881	3.05574	0.104047
PIAS3-003	1	145583714	ENSG00000131788	ENST00000472114	1.60732	3.04686	24.1164	0.000426651	0.00638726	0.921562	1.89417	23.2696	0.000333699
NARG1-006	4	140297531	ENSG00000164134	ENST00000496716	1.13875	2.2019	24.0878	0.000428672	0.00641	0.443734	1.36012	5.75869	0.0321265
DBR1-002	3	137890162	ENSG00000138231	ENST00000463982	1.09196	2.13164	24.0841	0.000428936	0.00641311	0.715725	1.64231	11.0591	0.00548226
SR140-201	3	142720372	ENSG00000163714	ENST00000319822+ENST00000429264	1.08304	2.11849	24.0468	0.000431587	0.00644437	0.159401	1.11682	1.17576	0.29795
MAD1L1-005	7	2258988	ENSG00000002822	ENST00000455998	1.31821	2.49357	24.0419	0.000431932	0.00644842	0.151637	1.11083	0.827178	0.379667
PCP4-001	21	41239243	ENSG00000183036	ENST00000328619	1.42339	2.68216	24.0272	0.000432989	0.00646111	1.55638	2.94115	9.99229	0.00752201
CCT4-004	2	62115083	ENSG00000115484	ENST00000461370	1.1875	2.27758	23.9734	0.000436865	0.00649811	0.0394672	1.02773	0.080176	0.781524
ZNF90-205	19	19976714	ENSG00000213988	ENST00000355650	1.38571	2.61301	23.9435	0.000439033	0.00652251	0.994614	1.99255	15.3409	0.00177393
SRGAP2P2-001	1	143916242	ENSG00000196369	ENST00000491897	1.02696	2.03773	23.9309	0.000439949	0.00652936	0.325035	1.25269	4.56731	0.0521973
PTK2-201	8	141744796	ENSG00000169398	ENST00000342207	1.45286	2.7375	23.9238	0.000440473	0.00653544	0.401042	1.32046	8.45782	0.0122292
RGS3-029	9	116241151	ENSG00000138835	ENST00000466735	1.19107	2.28322	23.9189	0.000440827	0.00653732	0.741606	1.67204	41.1842	2.29558e-05
TC2N-201	14	92246266	ENSG00000165929	ENST00000340892	1.11893	2.17186	23.8543	0.000445586	0.00659173	0.911649	1.88119	31.1703	8.92349e-05
FTSJD2-001	6	37400996	ENSG00000137200	ENST00000373451	1.23071	2.34683	23.8444	0.000446317	0.00659915	0.92286	1.89587	38.3362	3.2836e-05
DNAJA4-008	15	78562359	ENSG00000140403	ENST00000485075	1.61554	3.06425	23.775	0.00045151	0.00665794	1.61219	3.05715	13.8436	0.00257278
ROD1-003	9	115038190	ENSG00000119314	ENST00000450374	1.00754	2.01047	23.7609	0.000452572	0.00666933	0.569462	1.48397	11.0465	0.00550221
SULT1A3-002	16	30207111	ENSG00000213599	ENST00000395137	1.25089	2.37989	23.7258	0.000455227	0.00669835	0.983031	1.97661	16.0346	0.00150401
TOP3B-008	22	22330018	ENSG00000100038	ENST00000434517	1.35064	2.55026	23.7206	0.000455621	0.00670224	0.209372	1.15618	1.17226	0.29864
KB-1323B2.1-201	22	21823437	ENSG00000206140	ENST00000382924	1.03591	2.05041	23.6249	0.000462972	0.00678345	0.443999	1.36037	4.9406	0.0446212
TMBIM6-203	12	50135592	ENSG00000139644	ENST00000423828	1.09071	2.12979	23.5787	0.000466572	0.00682028	0.192072	1.1424	2.22356	0.159816
ATP6AP1-202	X	153657023	ENSG00000071553	ENST00000445849	1.09786	2.14037	23.5328	0.000470183	0.00685761	0.822791	1.76883	26.1471	0.000199923
PSMD5-003	9	123577774	ENSG00000095261	ENST00000373920	1.12862	2.1865	23.5318	0.000470256	0.00685761	0.495389	1.4097	8.89219	0.0106145
IGSF9-201	1	159896832	ENSG00000085552	ENST00000198587	1.2225	2.33351	23.504	0.000472457	0.00688294	1.0756	2.1076	13.8539	0.00256604
C13orf23-003	13	39584003	ENSG00000120685	ENST00000352251	1.1125	2.1622	23.4829	0.000474139	0.00689782	0.661324	1.58153	16.3173	0.00140787
UAP1L1-001	9	139971953	ENSG00000197355	ENST00000409858	1.73054	3.31851	23.4578	0.000476147	0.0069174	0.516858	1.43084	7.00799	0.0201367
AKTIP-203	16	53528868	ENSG00000166971	ENST00000453503	1.22125	2.33149	23.4516	0.000476643	0.00692285	0.351109	1.27554	2.43035	0.143045
TMEM37-001	2	120189445	ENSG00000171227	ENST00000306406	2.6185	6.14111	23.4407	0.000477516	0.00693014	1.32381	2.50327	15.3398	0.00177441
HSCB-005	22	29138667	ENSG00000100209	ENST00000483861	1.34857	2.5466	23.395	0.000481206	0.00696449	0.882087	1.84304	23.9786	0.000292994
PRPF4-003	9	116041376	ENSG00000136875	ENST00000488937	1.09893	2.14196	23.3333	0.000486248	0.00701533	0.430541	1.34774	7.40943	0.0174643
GUSBL2-002	6	58272361	ENSG00000215190	ENST00000422882	1.10964	2.15792	23.3326	0.000486306	0.00701533	0.840231	1.79034	30.7683	9.48446e-05
RPRD1B-006	20	36713778	ENSG00000101413	ENST00000484683	1.38643	2.61431	23.3297	0.000486538	0.0070178	0.462223	1.37766	9.07517	0.0100098
TMEM189-002	20	48740274	ENSG00000240849	ENST00000371650+ENST00000371652	1.13554	2.197	23.2974	0.000489209	0.00704131	0.951534	1.93393	16.0265	0.00150685
TTC27-006	2	32853099	ENSG00000018699	ENST00000448773	1.23786	2.35848	23.2556	0.000492682	0.00707357	-0.426661	-1.34412	5.00485	0.0434528
ZMYM3-202	X	70459474	ENSG00000147130	ENST00000412202	1.37464	2.59304	23.242	0.000493815	0.00708542	0.76565	1.70014	22.886	0.000358431
MAP3K8-005	10	30723594	ENSG00000107968	ENST00000413724	2.22536	4.67627	23.2346	0.000494435	0.00708997	1.66272	3.16612	13.022	0.0031861
C6orf72-002	6	149900059	ENSG00000055211	ENST00000433539	1.04432	2.0624	23.2178	0.000495846	0.00710214	0.0872555	1.06235	0.346704	0.56609
HMBS-203	11	118955624	ENSG00000149397	ENST00000442944	1.25357	2.38431	23.2096	0.000496531	0.00710822	0.824607	1.77105	17.9749	0.000968594
CDK10-203	16	89753112	ENSG00000185324	ENST00000393082	2.16607	4.488	23.1792	0.0004991	0.00713363	0.875597	1.83477	17.0115	0.0012005
RGS12-204	4	3315874	ENSG00000159788	ENST00000344733	1.02893	2.04051	23.1724	0.000499674	0.00714006	-0.0606605	-1.04294	0.0755099	0.787802
TIMM8A-002	X	100602425	ENSG00000126953	ENST00000480575	1.18196	2.26885	23.1058	0.000505365	0.00720884	0.865167	1.82155	13.5082	0.002805
RGPD2-002	2	88071688	ENSG00000185304	ENST00000469984	1.11607	2.16756	23.0703	0.000508424	0.00723659	0.895436	1.86017	16.7862	0.00126366
KLF4-003	9	110247133	ENSG00000136826	ENST00000493306	1.05161	2.07284	23.0458	0.000510549	0.00725756	1.01299	2.01809	16.6463	0.00130481
STYX-201	14	53196883	ENSG00000198252	ENST00000442123	1.24196	2.3652	23.0029	0.0005143	0.00729645	0.966306	1.95383	24.1783	0.000282588
BAT2L-205	9	134305532	ENSG00000130723	ENST00000458550	1.13036	2.18913	22.984	0.000515961	0.00731366	0.625352	1.54259	8.86728	0.0107001
NRCAM-006	7	107790355	ENSG00000091129	ENST00000425651	1.52411	2.87609	22.9651	0.000517628	0.00732699	0.505433	1.41955	15.4455	0.00172985
SNRNP35-203	12	123942684	ENSG00000184209	ENST00000392420	1.64718	3.1322	22.9533	0.000518673	0.00733686	0.347763	1.27259	4.17454	0.0618847
POR-013	7	75583307	ENSG00000127948	ENST00000454934	1.12625	2.18291	22.8666	0.000526432	0.00742184	0.601014	1.51678	10.0648	0.00735812
CLN3-204	16	28491051	ENSG00000188603	ENST00000357076	1.61661	3.06653	22.8649	0.000526584	0.00742216	0.501137	1.41533	10.5094	0.00643951
ABCA2-003	9	139912664	ENSG00000107331	ENST00000492260	1.24218	2.36555	22.851	0.000527839	0.00743528	1.01845	2.02574	14.5705	0.00214199
PDXK-201	21	45152259	ENSG00000160209	ENST00000400399	1.09339	2.13375	22.8391	0.000528916	0.00744316	0.784775	1.72282	26.1468	0.000199934
MAGI3-003	1	113933594	ENSG00000081026	ENST00000369615	1.47357	2.77709	22.8383	0.000528992	0.00744331	1.03873	2.05442	12.3664	0.0037993
PDLIM7-008	5	176918760	ENSG00000196923	ENST00000463411	2.10786	4.31051	22.8243	0.000530263	0.00745485	0.415256	1.33353	1.44283	0.25114
SELT-003	3	150321078	ENSG00000198843	ENST00000477889	1.71804	3.28988	22.8081	0.000531733	0.00747	0.384888	1.30576	8.40935	0.0124265
GGPS1-004	1	235492331	ENSG00000152904	ENST00000476121	1.45304	2.73784	22.7579	0.000536342	0.00751637	0.349228	1.27388	4.1806	0.0617198
AC118138-001	7	74378915	ENSG00000183086	ENST00000426327	2.07911	4.22546	22.7289	0.00053902	0.00754378	1.96936	3.91595	16.4097	0.001378
FAM185A-005	7	102389889	ENSG00000222011	ENST00000496790	1.28232	2.4323	22.7199	0.000539862	0.00755281	0.581061	1.49595	10.2879	0.00687941
NME4-001	16	447209	ENSG00000103202	ENST00000219479	1.30768	2.47543	22.7059	0.000541166	0.00756921	0.488266	1.40276	10.0632	0.00736166
ALAD-201	9	116148599	ENSG00000148218	ENST00000277315	1.34929	2.54786	22.6962	0.000542064	0.00757808	0.754242	1.68675	15.6195	0.00165928
ATF7IP2-002	16	10479912	ENSG00000166669	ENST00000396559	1.94	3.83706	22.6468	0.000546705	0.00762533	1.04813	2.06785	12.3185	0.00384928
MARCH7-003	2	160590476	ENSG00000136536	ENST00000409591	1.33554	2.52369	22.6425	0.000547106	0.00762593	0.501238	1.41543	11.2157	0.00524047
U2AF1-007	21	44513066	ENSG00000160201	ENST00000478282	1.12036	2.17401	22.6215	0.000549091	0.00764531	0.917832	1.88927	24.7586	0.000254685
SS18L1-003	20	60718851	ENSG00000184402	ENST00000331758	1.11875	2.17159	22.6076	0.000550415	0.00765572	0.980374	1.97298	38.9462	3.03611e-05
ZMYM2-005	13	20532923	ENSG00000121741	ENST00000382871	1.61732	3.06805	22.5813	0.000552923	0.00768038	0.85293	1.80617	29.9421	0.000107702
ATXN2-010	12	111907622	ENSG00000204842	ENST00000495342	1.22821	2.34277	22.5313	0.000557723	0.00772627	0.410613	1.32925	11.7136	0.00455041
C6orf115-002	6	139349979	ENSG00000146386	ENST00000461027	1.30329	2.4679	22.5178	0.000559034	0.00773907	0.397568	1.31729	3.41022	0.0877111
DNAJC2-005	7	102952966	ENSG00000105821	ENST00000475065	1.0975	2.13984	22.4487	0.000565764	0.00780201	0.721978	1.64944	7.43943	0.0172819
ZHX1-202	8	124260697	ENSG00000165156	ENST00000395571	1.25679	2.38963	22.4265	0.000567949	0.00782667	0.748316	1.67983	23.4536	0.000322541
SHKBP1-202	19	41082790	ENSG00000160410	ENST00000418276	1.88286	3.68805	22.4221	0.000568387	0.00783084	0.41073	1.32936	3.98946	0.0671885
AC009244.3-202	7	129142633	ENSG00000240204	ENST00000488846	1.16714	2.24567	22.409	0.000569687	0.00784591	0.86884	1.82619	10.9285	0.00569372
MGRN1-201	16	4674826	ENSG00000102858	ENST00000262370	1.24393	2.36843	22.3814	0.000572424	0.0078704	0.776258	1.71268	13.5782	0.00275456
TAF1B-201	2	9981675	ENSG00000115750	ENST00000396240+ENST00000396242	1.05821	2.08235	22.3797	0.000572595	0.00787181	0.600986	1.51675	14.4222	0.00222265
STAT1-005	2	191835308	ENSG00000115415	ENST00000423282	2.1125	4.3244	22.3656	0.000574001	0.00788266	1.18293	2.27037	13.7406	0.00264167
TFDP2-023	3	141668990	ENSG00000114126	ENST00000483445	1.17286	2.25458	22.3255	0.000578024	0.00792333	0.320512	1.24877	6.30248	0.0260916
METTL11A-001	9	132388479	ENSG00000148335	ENST00000459968	1.34393	2.53842	22.3204	0.000578538	0.00792573	0.743241	1.67393	17.814	0.00100343
AC011317.1-201	3	150479724	ENSG00000244265	ENST00000461943	1.79411	3.46801	22.2279	0.000587951	0.00802419	1.40415	2.64662	15.7019	0.00162705
IDI1-002	10	1088572	ENSG00000067064	ENST00000429642	1.52036	2.86862	22.156	0.000595392	0.0080942	0.316507	1.24531	2.9329	0.110559
SEMA3C-005	7	80456765	ENSG00000075223	ENST00000427167	1.11286	2.16274	22.1351	0.000597573	0.00811414	0.466006	1.38128	3.95988	0.068086
WDR89-201	14	64065220	ENSG00000140006	ENST00000267522	1.4875	2.80403	22.1318	0.000597918	0.00811414	0.910214	1.87932	18.5667	0.000851915
PDS5B-009	13	33160680	ENSG00000083642	ENST00000498550	1.82839	3.55141	22.1255	0.000598589	0.00812133	0.967663	1.95567	26.1633	0.000199371
GTF2I-010	7	74152365	ENSG00000077809	ENST00000462915	1.61768	3.06881	22.1137	0.000599821	0.00813517	0.675238	1.59686	13.8664	0.00255785
C9orf3-207	9	97488981	ENSG00000148120	ENST00000428218	1.54071	2.90939	22.0656	0.000604907	0.00819448	0.604212	1.52015	9.23867	0.00950317
RAC1-002	7	6414170	ENSG00000136238	ENST00000356142	1.2575	2.39081	22.0581	0.000605705	0.00820335	0.409723	1.32843	9.96202	0.00759167
SECISBP2-003	9	91947503	ENSG00000187742	ENST00000440898	1.34946	2.54817	22.0489	0.000606692	0.00821285	0.845595	1.79701	41.286	2.26721e-05
NBPF3-005	1	21766624	ENSG00000142794	ENST00000475869	1.08054	2.11482	22.043	0.000607314	0.0082174	0.358397	1.282	7.38655	0.017605
UGT1A3-001	2	234637754	ENSG00000243135	ENST00000482026	1.38768	2.61657	22.029	0.000608817	0.00823289	1.54056	2.90907	15.8771	0.00156083
CDC2L2-013	1	1653905	ENSG00000008128	ENST00000487462	1.3155	2.48889	21.991	0.000612897	0.00827541	-0.0607864	-1.04303	0.0804718	0.781133
ADNP-002	20	49505585	ENSG00000101126	ENST00000396029	1.06482	2.09191	21.9768	0.000614437	0.00828646	0.792028	1.73151	41.46	2.21965e-05
ATIC-006	2	216176715	ENSG00000138363	ENST00000488712	1.24161	2.36462	21.9681	0.000615378	0.00829165	0.702675	1.62752	32.4237	7.40571e-05
ZNF394-002	7	99090865	ENSG00000160908	ENST00000426306	1.18893	2.27983	21.9612	0.00061612	0.00829933	0.766806	1.7015	21.617	0.000456747
EIF2AK1-002	7	6080784	ENSG00000086232	ENST00000470168	1.34089	2.53308	21.9573	0.00061655	0.00830327	0.627229	1.5446	26.5227	0.000187541
DNAJC2-009	7	102957150	ENSG00000105821	ENST00000475090	1.33011	2.51421	21.9545	0.000616852	0.00830636	0.721978	1.64944	7.43943	0.0172819
KIAA1598-004	10	118713560	ENSG00000187164	ENST00000490615	1.04089	2.0575	21.9274	0.000619807	0.00833736	0.56744	1.48189	14.8864	0.00198129
MAGED2-007	X	54835530	ENSG00000102316	ENST00000485483	1.6675	3.17664	21.9217	0.000620436	0.00834191	0.328614	1.25581	3.2677	0.0938746
GCA-010	2	163212948	ENSG00000115271	ENST00000414723	1.14929	2.21804	21.8266	0.000630945	0.00845058	1.16874	2.24815	13.3354	0.00293406
IFT88-007	13	21141305	ENSG00000032742	ENST00000389373	1.59554	3.02207	21.8007	0.000633846	0.0084766	0.466425	1.38168	5.40188	0.0369863
ZNF800-007	7	127014664	ENSG00000048405	ENST00000434602	1.07286	2.1036	21.7693	0.00063738	0.00850823	0.486513	1.40105	9.49138	0.00877773
NEK2-002	1	211839772	ENSG00000117650	ENST00000366998	1.56446	2.95768	21.726	0.000642305	0.00855687	1.56185	2.95233	16.5337	0.00133907
ATXN1-001	6	16299343	ENSG00000124788	ENST00000244769	1.10589	2.15232	21.7226	0.000642691	0.00856102	0.728779	1.65724	28.9683	0.000125523
NUP62-202	19	50411363	ENSG00000213024	ENST00000391824	1.36732	2.57991	21.7129	0.000643794	0.00856975	0.656447	1.5762	17.6902	0.00103124
PARD3B-007	2	205410565	ENSG00000116117	ENST00000471958	1.05339	2.0754	21.6965	0.000645673	0.00858582	0.738484	1.66842	14.3565	0.00225947
AC079296.1-201	11	9116609	ENSG00000213538	ENST00000394813	1.10625	2.15285	21.695	0.000645843	0.00858582	0.988408	1.98399	21.437	0.000473087
SLC35A1-203	6	88187121	ENSG00000164414	ENST00000369557	1.23464	2.35323	21.6756	0.000648077	0.00860484	0.664329	1.58483	12.0645	0.00412722
AC004951-001	7	44024597	ENSG00000239556	ENST00000420754	1.26036	2.39555	21.6311	0.000653232	0.00865742	1.25043	2.37913	14.4285	0.00221914
SRGAP3-017	3	9431822	ENSG00000196220	ENST00000489616	1.07964	2.11351	21.5714	0.000660216	0.00872669	-1.50597	-2.84015	92.7032	2.82166e-07
WDR43-006	2	29147963	ENSG00000163811	ENST00000466067	1.29232	2.44922	21.5653	0.000660941	0.00873224	0.478357	1.39316	9.98672	0.00753477
PIGF-001	2	46808076	ENSG00000151665	ENST00000281382	1.35339	2.55512	21.564	0.000661092	0.00873224	-0.114122	-1.08232	0.357047	0.560431
ATXN2-008	12	111951278	ENSG00000204842	ENST00000481331	1.77839	3.43044	21.5295	0.00066518	0.00877113	0.410613	1.32925	11.7136	0.00455041
FAM133B-203	7	92190107	ENSG00000234545	ENST00000438306	1.40232	2.64327	21.5006	0.000668618	0.00880434	0.630432	1.54803	15.0014	0.00192627
AP1G1-204	16	71766961	ENSG00000166747	ENST00000425422	1.27964	2.42779	21.4445	0.00067537	0.00887494	0.939992	1.91852	42.4945	1.95958e-05
CNNM1-201	10	101089145	ENSG00000119946	ENST00000370528	1.20784	2.30991	21.4176	0.000678637	0.00890152	1.34025	2.53195	15.5166	0.00170061
U2AF1-006	21	44517732	ENSG00000160201	ENST00000496462	1.09875	2.14169	21.4104	0.00067951	0.00890793	0.917832	1.88927	24.7586	0.000254685
SLC4A2-004	7	150759634	ENSG00000164889	ENST00000392826	1.62125	3.07641	21.3908	0.000681901	0.00892912	0.447617	1.36379	6.57428	0.0235803
FARP2-007	2	242312093	ENSG00000006607	ENST00000418082	2.05286	4.14927	21.3897	0.000682043	0.00892996	0.507753	1.42183	7.51397	0.0168381
SEPHS1-001	10	13359424	ENSG00000086475	ENST00000327347	1.08196	2.11692	21.3418	0.000687939	0.00899077	0.760367	1.69392	21.0708	0.000508447
AC141586.1-201	16	2652266	ENSG00000197003	ENST00000356048+ENST00000359129	1.07446	2.10594	21.3366	0.00068858	0.0089971	NA	NA	NA	NA
HNRNPK-006	9	86586081	ENSG00000165119	ENST00000376256	1.02875	2.04026	21.3079	0.000692144	0.00902827	0.476026	1.39091	12.003	0.00419797
C15orf37-201	15	80215113	ENSG00000223712	ENST00000452638	1.07125	2.10125	21.2866	0.000694803	0.00905166	0.874943	1.83394	10.7161	0.00605835
AKT2-201	19	40739728	ENSG00000105221	ENST00000311278	1.06089	2.08622	21.2479	0.000699666	0.00909131	0.33047	1.25742	6.73025	0.0222678
TOP3A-002	17	18174742	ENSG00000177302	ENST00000412083	1.22034	2.33002	21.233	0.000701547	0.00910648	0.778302	1.71511	38.9965	3.01669e-05
ABCB6-202	2	220074494	ENSG00000115657	ENST00000439002	1.39186	2.62416	21.2172	0.000703549	0.00912629	0.384344	1.30527	3.47853	0.0849312
MAPK14-009	6	36043642	ENSG00000112062	ENST00000490379	1.37607	2.59561	21.1536	0.000711674	0.0092026	0.271055	1.20669	3.42398	0.0871422
ZFP1-002	16	75182425	ENSG00000184517	ENST00000464850	1.41286	2.66264	21.1343	0.000714168	0.0092255	0.94453	1.92456	21.523	0.000465196
GTF2IRD2B-003	7	74508364	ENSG00000174428	ENST00000398546	1.32607	2.50719	21.1186	0.000716196	0.00924754	0.395646	1.31553	1.62225	0.225113
ATG16L1-018	2	234185794	ENSG00000085978	ENST00000472242	1.24518	2.37048	21.1109	0.000717206	0.00925747	0.752606	1.68483	17.1777	0.00115625
FAM72C-201	1	149450957	ENSG00000203817	ENST00000452992	1.08607	2.12295	21.0953	0.000719236	0.00927845	0.898477	1.8641	12.2421	0.00393056
PHF20L1-013	8	133853798	ENSG00000129292	ENST00000477051	1.29643	2.4562	21.0906	0.000719849	0.00928219	0.366713	1.28941	5.41821	0.0367458
MYO6-201	6	76459049	ENSG00000196586	ENST00000369978	1.41339	2.66363	21.0747	0.000721926	0.00930167	0.325541	1.25313	4.43514	0.0552405
U2AF1-004	21	44513066	ENSG00000160201	ENST00000459639	1.32679	2.50843	21.0721	0.000722259	0.00930284	0.917832	1.88927	24.7586	0.000254685
AC024575.3-201	19	11455357	ENSG00000183401	ENST00000327804	1.4738	2.77753	21.067	0.000722926	0.00930831	1.10041	2.14415	14.6726	0.00208845
RP11-414H17.2-201	10	6244492	ENSG00000213994	ENST00000397194	2.04089	4.115	21.0481	0.000725411	0.00933228	0.929032	1.904	5.50071	0.0355582
PSRC1-009	1	109822178	ENSG00000134222	ENST00000409267	1.04357	2.06132	21.0047	0.000731148	0.00938775	0.716359	1.64303	12.4543	0.00370961
ATXN7L1-003	7	105428569	ENSG00000146776	ENST00000481880	1.12536	2.18156	20.9856	0.000733692	0.00940721	0.755861	1.68864	38.7519	3.11254e-05
SFRS7-001	2	38970741	ENSG00000115875	ENST00000313117	1.05518	2.07798	20.923	0.000742102	0.00946403	0.745633	1.67671	18.3581	0.000891078
AL606534.1-203	1	243229478	ENSG00000214837	ENST00000413762	1.46768	2.76576	20.9072	0.000744245	0.00948224	0.402599	1.32189	8.50743	0.0120309
PKM2-203	15	72491370	ENSG00000067225	ENST00000335181	2.62464	6.16732	20.9041	0.000744669	0.00948442	-0.18316	-1.13537	0.822735	0.380912
ST7L-014	1	113140644	ENSG00000007341	ENST00000459630	1.03375	2.04734	20.8884	0.000746799	0.009506	-0.0463972	-1.03268	0.0856375	0.774423
RABGAP1-012	9	125835839	ENSG00000011454	ENST00000474707	1.41643	2.66924	20.8652	0.000749975	0.00954219	0.718639	1.64563	27.6114	0.00015636
PARP1-003	1	226589684	ENSG00000143799	ENST00000366790	1.25268	2.38283	20.8519	0.000751793	0.00955791	0.666314	1.58701	13.2009	0.0030393
PHF8-203	X	53969797	ENSG00000172943	ENST00000375189	1.09143	2.13085	20.8441	0.000752863	0.00956622	0.557139	1.47135	17.5877	0.00105494
AP4B1-014	1	114438667	ENSG00000134262	ENST00000479801	1.58875	3.00789	20.8254	0.000755436	0.00959151	0.981287	1.97423	52.6781	6.43631e-06
APH1A-004	1	150239770	ENSG00000117362	ENST00000476538	1.79696	3.47488	20.7871	0.000760758	0.00964347	0.729006	1.6575	28.7117	0.000130773
FOXP1-001	3	71003844	ENSG00000114861	ENST00000318789	1.1525	2.22299	20.7692	0.000763246	0.00966824	0.665872	1.58653	23.1702	0.00033991
STK36-009	2	219537066	ENSG00000163482	ENST00000424080	1.71929	3.29273	20.7549	0.000765258	0.00968732	0.663235	1.58363	11.34	0.00505742
ZNF707-201	8	144766622	ENSG00000181135	ENST00000358656+ENST00000418203	1.19911	2.29598	20.7128	0.000771187	0.00973662	0.879724	1.84002	13.4263	0.00286535
WDR33-004	2	128484226	ENSG00000136709	ENST00000436787	1.50875	2.84563	20.7114	0.000771379	0.00973798	0.415683	1.33393	11.9612	0.00424688
ZC3H13-005	13	46616292	ENSG00000123200	ENST00000428921	1.21339	2.31882	20.709	0.000771721	0.00974122	-0.0403042	-1.02833	0.0161791	0.900734
CHN1-012	2	175666435	ENSG00000128656	ENST00000409089	1.65304	3.14495	20.6824	0.000775492	0.00977595	0.615792	1.5324	3.48025	0.0848624
KIAA0922-202	4	154387498	ENSG00000121210	ENST00000425772	1.58661	3.00342	20.6752	0.000776527	0.00978577	0.134205	1.09749	0.495575	0.493886
CNOT6L-202	4	78641356	ENSG00000138767	ENST00000445451	1.0575	2.08132	20.6684	0.000777501	0.00979483	-0.0127988	-1.00891	0.00426104	0.948948
TNRC18B-212	7	5391633	ENSG00000182095	ENST00000440081	1.95536	3.87812	20.6597	0.000778745	0.0098062	0.468093	1.38328	3.1977	0.0970944
DIABLO-011	12	122692863	ENSG00000184047	ENST00000439489	1.28436	2.43573	20.6566	0.000779187	0.00981068	0.644731	1.56345	22.6351	0.000375753
FLNA-002	X	153577016	ENSG00000196924	ENST00000369850	1.59071	3.01198	20.6256	0.000783643	0.00985923	0.0889533	1.0636	0.0980358	0.759173
CNNM1-203	10	101089145	ENSG00000119946	ENST00000446890	1.39723	2.63396	20.6089	0.000786047	0.00987637	1.34025	2.53195	15.5166	0.00170061
ARID4A-009	14	58798005	ENSG00000032219	ENST00000427979	1.39643	2.63249	20.5954	0.00078801	0.00989468	0.795168	1.73528	26.1805	0.000198784
KCTD20-005	6	36410813	ENSG00000112078	ENST00000265344	1.76661	3.40253	20.5668	0.000792176	0.00992747	0.648833	1.5679	15.4008	0.00174855
IFT122-207	3	129207034	ENSG00000163913	ENST00000446384	2.06286	4.17813	20.5658	0.000792323	0.00992822	0.851774	1.80472	19.0724	0.000764954
PAK4-204	19	39660169	ENSG00000130669	ENST00000435673	1.35661	2.56082	20.5519	0.000794355	0.00994502	0.78688	1.72534	15.9347	0.00153976
POMT2-202	14	77746023	ENSG00000009830	ENST00000452340	1.46339	2.75756	20.516	0.000799637	0.00999481	0.49923	1.41346	5.74241	0.0323312
SNURF-001	15	25200161	ENSG00000214265	ENST00000338327	-4.27768	-19.3959	459.259	1.62253e-10	1.87335e-07	-0.395621	-1.31551	3.10434	0.1016
AC130686.1-203	17	39784139	ENSG00000214514	ENST00000458343	-2.60464	-6.08241	278.348	2.54308e-09	1.15069e-06	-0.945741	-1.92618	19.0152	0.000774255
AC015818-001	17	20422834	ENSG00000205215	ENST00000451704	-2.36686	-5.15816	202.316	1.43274e-08	3.57967e-06	-0.96994	-1.95876	14.2215	0.00233745
SRGAP3-002	3	9022278	ENSG00000196220	ENST00000360413	-2.65089	-6.28056	201.821	1.45173e-08	3.60642e-06	-1.50597	-2.84015	92.7032	2.82166e-07
CAV2-023	7	116139834	ENSG00000105971	ENST00000393480	-2.50839	-5.68986	160.544	4.93509e-08	8.97453e-06	-0.864011	-1.82009	23.1048	0.000344074
MME-003	3	154797810	ENSG00000196549	ENST00000382989	-2.67857	-6.40222	158.518	5.27947e-08	9.42189e-06	-2.00084	-4.00234	14.4636	0.0021998
SH3KBP1-008	X	19552125	ENSG00000147010	ENST00000379716	-2.6175	-6.13686	157.084	5.54025e-08	9.76597e-06	-0.767602	-1.70244	32.9764	6.8327e-05
LCN6-001	9	139638469	ENSG00000204003	ENST00000341206	-1.44339	-2.7196	144.174	8.72204e-08	1.33301e-05	-0.14462	-1.10544	0.495267	0.494018
TICAM2-001	5	114914347	ENSG00000243414	ENST00000427199	-1.49214	-2.81306	142.876	9.14817e-08	1.37618e-05	0.0791865	1.05642	0.245143	0.628791
CAPN2-006	1	223939721	ENSG00000162909	ENST00000480581	-2.19393	-4.5755	140.614	9.9511e-08	1.46152e-05	-1.31613	-2.48998	15.432	0.00173546
TRAK1-004	3	42132562	ENSG00000182606	ENST00000327628	-2.56554	-5.91975	139.585	1.03433e-07	1.50475e-05	-0.925499	-1.89934	13.8859	0.00254515
ATPIF1-001	1	28562644	ENSG00000130770	ENST00000335514	-2.5375	-5.80582	127.354	1.67367e-07	2.18338e-05	-0.40462	-1.32374	1.95548	0.185431
KIAA1128-002	10	86131547	ENSG00000107771	ENST00000434844	-1.88839	-3.70223	125.083	1.83877e-07	2.35072e-05	-0.556235	-1.47043	9.33699	0.00921293
POMGNT1-005	1	46654356	ENSG00000085998	ENST00000475642	-1.21982	-2.32918	123.47	1.96767e-07	2.48845e-05	-0.910002	-1.87905	53.6873	5.82044e-06
COPS8-004	2	237994586	ENSG00000198612	ENST00000409629	-2.43161	-5.39494	121.547	2.13553e-07	2.65051e-05	-0.608265	-1.52443	13.1585	0.00307337
ARMET-201	3	51422703	ENSG00000145050	ENST00000273628	-1.00679	-2.00943	119.331	2.35024e-07	2.85531e-05	-0.722777	-1.65036	33.0704	6.74043e-05
IDH3B-003	20	2639188	ENSG00000101365	ENST00000477689	-1.98339	-3.95422	116.642	2.64592e-07	3.09355e-05	-0.638121	-1.5563	12.6533	0.00351548
RIN1-201	11	66099542	ENSG00000174791	ENST00000311320	-2.40357	-5.29111	102.642	5.12251e-07	5.06216e-05	-1.24283	-2.36662	17.0037	0.00120262
SRGAP3-001	3	9022278	ENSG00000196220	ENST00000383836	-1.71489	-3.28272	100.436	5.72701e-07	5.45425e-05	-1.50597	-2.84015	92.7032	2.82166e-07
SNUPN-202	15	75890424	ENSG00000169371	ENST00000394932	-1.52679	-2.88143	100.205	5.79487e-07	5.49508e-05	-0.880206	-1.84064	46.1656	1.28266e-05
PGAP2-206	11	3819132	ENSG00000148985	ENST00000418083	-1.05268	-2.07438	99.3039	6.06945e-07	5.666e-05	-0.70505	-1.6302	21.9487	0.000428327
LGALS7B-201	19	39279842	ENSG00000178934	ENST00000314980+ENST00000378626	-3.74036	-13.3647	96.7328	6.9411e-07	6.29133e-05	NA	NA	NA	NA
SLC3A2-205	11	62648496	ENSG00000168003	ENST00000422606	-1.12964	-2.18805	95.9107	7.25038e-07	6.4538e-05	-0.714863	-1.64133	17.4247	0.00109393
TEX264-005	3	51715477	ENSG00000164081	ENST00000463857	-1.61054	-3.05365	93.6996	8.16606e-07	7.01963e-05	-0.310803	-1.2404	3.38481	0.0887732
SRGAP3-004	3	9075115	ENSG00000196220	ENST00000485983	-2.16743	-4.49222	93.1558	8.41169e-07	7.13473e-05	-1.50597	-2.84015	92.7032	2.82166e-07
SOX7-001	8	10581278	ENSG00000171056	ENST00000304501	-2.12946	-4.37555	91.4949	9.21761e-07	7.66555e-05	-0.895667	-1.86047	28.6071	0.000132986
SRGAP3-008	3	9055104	ENSG00000196220	ENST00000475560	-2.13443	-4.39063	89.446	1.03405e-06	8.35747e-05	-1.50597	-2.84015	92.7032	2.82166e-07
KIAA1432-002	9	5656654	ENSG00000107036	ENST00000418622	-1.39946	-2.63804	88.9002	1.06663e-06	8.56655e-05	0.030497	1.02136	0.0370921	0.850258
NIT1-011	1	161088576	ENSG00000158793	ENST00000485594	-1.21589	-2.32284	88.5533	1.08796e-06	8.65921e-05	-0.720412	-1.64765	30.2214	0.000103141
SYNE1-013	6	152688132	ENSG00000131018	ENST00000469439	-1.38286	-2.60784	86.394	1.23264e-06	9.51429e-05	-0.683438	-1.60596	7.96778	0.014407
AGPAT1-006	6	32135989	ENSG00000204310	ENST00000395499	-1.885	-3.69353	86.1707	1.24886e-06	9.60077e-05	-0.553302	-1.46744	13.2954	0.00296491
RIN2-201	20	19870210	ENSG00000132669	ENST00000440354	-1.51464	-2.85728	84.8012	1.354e-06	0.000102084	-0.538721	-1.45268	7.52382	0.0167805
CTAGE5-004	14	39735501	ENSG00000150527	ENST00000396165	-2.48943	-5.61555	84.3837	1.3881e-06	0.000103821	-0.923393	-1.89657	14.4225	0.00222248
CECR9-001	22	17809924	ENSG00000231004	ENST00000453421	-1.10732	-2.15445	82.4569	1.55918e-06	0.000111649	-0.477533	-1.39236	7.01779	0.020066
AL353997.1-201	17	18343299	ENSG00000214856	ENST00000430915	-1.25982	-2.39466	80.0179	1.81268e-06	0.000124271	-0.968623	-1.95697	19.8776	0.000646835
OXR1-204	8	107282473	ENSG00000164830	ENST00000445937+ENST00000452423	-1.84982	-3.60456	78.2947	2.02125e-06	0.000134204	0.240006	1.181	1.78093	0.204973
ATXN7-001	3	63850236	ENSG00000163635	ENST00000295900	-1.41304	-2.66297	76.9174	2.20846e-06	0.000142275	1.01515	2.02111	73.1909	1.076e-06
POMGNT1-202	1	46654355	ENSG00000085998	ENST00000396420	-1.02964	-2.04152	76.8733	2.21478e-06	0.000142522	-0.910002	-1.87905	53.6873	5.82044e-06
SORBS3-203	8	22423766	ENSG00000120896	ENST00000443610	-2.47564	-5.56215	75.2058	2.47031e-06	0.000154301	-0.713292	-1.63954	13.2956	0.00296471
RIN1-203	11	66099542	ENSG00000174791	ENST00000434553	-1.19546	-2.29019	74.161	2.64811e-06	0.000162543	-1.24283	-2.36662	17.0037	0.00120262
APP-004	21	27252861	ENSG00000142192	ENST00000346798	-2.00036	-4.00099	74.1563	2.64895e-06	0.000162543	-0.668245	-1.58914	25.3465	0.000229616
CDKN2A-010	9	21970715	ENSG00000147889	ENST00000497750	-1.74107	-3.34283	72.3648	2.99031e-06	0.00017844	-0.817764	-1.76267	19.6608	0.000676426
USMG5-002	10	105148807	ENSG00000173915	ENST00000309579	-1.49464	-2.81794	72.3128	3.00097e-06	0.000178891	-0.246686	-1.18648	2.76367	0.120371
FAM73A-001	1	78245309	ENSG00000180488	ENST00000370791	-1.11696	-2.1689	72.1594	3.03268e-06	0.000180082	-0.869394	-1.82689	38.9611	3.03034e-05
DMKN-061	19	35988132	ENSG00000161249	ENST00000472365	-2.08411	-4.24013	71.195	3.24125e-06	0.000189287	-1.2107	-2.31449	15.5844	0.00167326
SNURF-202	15	25200136	ENSG00000214265	ENST00000403911	-2.06593	-4.18703	70.9985	3.28577e-06	0.000190949	-0.395621	-1.31551	3.10434	0.1016
NCRNA00086-001	X	134555868	ENSG00000178947	ENST00000417443	-1.59964	-3.03068	70.5151	3.39847e-06	0.000195293	-1.42588	-2.68678	65.1351	2.05056e-06
SQSTM1-001	5	179247759	ENSG00000161011	ENST00000389805	-1.3	-2.46229	70.2413	3.4643e-06	0.000197987	-0.414227	-1.33258	5.51986	0.035289
ACO2-201	22	41895724	ENSG00000100412	ENST00000445344	-1.89554	-3.7206	69.9514	3.53564e-06	0.000200469	-0.318969	-1.24744	5.49028	0.0357058
SLC3A2-201	11	62648287	ENSG00000168003	ENST00000338663	-1.36214	-2.57067	69.6914	3.60112e-06	0.00020308	-0.714863	-1.64133	17.4247	0.00109393
CLDN12-002	7	90032863	ENSG00000157224	ENST00000394605	-1.76196	-3.3916	69.3216	3.6967e-06	0.000206645	-0.650809	-1.57005	22.3362	0.000397672
EIF3L-003	22	38266172	ENSG00000100129	ENST00000482600	-1.99214	-3.97827	69.1851	3.73275e-06	0.000207952	-0.495305	-1.40962	13.8438	0.0025727
PPPDE2-003	22	41996897	ENSG00000100418	ENST00000468151	-1.41196	-2.66099	68.9157	3.80509e-06	0.000211265	-0.549888	-1.46397	17.2432	0.00113933
SPHK1-202	17	74381289	ENSG00000176170	ENST00000392496	-1.29786	-2.45863	68.8727	3.81678e-06	0.000211607	-0.821707	-1.7675	6.99405	0.0202378
RPLP1-002	15	69745157	ENSG00000137818	ENST00000357790	-1.83857	-3.57656	68.4475	3.93477e-06	0.000216894	-0.467073	-1.3823	6.99734	0.0202138
SRGAP3-003	3	9048647	ENSG00000196220	ENST00000433332	-1.987	-3.96412	67.9831	4.06857e-06	0.000221727	-1.50597	-2.84015	92.7032	2.82166e-07
ARHGAP5-205	14	32546515	ENSG00000100852	ENST00000433497	-1.39143	-2.62338	67.9825	4.06875e-06	0.000221727	-0.534308	-1.44825	9.71118	0.00819882
ITPR1-016	3	4824024	ENSG00000150995	ENST00000481415	-1.98536	-3.95961	67.8775	4.09975e-06	0.000222826	-0.487006	-1.40153	8.45921	0.0122235
STEAP3-202	2	119981384	ENSG00000115107	ENST00000393108	-1.30821	-2.47635	67.8195	4.11699e-06	0.000223402	-0.552968	-1.4671	8.1904	0.0133658
KIAA1826-202	11	105880557	ENSG00000170903	ENST00000313794	-1.12929	-2.1875	66.9471	4.38689e-06	0.000234614	-0.884547	-1.84618	17.998	0.000963686
GART-003	21	34876238	ENSG00000159131	ENST00000381815	-1.93571	-3.82567	66.6883	4.47092e-06	0.00023841	-0.304363	-1.23487	3.60997	0.0798756
CDKN2A-009	9	21968055	ENSG00000147889	ENST00000498124	-1.96268	-3.89785	66.4952	4.53485e-06	0.000240899	-0.817764	-1.76267	19.6608	0.000676426
UBAC2-003	13	99896769	ENSG00000134882	ENST00000494576	-2.04554	-4.12827	66.4649	4.54497e-06	0.000240938	-0.334638	-1.26106	5.35964	0.0376174
SUCLG1-001	2	84650647	ENSG00000163541	ENST00000393868	-1.82796	-3.55036	66.0033	4.70266e-06	0.00024668	0.0238878	1.0167	0.0266348	0.872873
PRSS1-202	7	142478064	ENSG00000204983	ENST00000311757	-1.23664	-2.3565	65.8012	4.77369e-06	0.000249609	-0.64153	-1.55998	5.55599	0.0347878
TMEM139-003	7	142982044	ENSG00000178826	ENST00000409244	-1.17179	-2.2529	65.4949	4.8838e-06	0.000253521	-1.14718	-2.21481	11.5902	0.0047111
INPP5F-002	10	121578228	ENSG00000198825	ENST00000369080	-1.92268	-3.79126	65.0244	5.05882e-06	0.000260139	-0.541834	-1.45582	15.8204	0.0015819
SPG20-002	13	36875775	ENSG00000133104	ENST00000438666	-1.00661	-2.00918	64.8529	5.12442e-06	0.000262455	-0.994879	-1.99291	70.5874	1.31617e-06
AIG1-007	6	143486297	ENSG00000146416	ENST00000494282	-1.28768	-2.44135	64.4647	5.27671e-06	0.000267993	-0.74192	-1.6724	31.6532	8.29966e-05
MME-010	3	154799133	ENSG00000196549	ENST00000473730	-2.76786	-6.81096	63.4892	5.68345e-06	0.000283384	-2.00084	-4.00234	14.4636	0.0021998
OSTM1-003	6	108362676	ENSG00000081087	ENST00000492130	-2.02304	-4.06438	62.5878	6.09249e-06	0.00029775	-0.579861	-1.49471	12.6359	0.00353198
TMEM87A-203	15	42503355	ENSG00000103978	ENST00000448392	-1.00554	-2.00769	62.3622	6.20024e-06	0.000301308	-0.849207	-1.80151	35.1429	5.03001e-05
SEC22C-001	3	42589463	ENSG00000093183	ENST00000273156	-1.45679	-2.74496	62.2066	6.27584e-06	0.000303954	-0.74754	-1.67893	22.4388	0.000389989
ITM2C-006	2	231729695	ENSG00000135916	ENST00000326407	-1.18268	-2.26998	61.5074	6.62927e-06	0.000316249	-0.75596	-1.68876	21.6245	0.000456082
KLHL21-001	1	6650784	ENSG00000162413	ENST00000377658	-1.09175	-2.13132	60.6104	7.11766e-06	0.000332263	-0.896626	-1.86171	18.028	0.000957395
PFKM-201	12	48531513	ENSG00000152556	ENST00000312352	-1.13786	-2.20054	60.5541	7.1497e-06	0.000332683	-0.80154	-1.74296	39.7994	2.72525e-05
P4HA2-002	5	131528303	ENSG00000072682	ENST00000360568	-1.52768	-2.88322	59.3118	7.90177e-06	0.00035842	-0.825963	-1.77272	22.4587	0.000388515
ZNF513-001	2	27600098	ENSG00000163795	ENST00000323703	-1.17964	-2.26521	58.5282	8.42419e-06	0.000373246	-0.897082	-1.8623	16.8957	0.0012325
SMARCAL1-002	2	217279836	ENSG00000138375	ENST00000392128	-1.54179	-2.91155	57.3609	9.27972e-06	0.000397808	-0.492332	-1.40672	10.0924	0.00729689
OXR1-006	8	107371704	ENSG00000164830	ENST00000438229	-1.46764	-2.7657	57.0463	9.52755e-06	0.000406007	0.240006	1.181	1.78093	0.204973
MRPS27-201	5	71515238	ENSG00000113048	ENST00000431255	-1.58911	-3.00863	56.9893	9.57323e-06	0.000406836	-0.198248	-1.1473	0.980359	0.340208
BIVM-001	13	103459894	ENSG00000134897	ENST00000474443	-1.17054	-2.25095	56.8786	9.66281e-06	0.000409558	-0.958163	-1.94283	27.3768	0.000162536
ARHGAP26-021	5	142416761	ENSG00000145819	ENST00000443674	-1.30329	-2.4679	56.1315	1.02937e-05	0.00043067	-0.969568	-1.95825	53.7119	5.8063e-06
MYO1B-002	2	192141611	ENSG00000128641	ENST00000392316	-1.71714	-3.28785	55.9356	1.04671e-05	0.000435903	0.0359369	1.02522	0.0262499	0.873786
TOMM7-004	7	22852592	ENSG00000196683	ENST00000372879	-2.40268	-5.28784	55.9317	1.04705e-05	0.000435903	-0.855496	-1.80938	30.1623	0.000104088
AARSD1-017	17	41108422	ENSG00000108825	ENST00000436545	-1.15375	-2.22491	55.1534	1.11944e-05	0.000458343	-0.731497	-1.66036	19.907	0.000642933
U73166.1-201	3	50298665	ENSG00000230454	ENST00000426302	-1.14893	-2.21749	54.9628	1.13805e-05	0.000463815	0.386252	1.30699	1.96888	0.184032
GAPDH-009	12	6643985	ENSG00000111640	ENST00000460556	-1.07589	-2.10803	54.6157	1.1729e-05	0.000473818	-0.195964	-1.14549	2.28685	0.154433
MRPL43-005	10	102746033	ENSG00000055950	ENST00000493646	-1.14625	-2.21338	54.5879	1.17574e-05	0.000474313	-0.0942856	-1.06754	0.232307	0.637843
LRRC8A-002	9	131644475	ENSG00000136802	ENST00000372599	-1.59893	-3.02918	54.4596	1.18898e-05	0.000477461	-0.979027	-1.97114	19.0076	0.000775501
HSPG2-201	1	22213726	ENSG00000142798	ENST00000311538+ENST00000412328	-2.71125	-6.54889	54.197	1.21662e-05	0.000485338	-1.4602	-2.75147	11.6097	0.00468523
ACOT7-001	1	6324333	ENSG00000097021	ENST00000377855	-2.09179	-4.26275	54.0575	1.23161e-05	0.000489618	-0.910753	-1.88003	35.1095	5.0533e-05
PLCXD2-201	3	111393507	ENSG00000240891	ENST00000312791	-1.26504	-2.40333	53.8304	1.25647e-05	0.00049607	-0.827777	-1.77495	16.3335	0.00140258
SLC22A18-011	11	2930503	ENSG00000110628	ENST00000498244	-1.25768	-2.39111	53.0285	1.34915e-05	0.000523313	-0.19602	-1.14553	0.36774	0.554696
FRMD6-201	14	51955855	ENSG00000139926	ENST00000356218	-2.11607	-4.33512	52.9117	1.3633e-05	0.000527422	-0.575818	-1.49052	3.76536	0.0743595
ARHGEF2-007	1	155916647	ENSG00000116584	ENST00000470541	-1.63446	-3.10472	52.9108	1.36341e-05	0.000527422	-0.756094	-1.68891	14.8238	0.00201201
CDKN2A-001	9	21967752	ENSG00000147889	ENST00000304494	-1.66379	-3.16847	52.8664	1.36885e-05	0.000529168	-0.817764	-1.76267	19.6608	0.000676426
WRNIP1-004	6	2769007	ENSG00000124535	ENST00000380764	-1.0525	-2.07412	52.7318	1.38546e-05	0.000533616	0.0685621	1.04867	0.2305	0.639142
EHBP1-006	2	62932847	ENSG00000115504	ENST00000472809	-1.19129	-2.28356	52.5511	1.40813e-05	0.000540176	-0.830198	-1.77793	40.4057	2.52659e-05
TPM4-202	19	16178317	ENSG00000167460	ENST00000344824	-2.95482	-7.75336	52.2678	1.44458e-05	0.000551213	-0.580501	-1.49537	13.561	0.00276685
RNF6-002	13	26786912	ENSG00000127870	ENST00000381570	-1.65411	-3.14728	52.2476	1.44722e-05	0.000551483	-0.0831369	-1.05932	0.466069	0.506802
CAV1-008	7	116165794	ENSG00000105974	ENST00000405348	-3.3675	-10.3209	52.1976	1.45378e-05	0.000553254	-1.34074	-2.53281	16.6039	0.00131759
ARHGAP26-005	5	142288287	ENSG00000145819	ENST00000469396	-1.00518	-2.00719	52.1864	1.45525e-05	0.000553631	-0.969568	-1.95825	53.7119	5.8063e-06
PDE4DIP-023	1	145015709	ENSG00000178104	ENST00000478649	-1.4425	-2.71791	52.0862	1.46853e-05	0.00055684	-0.646894	-1.56579	25.7508	0.000214028
KIAA1949-004	6	30644166	ENSG00000146112	ENST00000467662	-1.43964	-2.71254	52.0727	1.47033e-05	0.000557337	-1.30745	-2.47504	14.2321	0.00233122
WDR44-204	X	117526592	ENSG00000131725	ENST00000446173	-1.33518	-2.52307	51.5459	1.54257e-05	0.000578239	-0.698789	-1.62314	16.1859	0.00145165
STEAP3-002	2	119981407	ENSG00000115107	ENST00000393106	-1.10464	-2.15046	51.2476	1.58534e-05	0.000590035	-0.552968	-1.4671	8.1904	0.0133658
SLC22A18-009	11	2937873	ENSG00000110628	ENST00000498209	-1.34304	-2.53685	51.0056	1.62106e-05	0.000598512	-0.19602	-1.14553	0.36774	0.554696
ZNF568-202	19	37407449	ENSG00000198453	ENST00000455427	-2.15082	-4.44081	50.9985	1.62213e-05	0.0005986	-1.03435	-2.04819	15.3908	0.00175274
LAMA4-003	6	112500944	ENSG00000112769	ENST00000368640	-1.02079	-2.02902	50.7145	1.66529e-05	0.000609748	-1.01946	-2.02716	13.8843	0.00254621
PCNXL2-006	1	233119882	ENSG00000135749	ENST00000496510	-1.15721	-2.23026	50.7095	1.66607e-05	0.000609814	-0.685634	-1.60841	35.9047	4.53171e-05
ARHGAP26-009	5	142435648	ENSG00000145819	ENST00000443045	-1.27161	-2.4143	50.6981	1.66783e-05	0.000610262	-0.969568	-1.95825	53.7119	5.8063e-06
DQX1-008	2	74746713	ENSG00000144045	ENST00000483555	-1.36518	-2.57608	50.4117	1.71282e-05	0.000622171	-1.07691	-2.10952	17.0239	0.00119715
BRD7-002	16	50352941	ENSG00000166164	ENST00000394689	-1.42821	-2.69113	50.1971	1.74748e-05	0.000630573	-0.576481	-1.49121	16.6483	0.00130422
NISCH-203	3	52489524	ENSG00000010322	ENST00000433196	-1.08393	-2.1198	50.0336	1.77443e-05	0.000637544	-0.621644	-1.53863	5.68245	0.0330982
ACADM-004	1	76216136	ENSG00000117054	ENST00000481374	-2.05786	-4.16367	50.0019	1.77972e-05	0.000638996	-0.660018	-1.5801	7.15074	0.0191349
CTNND1-208	11	57529234	ENSG00000198561	ENST00000415361	-1.19893	-2.29569	49.5863	1.85072e-05	0.000657506	-0.402434	-1.32174	10.0467	0.00739871
ZNF225-201	19	44455397	ENSG00000159882	ENST00000251269	-1.44171	-2.71643	49.2975	1.90202e-05	0.000670756	-0.22237	-1.16665	1.06747	0.320384
AP006216-011	11	116738404	ENSG00000160584	ENST00000480222	-1.15732	-2.23043	49.1634	1.9264e-05	0.000677276	-0.626785	-1.54412	18.3064	0.0009011
EHBP1-201	2	62933001	ENSG00000115504	ENST00000354487	-1.48875	-2.80646	49.0686	1.94387e-05	0.00068098	-0.830198	-1.77793	40.4057	2.52659e-05
AK1-011	9	130630169	ENSG00000106992	ENST00000413016	-1.27554	-2.42089	48.9791	1.96054e-05	0.000685712	-0.777275	-1.71389	35.6239	4.70841e-05
C1orf212-201	1	35320718	ENSG00000163866	ENST00000448571	-1.26018	-2.39525	48.9364	1.96855e-05	0.000688094	-0.528141	-1.44207	9.96333	0.00758863
WHSC1L1-205	8	38132560	ENSG00000147548	ENST00000446459	-1.04518	-2.06362	48.8309	1.9885e-05	0.00069317	-0.274779	-1.20981	3.99262	0.0670936
PDIA3-001	15	44038590	ENSG00000167004	ENST00000300289	-1.84357	-3.58897	48.6953	2.01449e-05	0.000699896	-0.648061	-1.56706	6.17105	0.027418
GJA5-002	1	147230592	ENSG00000143140	ENST00000430508	-1.13714	-2.19945	48.0619	2.14133e-05	0.000730586	-2.64295	-6.24608	16.7298	0.00128007
DYNC2LI1-006	2	44028410	ENSG00000138036	ENST00000482738	-1.00821	-2.01142	46.722	2.442e-05	0.000805191	-0.755104	-1.68775	7.82968	0.0151005
SPG20-007	13	36886279	ENSG00000133104	ENST00000482146	-2.12571	-4.36419	46.6372	2.46263e-05	0.000810092	-0.994879	-1.99291	70.5874	1.31617e-06
ACY1-008	3	52017459	ENSG00000243989	ENST00000494103	-1.06607	-2.09372	46.2645	2.55585e-05	0.000834973	0.0210183	1.01468	0.00550188	0.942002
ACY1-007	3	52017459	ENSG00000243989	ENST00000476351	-1.06125	-2.08674	46.2485	2.55996e-05	0.000835605	0.0210183	1.01468	0.00550188	0.942002
ARFGAP3-201	22	43192538	ENSG00000242247	ENST00000412382	-1.00411	-2.0057	45.9669	2.63329e-05	0.000852278	-0.944112	-1.924	24.9968	0.000244165
SAMD8-003	10	76859344	ENSG00000156671	ENST00000447533	-1.30036	-2.4629	45.9294	2.64322e-05	0.00085381	-0.48564	-1.40021	17.2161	0.00114631
ARHGEF3-201	3	56761446	ENSG00000163947	ENST00000434961	-1.60071	-3.03293	45.9009	2.65082e-05	0.000855541	-0.924037	-1.89742	22.6509	0.000374637
FRY-006	13	32836526	ENSG00000073910	ENST00000477712	-1.12182	-2.17622	45.68	2.71054e-05	0.000868474	-1.21152	-2.31582	14.7489	0.00204946
TRIM2-008	4	154125598	ENSG00000109654	ENST00000496978	-1.7275	-3.31153	45.4974	2.76111e-05	0.000882061	-0.816065	-1.7606	11.1396	0.00535647
AC068491-015	2	111997401	ENSG00000172965	ENST00000443467	-1.22643	-2.33987	45.2616	2.82806e-05	0.000897374	-0.864881	-1.82119	39.3898	2.86966e-05
ERCC1-201	19	45916693	ENSG00000012061	ENST00000013807	-1.44696	-2.72634	44.8141	2.96047e-05	0.000928638	-0.93246	-1.90853	23.3565	0.000328372
POMGNT1-001	1	46654355	ENSG00000085998	ENST00000371984	-1.53946	-2.90687	44.5481	3.04263e-05	0.000949728	-0.910002	-1.87905	53.6873	5.82044e-06
TRPM2-003	21	45845439	ENSG00000142185	ENST00000490982	-1.06268	-2.08881	44.4038	3.08832e-05	0.000959039	-0.549025	-1.4631	11.3632	0.00502416
KIAA0564-001	13	42140961	ENSG00000102763	ENST00000251030+ENST00000443483	-1.40125	-2.6413	44.2248	3.14611e-05	0.000973225	-0.689422	-1.61264	23.1451	0.000341501
TMED5-001	1	93615299	ENSG00000117500	ENST00000370282	-1.49089	-2.81063	44.0564	3.20168e-05	0.000985772	-0.465619	-1.38091	9.37651	0.00909917
SLC6A8-202	X	152954966	ENSG00000130821	ENST00000430077	-1.20982	-2.31309	43.297	3.46698e-05	0.00104336	-0.498362	-1.41261	6.31206	0.0259979
LZTS2-002	10	102756829	ENSG00000107816	ENST00000370223	-1.38518	-2.61204	43.161	3.51718e-05	0.00105323	-0.556505	-1.4707	8.64703	0.0114929
WDR45-006	X	48932299	ENSG00000196998	ENST00000486337	-1.31268	-2.48402	42.9191	3.6086e-05	0.00107389	-0.382783	-1.30385	5.20368	0.0400604
DOCK7-007	1	62940883	ENSG00000116641	ENST00000467758	-1.17161	-2.25262	42.6341	3.71994e-05	0.00109947	-0.862502	-1.81819	37.5162	3.6539e-05
CCNG1-001	5	162864587	ENSG00000113328	ENST00000340828	-1.11	-2.15846	42.6134	3.72817e-05	0.00110073	-0.668633	-1.58957	13.0724	0.00314396
EIF4A2-004	3	186501366	ENSG00000156976	ENST00000440191	-1.05571	-2.07875	42.5434	3.75619e-05	0.00110558	0.037363	1.02624	0.031319	0.862262
AK1-009	9	130630280	ENSG00000106992	ENST00000223836	-1.24857	-2.37606	42.5017	3.77303e-05	0.00110876	-0.777275	-1.71389	35.6239	4.70841e-05
STK24-202	13	99104414	ENSG00000102572	ENST00000376541	-1.05768	-2.08158	42.4889	3.77821e-05	0.00110943	-0.519802	-1.43376	9.78385	0.00801729
ZMAT3-001	3	178735011	ENSG00000172667	ENST00000311417	-1.08571	-2.12243	42.1053	3.9374e-05	0.00114044	-0.84812	-1.80015	35.6478	4.6931e-05
KCNC4-004	1	110754095	ENSG00000116396	ENST00000369787	-1.39989	-2.63882	42.0834	3.94669e-05	0.00114227	-0.757441	-1.69049	14.6478	0.00210134
SRGAP3-006	3	9277206	ENSG00000196220	ENST00000490348	-2.25879	-4.78588	41.7632	4.08608e-05	0.00117491	-1.50597	-2.84015	92.7032	2.82166e-07
C9orf125-001	9	104235453	ENSG00000165152	ENST00000374848	-2.057	-4.1612	41.6852	4.12088e-05	0.00118314	-0.937705	-1.91548	14.9239	0.00196314
RP11-375F2.1-201	1	168907657	ENSG00000213063	ENST00000392107	-1.17464	-2.25737	41.4753	4.21632e-05	0.00120178	-0.879364	-1.83956	22.5821	0.000379541
AC117462.4-201	3	78136555	ENSG00000240573	ENST00000461186	-1.04	-2.05623	41.4055	4.24864e-05	0.00120728	-0.977402	-1.96892	32.5583	7.26125e-05
RABGGTB-008	1	76253208	ENSG00000137955	ENST00000489450	-1.05143	-2.07258	41.4023	4.2501e-05	0.00120728	-0.573451	-1.48808	5.40187	0.0369865
MME-011	3	154801314	ENSG00000196549	ENST00000497890	-1.92236	-3.79042	41.3897	4.25599e-05	0.00120731	-2.00084	-4.00234	14.4636	0.0021998
RRAS2-202	11	14299466	ENSG00000133818	ENST00000414023	-1.72018	-3.29477	41.1759	4.357e-05	0.00122823	-0.76611	-1.70068	23.2393	0.000335581
PPP2CB-202	8	30643141	ENSG00000104695	ENST00000397308+ENST00000406655	-2.10732	-4.30891	41.0169	4.43396e-05	0.00124504	-0.760491	-1.69407	22.4104	0.000392094
CAV2-201	7	116139655	ENSG00000105971	ENST00000448634	-2.24429	-4.73802	40.9276	4.4779e-05	0.00125316	-0.864011	-1.82009	23.1048	0.000344074
P4HA2-201	5	131528306	ENSG00000072682	ENST00000358760	-1.46518	-2.76098	40.8804	4.5013e-05	0.00125842	-0.825963	-1.77272	22.4587	0.000388515
SERPINB1-003	6	2832566	ENSG00000021355	ENST00000380739	-1.00214	-2.00297	40.4771	4.70741e-05	0.00130022	-0.878197	-1.83808	24.7898	0.000253279
BAP1-013	3	52436040	ENSG00000163930	ENST00000466093	-1.67482	-3.1928	40.3277	4.78657e-05	0.00131513	-0.357076	-1.28083	3.47962	0.0848874
C3orf64-005	3	69024383	ENSG00000163378	ENST00000496647	-1.99196	-3.97778	40.288	4.80789e-05	0.00131973	-1.19792	-2.29409	13.7724	0.00262019
SKAP2-001	7	26706681	ENSG00000005020	ENST00000345317	-1.21857	-2.32716	40.1946	4.85841e-05	0.00133074	-0.982959	-1.97652	42.2702	2.01283e-05
FTO-008	16	53967942	ENSG00000140718	ENST00000268349	-1.19911	-2.29598	39.8409	5.05562e-05	0.00136909	-0.516496	-1.43048	16.294	0.00141552
GLMN-006	1	92712049	ENSG00000174842	ENST00000471465	-1.39061	-2.62189	39.7791	5.09102e-05	0.00137479	-0.933855	-1.91037	9.58666	0.00852111
C14orf135-201	14	60574357	ENSG00000126773	ENST00000404681	-1.37982	-2.60236	39.5435	5.22876e-05	0.00140276	-0.454006	-1.36984	8.56014	0.0118244
DUSP1-202	5	172195102	ENSG00000120129	ENST00000457103	-1.16964	-2.24956	39.3726	5.33141e-05	0.00142349	-0.306789	-1.23695	1.18631	0.295883
C10orf55-201	10	75670027	ENSG00000222047	ENST00000412307	-1.53154	-2.89093	39.3715	5.33205e-05	0.00142349	-0.893844	-1.85812	14.7217	0.00206329
CDC16-009	13	115000452	ENSG00000130177	ENST00000356221	-1.26411	-2.40179	39.0899	5.50646e-05	0.00145786	-0.722597	-1.65015	27.4959	0.000159365
AL627231.2-201	X	124460749	ENSG00000213489	ENST00000394467	-1.01536	-2.0214	38.4836	5.90525e-05	0.0015355	-0.902279	-1.86902	37.734	3.55105e-05
C10orf4-003	10	95430532	ENSG00000148690	ENST00000462771	-1.45679	-2.74496	38.3137	6.02302e-05	0.00156118	-0.553008	-1.46714	2.72789	0.12258
PLEKHA1-202	10	124152695	ENSG00000107679	ENST00000433307	-1.46571	-2.762	38.2922	6.03814e-05	0.00156358	-0.674765	-1.59634	16.747	0.00127505
ZCCHC17-001	1	31769842	ENSG00000121766	ENST00000344147+ENST00000422613	-1.64161	-3.12013	37.8984	6.32281e-05	0.00161808	-0.809659	-1.7528	23.3007	0.000331783
MAPKAPK3-001	3	50654601	ENSG00000114738	ENST00000357955	-1.73054	-3.31851	37.7663	6.42182e-05	0.00163686	-0.698105	-1.62237	18.2181	0.00091852
RP11-269F19-001	1	45274268	ENSG00000222009	ENST00000485668	-1.1775	-2.26184	37.609	6.54211e-05	0.00165869	-0.757237	-1.69025	17.8112	0.00100405
RP11-269F19-006	1	45274483	ENSG00000222009	ENST00000482715	-1.07786	-2.1109	37.5885	6.55792e-05	0.0016605	-0.757237	-1.69025	17.8112	0.00100405
ARHGAP26-020	5	142434004	ENSG00000145819	ENST00000418236	-1.64125	-3.11936	37.4946	6.63125e-05	0.00167391	-0.969568	-1.95825	53.7119	5.8063e-06
TMUB2-203	17	42266415	ENSG00000168591	ENST00000446571	-1.13607	-2.19782	37.4011	6.70515e-05	0.001687	-0.481437	-1.39613	8.68131	0.0113651
SCHIP1-006	3	159570781	ENSG00000151967	ENST00000482885	-1.19232	-2.2852	37.3967	6.70863e-05	0.00168745	-0.93498	-1.91186	19.7584	0.000662911
MPRIP-203	17	17067975	ENSG00000133030	ENST00000429513	-1.35843	-2.56406	37.1898	6.8758e-05	0.00171909	-0.889268	-1.85224	16.4267	0.0013726
DOCK7-004	1	62920569	ENSG00000116641	ENST00000340370	-1.25179	-2.38136	37.1887	6.87668e-05	0.00171909	-0.862502	-1.81819	37.5162	3.6539e-05
NRD1-004	1	52254884	ENSG00000078618	ENST00000485608	-2.25661	-4.77866	36.9908	7.04126e-05	0.00175087	-0.794556	-1.73454	9.48483	0.00879571
PACSIN2-004	22	43267134	ENSG00000100266	ENST00000402229	-1.01196	-2.01665	36.9011	7.11735e-05	0.00176595	-0.539613	-1.45358	9.79843	0.00798143
CTNNBL1-002	20	36373047	ENSG00000132792	ENST00000373473	-1.53196	-2.89179	36.8904	7.12649e-05	0.00176683	-0.362535	-1.28568	7.62985	0.0161744
SC5DL-201	11	121163388	ENSG00000109929	ENST00000264027	-1.07	-2.09943	36.8456	7.16488e-05	0.00177355	-0.966592	-1.95422	27.6182	0.000156183
HLA-G-005	6	29795622	ENSG00000204632	ENST00000478519	-1.12393	-2.1794	36.8282	7.17994e-05	0.00177613	-0.698432	-1.62274	20.9766	0.000518031
LAMB2-004	3	49158547	ENSG00000172037	ENST00000467506	-1.05607	-2.07926	36.8156	7.19076e-05	0.00177842	-0.686529	-1.60941	5.5045	0.0355047
MXI1-012	10	111987124	ENSG00000119950	ENST00000484030	-1.07768	-2.11064	36.7662	7.23366e-05	0.00178634	-0.82507	-1.77162	28.5722	0.000133733
PLEKHA1-009	10	124134352	ENSG00000107679	ENST00000463663	-1.07393	-2.10516	36.6919	7.29858e-05	0.0017986	-0.674765	-1.59634	16.747	0.00127505
KANK4-004	1	62702651	ENSG00000132854	ENST00000317477	-2.12643	-4.36635	36.6136	7.36783e-05	0.00181346	-1.56268	-2.95402	14.0317	0.0024524
ANXA8-001	10	48255307	ENSG00000165390	ENST00000344416	-2.16786	-4.49355	36.6126	7.3687e-05	0.00181346	-1.31459	-2.48731	7.10524	0.0194477
AC078883.1-205	2	173368167	ENSG00000225205	ENST00000450443	-1.95982	-3.89014	36.5399	7.43377e-05	0.00182595	-0.790285	-1.72942	5.47735	0.0358898
AC013403-003	2	27293355	ENSG00000228474	ENST00000429985	-2.015	-4.04181	36.2195	7.72829e-05	0.00187664	-0.356144	-1.28	6.3946	0.0252068
AC068491-016	2	111996296	ENSG00000172965	ENST00000431385	-1.38064	-2.60384	36.1744	7.77087e-05	0.0018826	-0.864881	-1.82119	39.3898	2.86966e-05
DGKH-001	13	42622889	ENSG00000102780	ENST00000261491	-1.64375	-3.12477	36.1577	7.7867e-05	0.00188405	-0.473212	-1.3882	5.92836	0.030082
CCDC114-006	19	48823117	ENSG00000105479	ENST00000483610	-1.34893	-2.54723	36.0868	7.85438e-05	0.00189405	0.359073	1.2826	4.45127	0.0548579
HISPPD2A-018	15	43874948	ENSG00000168781	ENST00000472547	-1.32821	-2.51092	35.9655	7.9717e-05	0.00191471	-0.89317	-1.85725	42.6492	1.92378e-05
SRPK2-001	7	104756824	ENSG00000135250	ENST00000357311	-1.36143	-2.56939	35.9342	8.00232e-05	0.0019196	0.026797	1.01875	0.0573748	0.814435
CBARA1-001	10	74135543	ENSG00000107745	ENST00000489666	-1.04857	-2.06848	35.8864	8.04932e-05	0.0019257	-0.407609	-1.32649	7.56233	0.0165574
AKR1A1-201	1	46027459	ENSG00000117448	ENST00000419874	-1.22893	-2.34393	35.6985	8.23729e-05	0.00195804	-0.555931	-1.47012	12.0882	0.00410029
AGTRAP-003	1	11796141	ENSG00000177674	ENST00000376637	-1.01089	-2.01516	35.6211	8.31622e-05	0.00197191	-0.958664	-1.94351	36.5298	4.16502e-05
SEC22C-005	3	42589496	ENSG00000093183	ENST00000417572	-1.20304	-2.30224	35.5846	8.35376e-05	0.00197754	-0.74754	-1.67893	22.4388	0.000389989
ETV5-004	3	185812909	ENSG00000244405	ENST00000476890	-1.47446	-2.7788	35.5052	8.43609e-05	0.00199362	-1.14157	-2.20621	15.7866	0.00159463
KRT6A-202	12	52880958	ENSG00000205420	ENST00000452121	-2.2925	-4.89904	35.4945	8.44729e-05	0.00199517	-2.58141	-5.98523	12.3019	0.00386672
TAP2-202	6	32781544	ENSG00000204267	ENST00000458336	-1.08829	-2.12621	35.4522	8.49158e-05	0.00200069	-0.0722833	-1.05138	0.0625875	0.806368
GSTK1-001	7	142960536	ENSG00000197448	ENST00000358406	-1.24946	-2.37753	35.1897	8.77286e-05	0.00204866	-0.499162	-1.41339	11.7934	0.00444986
CHN1-015	2	175677105	ENSG00000128656	ENST00000444573	-2.09357	-4.26803	35.1764	8.78734e-05	0.00205062	0.615792	1.5324	3.48025	0.0848624
GAPDH-004	12	6643698	ENSG00000111640	ENST00000396856+ENST00000458000	-1.13714	-2.19945	35.0201	8.96033e-05	0.00207498	-0.195964	-1.14549	2.28685	0.154433
ARHGAP21-201	10	24872538	ENSG00000107863	ENST00000320481+ENST00000396432	-1.52804	-2.88393	34.9106	9.08397e-05	0.00209643	-0.848913	-1.80114	23.4033	0.000325549
STRADB-009	2	202342873	ENSG00000082146	ENST00000415688	-1.07714	-2.10985	34.6687	9.36424e-05	0.00214517	-0.182235	-1.13464	1.37057	0.262757
WDR27-004	6	170064273	ENSG00000184465	ENST00000476322	-1.0275	-2.03849	34.6317	9.40802e-05	0.00215177	-0.688972	-1.61213	26.0298	0.000203984
CUTC-002	10	101462315	ENSG00000119929	ENST00000493385	-1.55893	-2.94635	34.4495	9.62696e-05	0.00218705	-0.108444	-1.07806	0.248743	0.626306
ERC1-001	12	1100414	ENSG00000082805	ENST00000397203	-1.18679	-2.27645	34.3845	9.70659e-05	0.00219907	-0.778327	-1.71514	46.2281	1.27375e-05
AC114494.3-201	1	31902192	ENSG00000233530	ENST00000419858	-1.30161	-2.46503	34.3829	9.7086e-05	0.00219907	-0.963661	-1.95025	7.80106	0.0152491
RPL23AP82-207	22	51221682	ENSG00000184319	ENST00000467796	-1.0225	-2.03144	34.3502	9.74889e-05	0.00220602	-0.698276	-1.62257	11.8238	0.00441231
AC100757.4-201	15	23499526	ENSG00000227967	ENST00000413445+ENST00000435448	-2.14364	-4.41876	34.2645	9.8555e-05	0.00222489	NA	NA	NA	NA
SCHIP1-010	3	159482892	ENSG00000151967	ENST00000473061	-2.29443	-4.9056	34.1818	9.95982e-05	0.00224059	-0.93498	-1.91186	19.7584	0.000662911
BLOC1S2-001	10	102033713	ENSG00000196072	ENST00000361832+ENST00000441611	-1.63536	-3.10664	34.1815	9.96013e-05	0.00224059	-0.745455	-1.6765	32.2685	7.57641e-05
VEGFA-008	6	43745457	ENSG00000112715	ENST00000497139	-1.83804	-3.57523	33.9787	0.000102214	0.00228816	-0.70711	-1.63253	10.3339	0.00678528
PPP1R13L-201	19	45882892	ENSG00000104881	ENST00000221478	-2.45554	-5.48517	33.8901	0.000103379	0.00230751	-0.717736	-1.6446	6.78148	0.0218555
SEMA4F-001	2	74881355	ENSG00000135622	ENST00000357877	-1.62429	-3.08289	33.7839	0.000104798	0.00233283	-0.958557	-1.94337	26.1522	0.000199751
FLII-012	17	18148552	ENSG00000177731	ENST00000474265	-1.7975	-3.47617	33.7818	0.000104826	0.00233301	-0.161642	-1.11856	0.640089	0.438076
CRYGS-002	3	186256388	ENSG00000213139	ENST00000307944	-1.013	-2.0181	33.7548	0.000105191	0.00233977	-1.09171	-2.13127	16.0266	0.00150682
MMS19-020	10	99218081	ENSG00000155229	ENST00000434538	-1.07304	-2.10386	33.721	0.000105649	0.00234769	-0.150369	-1.10985	0.86674	0.368851
RP1-21O18.1-203	1	15256296	ENSG00000189337	ENST00000400798	-1.02768	-2.03874	33.6892	0.000106083	0.002353	-0.399897	-1.31941	7.30947	0.0180887
C2CD2-201	21	43305219	ENSG00000157617	ENST00000299796+ENST00000380486	-1.32964	-2.5134	33.5591	0.000107878	0.00238202	-0.808603	-1.75152	44.9034	1.47924e-05
OSBPL1A-002	18	21742008	ENSG00000141447	ENST00000399443	-2.20179	-4.60048	33.4182	0.000109862	0.00241692	-0.514631	-1.42863	10.572	0.0063213
ZNF44-201	19	12353948	ENSG00000197857	ENST00000393337	-1.70357	-3.25706	33.3572	0.000110735	0.00243016	-0.503484	-1.41763	6.55765	0.0237256
RP11-12A20-001	9	67789410	ENSG00000229198	ENST00000418128+ENST00000421727+ENST00000431805	-1.21125	-2.31538	33.1797	0.00011332	0.00247038	NA	NA	NA	NA
ARHGAP26-011	5	142544478	ENSG00000145819	ENST00000486650	-1.25357	-2.38431	33.1418	0.000113881	0.00247745	-0.969568	-1.95825	53.7119	5.8063e-06
SFRS18-201	6	99847840	ENSG00000132424	ENST00000438806	-1.86989	-3.65505	33.1002	0.0001145	0.00248563	-0.0685819	-1.04869	0.17061	0.686312
PARP4-002	13	25026110	ENSG00000102699	ENST00000484989	-1.65143	-3.14145	33.0991	0.000114517	0.00248563	-0.650018	-1.56919	18.1873	0.000924694
MYOG-001	1	203052260	ENSG00000122180	ENST00000241651	-1.07732	-2.11011	32.9745	0.000116397	0.00251551	-0.848087	-1.80011	19.6096	0.000683627
MTHFD1L-202	6	151187140	ENSG00000120254	ENST00000367310	-1.25393	-2.3849	32.967	0.000116512	0.00251706	-0.444343	-1.36069	6.2074	0.0270434
MPPED1-001	22	43807202	ENSG00000186732	ENST00000417669	-1.0585	-2.08276	32.9349	0.000117002	0.0025248	-0.784788	-1.72284	16.2085	0.00144398
NISCH-201	3	52489524	ENSG00000010322	ENST00000345716	-1.2025	-2.30138	32.8865	0.000117748	0.00253755	-0.621644	-1.53863	5.68245	0.0330982
DSP-201	6	7585173	ENSG00000096696	ENST00000397483	-1.59357	-3.01796	32.6663	0.000121208	0.00259623	-0.5076	-1.42168	2.69479	0.124669
RRAGC-001	1	39303870	ENSG00000116954	ENST00000373001	-1.1375	-2.19999	32.6383	0.000121656	0.00260226	-0.988067	-1.98353	34.4943	5.50476e-05
IPO5-004	13	98629217	ENSG00000065150	ENST00000469360	-1.37911	-2.60107	32.5464	0.000123142	0.00262149	-0.673879	-1.59536	18.9163	0.000790652
MFN2-001	1	12040369	ENSG00000116688	ENST00000235329	-1.18482	-2.27335	32.5334	0.000123354	0.00262441	-0.59931	-1.51499	17.7607	0.00101531
FNDC3B-001	3	171758344	ENSG00000075420	ENST00000336824	-1.05625	-2.07952	32.513	0.000123687	0.00262907	-0.83345	-1.78194	18.4387	0.000875699
ARHGAP21-004	10	24872543	ENSG00000107863	ENST00000486374	-1.27429	-2.41879	32.4221	0.000125186	0.00265495	-0.848913	-1.80114	23.4033	0.000325549
ETV4-202	17	41605212	ENSG00000175832	ENST00000393664	-2.45664	-5.48938	32.3684	0.000126081	0.00266963	-1.73699	-3.3334	15.9257	0.00154305
DDIT4-004	10	74034673	ENSG00000168209	ENST00000491934	-1.14161	-2.20627	32.1925	0.000129066	0.00271279	-0.658326	-1.57825	8.29905	0.0128897
ARPC2-002	2	219081817	ENSG00000163466	ENST00000315717	-1.51054	-2.84916	32.0321	0.000131862	0.00275743	-0.409206	-1.32795	7.02669	0.020002
MID1-002	X	10534995	ENSG00000101871	ENST00000423614	-1.7895	-3.45695	31.903	0.000134163	0.00279135	-1.1245	-2.18026	13.3934	0.00288995
CAV2-001	7	116139444	ENSG00000105971	ENST00000222693	-1.17268	-2.2543	31.8918	0.000134367	0.00279507	-0.864011	-1.82009	23.1048	0.000344074
EIF2B3-001	1	45316450	ENSG00000070785	ENST00000360403	-1.89696	-3.72429	31.852	0.000135087	0.00280395	-0.674286	-1.59581	19.786	0.000659144
PDE4DIP-001	1	144851427	ENSG00000178104	ENST00000313382	-1.22414	-2.33617	31.8155	0.000135752	0.00281369	-0.646894	-1.56579	25.7508	0.000214028
ROPN1-007	3	123687862	ENSG00000065371	ENST00000484813	-1.37054	-2.58567	31.5447	0.000140805	0.00288962	-0.870666	-1.82851	14.6171	0.0021174
AGTRAP-001	1	11796212	ENSG00000177674	ENST00000314340+ENST00000376629	-1.36839	-2.58183	31.4953	0.00014175	0.00290119	-0.958664	-1.94351	36.5298	4.16502e-05
FNDC3B-011	3	171866325	ENSG00000075420	ENST00000476794	-1.26786	-2.40804	31.3978	0.00014364	0.00292915	-0.83345	-1.78194	18.4387	0.000875699
TRMT6-001	20	5918479	ENSG00000089195	ENST00000203001	-1.09929	-2.14249	31.3498	0.00014458	0.00294254	-0.599308	-1.51499	17.6517	0.00104006
RP4-614O4-007	20	33864148	ENSG00000126005	ENST00000435366	-1.90482	-3.74463	31.3254	0.000145061	0.00294972	-0.873071	-1.83156	15.6635	0.00164195
CD151-202	11	832952	ENSG00000177697	ENST00000397421+ENST00000436957	-1.06268	-2.08881	31.273	0.0001461	0.00296457	-0.520471	-1.43442	6.65346	0.0229029
DOCK9-009	13	99461563	ENSG00000088387	ENST00000340449	-1.00821	-2.01142	31.2388	0.000146784	0.00297424	-0.938845	-1.91699	22.7052	0.000370816
PDE4D-208	5	58270491	ENSG00000113448	ENST00000405755	-1.36604	-2.57761	31.152	0.000148534	0.00300212	-1.53002	-2.8879	13.1572	0.0030744
MAP7D1-003	1	36643070	ENSG00000116871	ENST00000373148	-1.3275	-2.50967	31.1353	0.000148873	0.00300702	-0.736668	-1.66632	8.49678	0.0120732
FARS2-001	6	5368783	ENSG00000145982	ENST00000324331	-1.02286	-2.03194	31.0114	0.000151422	0.00304514	-0.953564	-1.93665	14.5447	0.0021558
SGK1-015	6	134490390	ENSG00000118515	ENST00000474427	-1.46607	-2.76269	30.9584	0.000152527	0.00305826	-1.00763	-2.01061	12.7435	0.00343145
AL645504.2-203	1	201785982	ENSG00000231871	ENST00000421449	-1.03429	-2.0481	30.8811	0.000154157	0.00308074	-0.410903	-1.32952	5.9165	0.0302199
BCAR3-008	1	94057863	ENSG00000137936	ENST00000479503	-1.29911	-2.46077	30.8659	0.00015448	0.00308557	-1.11103	-2.15999	14.1916	0.00235512
MPRIP-003	17	17067974	ENSG00000133030	ENST00000313485	-1.38225	-2.60675	30.5125	0.000162215	0.00320673	-0.889268	-1.85224	16.4267	0.0013726
GOLGA6B-201	15	76075160	ENSG00000187812	ENST00000345070	-1.965	-3.90413	30.4397	0.000163867	0.00322873	-0.674024	-1.59552	6.17677	0.0273587
MRPS5-007	2	95753069	ENSG00000144029	ENST00000461916	-1.3925	-2.62533	30.4025	0.000164717	0.00324159	-0.103843	-1.07463	0.693059	0.420179
ARHGAP26-003	5	142254458	ENSG00000145819	ENST00000475287	-1.10357	-2.14886	30.3506	0.000165913	0.00325515	-0.969568	-1.95825	53.7119	5.8063e-06
PDE4DIP-008	1	144951766	ENSG00000178104	ENST00000369348	-1.40768	-2.6531	30.2316	0.000168692	0.00328829	-0.646894	-1.56579	25.7508	0.000214028
AC068491-012	2	112071889	ENSG00000172965	ENST00000444301	-1.58	-2.9897	30.0331	0.000173452	0.0033459	-0.864881	-1.82119	39.3898	2.86966e-05
CCM2-010	7	45039848	ENSG00000136280	ENST00000488727	-1.05196	-2.07335	29.9534	0.000175409	0.00337345	-0.571256	-1.48582	14.6053	0.00212359
SERPINA1-004	14	94844686	ENSG00000197249	ENST00000393087	-2.40268	-5.28784	29.8721	0.000177432	0.00340494	-0.75909	-1.69242	12.5349	0.00362953
C4orf41-201	4	184580446	ENSG00000168538	ENST00000334690	-1.01464	-2.0204	29.8615	0.000177696	0.00340945	-0.793532	-1.73331	23.2821	0.000332927
SNTA1-201	20	31995763	ENSG00000101400	ENST00000443021	-1.08964	-2.12821	29.7118	0.000181497	0.00345473	-0.871587	-1.82968	13.5374	0.0027838
GNAI2-010	3	50290586	ENSG00000114353	ENST00000468422	-1.42625	-2.68747	29.5893	0.00018468	0.00350078	-0.377836	-1.29939	4.98173	0.0438691
C8orf58-007	8	22459736	ENSG00000241852	ENST00000438857	-1.38911	-2.61917	29.5746	0.000185067	0.00350698	-0.564477	-1.47885	4.85009	0.0463308
LAMB2-008	3	49158690	ENSG00000172037	ENST00000498377	-1.42	-2.67586	29.4999	0.000187044	0.00353684	-0.686529	-1.60941	5.5045	0.0355047
CLIP2-001	7	73703805	ENSG00000106665	ENST00000361545	-1.45	-2.73208	29.4866	0.000187401	0.00354185	-1.36068	-2.56806	10.5125	0.00643369
NR3C1-206	5	142657496	ENSG00000113580	ENST00000424646+ENST00000454007	-1.60643	-3.04497	29.4335	0.000188824	0.00356405	-0.843957	-1.79497	13.0693	0.00314647
UHRF2-003	9	6413323	ENSG00000147854	ENST00000276893	-1.92018	-3.7847	29.4032	0.000189642	0.00357557	-0.515916	-1.4299	10.0626	0.00736294
TMEM61-001	1	55446465	ENSG00000143001	ENST00000371268	-1.41357	-2.66396	29.3829	0.000190193	0.00358201	-1.04017	-2.05647	12.7327	0.00344138
ARHGEF3-001	3	56761446	ENSG00000163947	ENST00000296315	-1.50582	-2.83986	29.3694	0.00019056	0.00358563	-0.924037	-1.89742	22.6509	0.000374637
SRGAP3-005	3	9100422	ENSG00000196220	ENST00000470951	-1.99268	-3.97975	29.3632	0.000190729	0.00358714	-1.50597	-2.84015	92.7032	2.82166e-07
DSC2-002	18	28645940	ENSG00000134755	ENST00000251081	-2.68214	-6.41808	29.3407	0.000191345	0.00359746	-0.965203	-1.95234	12.3372	0.00382969
PFKFB2-001	1	207226605	ENSG00000123836	ENST00000367080	-1.18411	-2.27223	29.1601	0.000196363	0.00366352	-0.886967	-1.84928	41.0094	2.34525e-05
CD93-201	20	23064923	ENSG00000125810	ENST00000413585	-1.61214	-3.05706	29.16	0.000196366	0.00366352	0.222745	1.16695	2.78526	0.119061
ATRN-002	20	3451687	ENSG00000088812	ENST00000262919	-1.16696	-2.24539	29.1462	0.000196755	0.0036682	-0.98305	-1.97664	33.3958	6.43199e-05
COPE-201	19	19010323	ENSG00000105669	ENST00000262812	-1.00393	-2.00545	29.1186	0.000197538	0.00367905	0.188357	1.13947	1.00951	0.333382
MTMR10-204	15	31231144	ENSG00000166912	ENST00000435680	-1.28929	-2.44407	29.0761	0.000198748	0.00369375	-0.989517	-1.98552	34.2906	5.66432e-05
RP11-325P15.1-201	1	146522622	ENSG00000225603	ENST00000422341	-1.15089	-2.22051	29.05	0.000199498	0.00370229	-0.624594	-1.54178	10.2278	0.00700462
IFRD2-013	3	50325562	ENSG00000214706	ENST00000464258	-1.23446	-2.35294	28.9328	0.0002029	0.00374279	-0.408862	-1.32764	7.98273	0.0143342
LTBP4-205	19	41107294	ENSG00000090006	ENST00000396819	-1.54375	-2.91551	28.9322	0.000202917	0.00374279	-0.878081	-1.83793	14.8739	0.0019874
AC025627-001	17	20404982	ENSG00000214822	ENST00000439127	-1.19107	-2.28322	28.8256	0.000206073	0.00378882	-0.969363	-1.95798	25.6534	0.000217671
UQCC-014	20	33890369	ENSG00000101019	ENST00000472559	-1.16214	-2.2379	28.7297	0.000208961	0.00382845	-0.287477	-1.2205	5.16356	0.0407188
UPF3A-001	13	115047059	ENSG00000169062	ENST00000375299	-1.32089	-2.49821	28.5442	0.000214684	0.00390406	-0.846287	-1.79787	12.4031	0.00376161
OPTN-003	10	13173319	ENSG00000123240	ENST00000469025	-2.00286	-4.00793	28.3715	0.000220177	0.0039783	-1.21712	-2.32482	12.3265	0.00384093
ERRFI1-003	1	8064464	ENSG00000116285	ENST00000474874	-1.10411	-2.14966	28.1723	0.000226721	0.00406442	0.131896	1.09573	0.185182	0.674015
PHLDB2-014	3	111672674	ENSG00000144824	ENST00000460365	-2.66386	-6.33725	28.1499	0.000227469	0.00407593	-1.43348	-2.70098	8.2445	0.0131262
MUTYH-026	1	45794914	ENSG00000132781	ENST00000485271	-1.45268	-2.73716	28.1079	0.000228884	0.00409723	-0.750676	-1.68258	11.46	0.0048878
AKR1C1-001	10	5005445	ENSG00000187134	ENST00000380872	-1.62321	-3.08061	28.0062	0.000232353	0.00414085	-1.1129	-2.16281	14.1794	0.00236237
ANXA8-002	10	48255253	ENSG00000165390	ENST00000357718	-1.03536	-2.04962	27.8762	0.000236876	0.00419609	-1.31459	-2.48731	7.10524	0.0194477
LIPA-201	10	90973332	ENSG00000107798	ENST00000354621	-1.33339	-2.51995	27.8621	0.000237373	0.00420294	-0.445493	-1.36178	6.46087	0.024592
PINK1-001	1	20959948	ENSG00000158828	ENST00000321556	-1.10625	-2.15285	27.8503	0.000237789	0.00420706	-0.934496	-1.91122	28.7146	0.000130713
EFTUD1-202	15	82422561	ENSG00000140598	ENST00000359445	-1.00964	-2.01341	27.7462	0.000241504	0.00426034	-0.641482	-1.55993	14.8677	0.00199042
SLC15A2-002	3	121613287	ENSG00000163406	ENST00000295605	-1.02699	-2.03777	27.7402	0.000241718	0.00426162	-1.15673	-2.22952	23.7806	0.000303752
PFKM-204	12	48513161	ENSG00000152556	ENST00000395233	-1.45304	-2.73784	27.7005	0.000243157	0.00428029	-0.80154	-1.74296	39.7994	2.72525e-05
ADCY3-003	2	25064194	ENSG00000138031	ENST00000433852	-1.26946	-2.41072	27.534	0.000249287	0.00436015	0.0991035	1.07111	0.297952	0.594426
FGGY-007	1	59762467	ENSG00000172456	ENST00000413489	-1.62107	-3.07603	27.5228	0.000249706	0.00436283	-0.754818	-1.68742	22.6503	0.00037468
AL357055.2-201	1	113550876	ENSG00000236066	ENST00000413231	-1.38643	-2.61431	27.4793	0.000251342	0.0043821	-1.08918	-2.12754	14.0751	0.00242553
IPO5-001	13	98605929	ENSG00000065150	ENST00000261574	-1.17054	-2.25095	27.3942	0.000254579	0.00442619	-0.673879	-1.59536	18.9163	0.000790652
PEA15-001	1	160175127	ENSG00000162734	ENST00000360472	-1.08446	-2.12059	27.3936	0.000254603	0.00442619	-0.204656	-1.15241	1.10479	0.312391
REEP2-001	5	137774706	ENSG00000132563	ENST00000378339	-1.12054	-2.17428	27.3518	0.000256211	0.00444607	-0.883396	-1.84471	15.433	0.00173503
THEM4-004	1	151849563	ENSG00000159445	ENST00000477437	-1.30732	-2.47482	27.2714	0.000259333	0.0044867	-0.620673	-1.53759	6.70182	0.0225005
ITSN1-019	21	35126488	ENSG00000205726	ENST00000488166	-1.03482	-2.04886	27.2463	0.000260322	0.00449907	-0.516811	-1.43079	15.4108	0.00174433
PTK7-009	6	43044552	ENSG00000112655	ENST00000481273	-1.06982	-2.09917	27.1391	0.000264576	0.00454934	-0.597474	-1.51306	4.24122	0.0600977
PIGV-201	1	27120614	ENSG00000060642	ENST00000449950	-1.05589	-2.079	27.1189	0.000265388	0.00456019	-0.555934	-1.47012	17.5747	0.00105799
DAPL1-001	2	159651829	ENSG00000163331	ENST00000309950	-1.04768	-2.0672	27.0182	0.000269477	0.00461427	-0.771469	-1.70701	22.2945	0.000400844
FRY-005	13	32823676	ENSG00000073910	ENST00000380218	-1.156	-2.22839	26.9188	0.000273587	0.00466449	-1.21152	-2.31582	14.7489	0.00204946
SCHIP1-201	3	159482232	ENSG00000151967	ENST00000337808	-1.62143	-3.0768	26.8827	0.000275094	0.00468339	-0.93498	-1.91186	19.7584	0.000662911
AC019340.1-201	7	61821869	ENSG00000233918	ENST00000454392	-1.34268	-2.53622	26.8229	0.000277618	0.00471643	-1.04634	-2.06529	12.0138	0.00418547
CKAP4-203	12	106631659	ENSG00000136026	ENST00000437873	-1.27857	-2.42599	26.8072	0.000278288	0.00472292	-0.278572	-1.21299	2.26158	0.156554
PSAP-201	10	73576058	ENSG00000197746	ENST00000357471+ENST00000394934	-1.81571	-3.52034	26.715	0.000282242	0.0047696	-0.663785	-1.58423	9.70925	0.00820369
AC090825.1-201	15	100346945	ENSG00000230656	ENST00000438201	-1.45	-2.73208	26.6571	0.000284762	0.00479948	-1.04726	-2.0666	11.6069	0.00468889
MGAM-007	7	141695679	ENSG00000179087	ENST00000475668	-2.03557	-4.09985	26.5095	0.000291301	0.00488035	-1.39142	-2.62337	14.3799	0.00224629
PKM2-204	15	72491373	ENSG00000067225	ENST00000389093	-2.00393	-4.01091	26.4144	0.000295606	0.00493161	-0.18316	-1.13537	0.822735	0.380912
AIG1-203	6	143381782	ENSG00000146416	ENST00000419072	-1.73893	-3.33787	26.2918	0.000301271	0.005	-0.74192	-1.6724	31.6532	8.29966e-05
UBA3-001	3	69103881	ENSG00000144744	ENST00000361055	-1.13357	-2.19401	26.2872	0.000301488	0.00500217	-0.728827	-1.65729	23.9944	0.000292154
NAV2-002	11	19734881	ENSG00000166833	ENST00000396085	-1.77929	-3.43256	26.1879	0.000306171	0.0050611	-1.07126	-2.10127	15.6524	0.00164631
MARCO-002	2	119699819	ENSG00000019169	ENST00000410021	-1.11339	-2.16354	26.1408	0.000308427	0.00509083	-0.69665	-1.62074	7.23124	0.0185957
CLDND1-202	3	98234318	ENSG00000080822	ENST00000394180+ENST00000437922	-1.45161	-2.73513	26.1199	0.00030943	0.00510154	-0.533595	-1.44753	11.1943	0.00527283
EFEMP1-201	2	56093103	ENSG00000115380	ENST00000394554	-1.7185	-3.29094	26.1123	0.000309798	0.0051054	-1.01828	-2.0255	16.5099	0.00134644
PKM2-207	15	72491373	ENSG00000067225	ENST00000438234	-1.32357	-2.50285	26.0881	0.000310969	0.0051203	-0.18316	-1.13537	0.822735	0.380912
TRPC1-001	3	142440016	ENSG00000144935	ENST00000273482	-1.07186	-2.10214	26.0819	0.000311268	0.00512302	-0.888964	-1.85185	16.1216	0.00147361
KIAA1841-011	2	61372266	ENSG00000162929	ENST00000398622	-1.12107	-2.17508	25.9247	0.000319015	0.00521543	-0.245808	-1.18576	1.31331	0.272483
WDR91-002	7	134868591	ENSG00000105875	ENST00000423565	-1.69518	-3.23817	25.8922	0.000320643	0.00523407	-0.735312	-1.66476	23.0317	0.000348792
TNFRSF13B-001	17	16842399	ENSG00000240505	ENST00000261652	-1.32714	-2.50905	25.887	0.000320904	0.00523661	-0.922647	-1.89559	10.2583	0.00694087
AL391987.6-201	9	45004879	ENSG00000223379	ENST00000421848+ENST00000452477	-1.33343	-2.52001	25.87	0.000321763	0.0052469	NA	NA	NA	NA
GABBR1-009	6	29597676	ENSG00000204681	ENST00000467259	-1.52625	-2.88036	25.8254	0.000324022	0.00526581	-0.494878	-1.4092	4.61473	0.0511545
CDKN2A-004	9	21967997	ENSG00000147889	ENST00000361570	-2.21232	-4.6342	25.8153	0.000324541	0.00527126	-0.817764	-1.76267	19.6608	0.000676426
BTBD11-004	12	107974427	ENSG00000151136	ENST00000357167	-1.07214	-2.10255	25.8053	0.000325051	0.00527742	-0.885657	-1.84761	14.0629	0.00243307
LZTR1-201	22	21336558	ENSG00000099949	ENST00000389355	-1.18518	-2.27392	25.7461	0.000328092	0.00531243	-0.784978	-1.72307	19.059	0.000767128
CBLB-006	3	105377113	ENSG00000114423	ENST00000476370	-1.19643	-2.29172	25.6315	0.000334072	0.0053782	-0.461826	-1.37728	8.08507	0.013847
ZNF135-201	19	58570612	ENSG00000176293	ENST00000313434	-1.08454	-2.12069	25.6274	0.000334289	0.00538093	-1.30438	-2.46977	14.3359	0.00227118
BCL2L13-005	22	18121577	ENSG00000099968	ENST00000355028	-1.1625	-2.23845	25.5738	0.000337137	0.00541912	-0.356811	-1.28059	6.96434	0.0204552
FBXO44-007	1	11716122	ENSG00000132879	ENST00000475435	-1.37554	-2.59464	25.5554	0.000338119	0.0054285	-0.423345	-1.34103	3.34717	0.0903754
RP11-548K12-001	7	57881907	ENSG00000237236	ENST00000415634	-1.53804	-2.90399	25.5113	0.000340491	0.00545326	-0.904627	-1.87206	3.85753	0.0713039
SRI-005	7	87834973	ENSG00000075142	ENST00000419179	-1.04786	-2.06746	25.5001	0.000341096	0.00545915	-0.803583	-1.74543	10.8009	0.00590956
SEC14L1-205	17	75181295	ENSG00000129657	ENST00000431431	-1.59464	-3.0202	25.4939	0.000341431	0.00546299	-0.215594	-1.16118	2.23777	0.158586
ARHGAP26-012	5	142586763	ENSG00000145819	ENST00000421521	-1.17125	-2.25207	25.479	0.000342235	0.00547204	-0.969568	-1.95825	53.7119	5.8063e-06
SERPINE1-003	7	100777160	ENSG00000106366	ENST00000445463	-1.64832	-3.13469	25.3996	0.000346579	0.0055315	-2.16724	-4.49162	15.8096	0.00158595
RWDD4A-201	4	184560795	ENSG00000182552	ENST00000326397	-1.04696	-2.06618	25.2642	0.000354139	0.00562249	-0.883945	-1.84542	27.6562	0.00015521
BTBD11-003	12	107712190	ENSG00000151136	ENST00000280758	-1.53839	-2.90471	25.1305	0.000361789	0.00571405	-0.885657	-1.84761	14.0629	0.00243307
TTYH3-005	7	2687590	ENSG00000136295	ENST00000477439	-1.30893	-2.47757	25.1043	0.000363317	0.00572629	0.501207	1.4154	3.02335	0.105717
KLF5-004	13	73636706	ENSG00000102554	ENST00000464404	-1.94625	-3.85372	25.0743	0.000365065	0.00574281	-0.876014	-1.8353	23.1982	0.000338147
DNAJC10-001	2	183580999	ENSG00000077232	ENST00000264065	-1.23321	-2.3509	25.0651	0.000365608	0.00574781	-0.450738	-1.36674	11.3157	0.0050927
MAP3K6-004	1	27681847	ENSG00000142733	ENST00000470890	-1.40964	-2.65671	25.0569	0.000366089	0.00575418	-0.664263	-1.58476	9.34505	0.00918959
FNDC3B-012	3	172024726	ENSG00000075420	ENST00000483344	-1.1675	-2.24622	25.028	0.000367793	0.00576677	-0.83345	-1.78194	18.4387	0.000875699
C3-011	19	6684571	ENSG00000125730	ENST00000463520	-1.84946	-3.60366	24.993	0.000369866	0.00578586	-1.06347	-2.08995	1.45443	0.249341
CDKL1-001	14	50796310	ENSG00000100490	ENST00000395834	-1.24114	-2.36386	24.9752	0.000370926	0.00580008	-0.777924	-1.71466	12.352	0.00381425
CD68-001	17	7482922	ENSG00000129226	ENST00000250092	-1.96036	-3.89158	24.9385	0.000373125	0.00582337	-1.72566	-3.30731	16.9629	0.00121381
TRPC1-201	3	142443266	ENSG00000144935	ENST00000351106	-1.09286	-2.13296	24.9076	0.000374988	0.00584608	-0.888964	-1.85185	16.1216	0.00147361
RALBP1-201	18	9475530	ENSG00000017797	ENST00000383432	-1.38768	-2.61657	24.8842	0.000376411	0.00585952	-0.493175	-1.40754	8.59671	0.0116836
OAF-201	11	120081747	ENSG00000184232	ENST00000328965	-1.04036	-2.05674	24.8206	0.000380293	0.00589918	-1.10517	-2.15125	16.4532	0.00136419
LYST-010	1	235876409	ENSG00000143669	ENST00000475277	-1.76096	-3.38925	24.7686	0.000383509	0.00593153	-0.847758	-1.7997	6.60665	0.0233006
MST1R-009	3	49932864	ENSG00000164078	ENST00000467110	-1.10875	-2.15659	24.6611	0.000390253	0.00600137	-1.10863	-2.15641	13.0677	0.00314783
FHL3-005	1	38462858	ENSG00000183386	ENST00000475084	-1.32268	-2.5013	24.6544	0.000390678	0.00600384	-1.36064	-2.56799	16.6209	0.00131246
AARSD1-016	17	41107857	ENSG00000108825	ENST00000441280	-1.12232	-2.17697	24.588	0.000394915	0.00604281	-0.731497	-1.66036	19.907	0.000642933
AGL-004	1	100316045	ENSG00000162688	ENST00000294724+ENST00000311030	-1.03575	-2.05018	24.5538	0.000397123	0.00606522	-0.626441	-1.54375	7.02327	0.0200266
SLC39A13-201	11	47430051	ENSG00000165915	ENST00000354884+ENST00000362021	-1.25161	-2.38107	24.495	0.000400949	0.0061083	-0.801955	-1.74346	5.0576	0.0425207
ATP13A2-004	1	17312454	ENSG00000159363	ENST00000466561	-1.70875	-3.26877	24.4495	0.000403943	0.00614089	-0.706977	-1.63238	9.02109	0.0101842
C3orf52-003	3	111830301	ENSG00000114529	ENST00000467942	-1.33893	-2.52963	24.4452	0.000404226	0.00614426	-0.753076	-1.68538	7.51295	0.0168441
BRI3-001	7	97910987	ENSG00000164713	ENST00000297290	-1.33554	-2.52369	24.3165	0.000412833	0.00623891	-0.477777	-1.3926	6.81465	0.0215933
RPL3-202	22	39708890	ENSG00000100316	ENST00000426159	-1.08446	-2.12059	24.2067	0.000420347	0.00632005	-0.256486	-1.19457	3.8115	0.0728105
THRA-002	17	38219152	ENSG00000126351	ENST00000450525	-1.07446	-2.10594	24.1823	0.000422043	0.00633437	-0.720915	-1.64823	9.79186	0.00799757
CFLAR-011	2	201994589	ENSG00000003402	ENST00000457277	-1.94836	-3.85935	24.1752	0.000422533	0.00633882	-0.452741	-1.36864	4.63328	0.0507532
PSTPIP2-004	18	43579425	ENSG00000152229	ENST00000460200	-1.17	-2.25012	24.1363	0.000425251	0.00637211	-0.826804	-1.77375	10.6416	0.00619258
MEGF8-001	19	42829761	ENSG00000105429	ENST00000334370	-1.51018	-2.84845	24.1279	0.000425844	0.00637878	-0.560499	-1.47478	6.42105	0.0249593
IFNGR2-001	21	34775202	ENSG00000159128	ENST00000290219	-1.54139	-2.91075	24.1047	0.000427476	0.00639544	-0.763733	-1.69788	15.7786	0.00159768
MID1-201	X	10413596	ENSG00000101871	ENST00000317552	-1.37675	-2.59683	24.0661	0.000430213	0.00642782	-1.1245	-2.18026	13.3934	0.00288995
SBDS-005	7	66452731	ENSG00000126524	ENST00000414306	-1.63804	-3.11242	24.0655	0.000430255	0.00642782	-0.262553	-1.1996	4.46286	0.054585
ZCCHC6-002	9	88902650	ENSG00000083223	ENST00000375957	-1.01054	-2.01466	24.022	0.000433358	0.00646553	-0.143187	-1.10434	1.29634	0.275459
NAP1L4-007	11	2966827	ENSG00000205531	ENST00000492685	-1.58339	-2.99674	23.9907	0.000435614	0.00649015	-0.492278	-1.40666	12.986	0.00321666
PELI1-001	2	64319786	ENSG00000197329	ENST00000358912	-1.00071	-2.00099	23.9877	0.000435826	0.00649139	-0.920867	-1.89325	18.2357	0.000915016
UBR4-009	1	19401061	ENSG00000127481	ENST00000486515	-1.06464	-2.09165	23.9736	0.000436847	0.00649811	-0.139292	-1.10136	0.561834	0.46689
EFEMP1-002	2	56093739	ENSG00000115380	ENST00000405693	-1.42429	-2.68382	23.9689	0.000437188	0.00650002	-1.01828	-2.0255	16.5099	0.00134644
HECTD1-202	14	31569324	ENSG00000092148	ENST00000399321	-1.61	-3.05252	23.9547	0.00043822	0.00651294	-0.00150514	-1.00104	8.09688886603337e-05	0.992957
FTSJ1-002	X	48334549	ENSG00000068438	ENST00000019019	-1.16554	-2.24316	23.8941	0.000442645	0.00655921	-0.754804	-1.6874	28.6803	0.000131433
FMO4-004	1	171292245	ENSG00000076258	ENST00000462992	-1.57982	-2.98933	23.8668	0.000444664	0.00658238	-0.742364	-1.67292	9.02122	0.0101838
PHLDB2-012	3	111658374	ENSG00000144824	ENST00000491694	-1.90429	-3.74324	23.855	0.000445531	0.00659173	-1.43348	-2.70098	8.2445	0.0131262
ITSN1-002	21	35014784	ENSG00000205726	ENST00000381291+ENST00000399352	-1.32536	-2.50595	23.8364	0.000446915	0.00660545	-0.516811	-1.43079	15.4108	0.00174433
LRIG3-202	12	59265937	ENSG00000139263	ENST00000379141	-1.60786	-3.04799	23.7701	0.000451875	0.00666162	-0.93449	-1.91121	18.0067	0.000961852
CEP170-010	1	243303286	ENSG00000143702	ENST00000492145	-1.42464	-2.68448	23.7216	0.000455546	0.00670199	-0.611079	-1.5274	18.0957	0.000943345
ANGPTL4-201	19	8429011	ENSG00000167772	ENST00000301455	-2.16393	-4.48133	23.7192	0.000455731	0.00670299	-1.59038	-3.01129	16.2484	0.00143061
KCNIP3-004	2	96012476	ENSG00000115041	ENST00000468529	-1.51036	-2.84881	23.6795	0.000458766	0.00673643	-0.48732	-1.40184	8.19978	0.0133239
SPG20-202	13	36875777	ENSG00000133104	ENST00000423217	-1.12679	-2.18372	23.6602	0.000460251	0.00675305	-0.994879	-1.99291	70.5874	1.31617e-06
PCNXL2-011	1	233231152	ENSG00000135749	ENST00000484347	-1.77393	-3.41984	23.6364	0.000462081	0.00677299	-0.685634	-1.60841	35.9047	4.53171e-05
C19orf24-003	19	1275945	ENSG00000228300	ENST00000469144	-1.26	-2.39496	23.5763	0.000466763	0.0068216	-0.0500957	-1.03533	0.0711345	0.793882
PRICKLE1-201	12	42852140	ENSG00000139174	ENST00000345127	-1.18732	-2.2773	23.557	0.000468276	0.00683503	-1.43566	-2.70506	16.7078	0.00128654
MATR3-201	5	138643105	ENSG00000015479	ENST00000337359	-2.07375	-4.2098	23.5408	0.000469549	0.00685099	0.1464	1.1068	1.14136	0.30483
CDK6-001	7	92234235	ENSG00000105810	ENST00000265734	-1.15	-2.21914	23.4908	0.000473512	0.00689219	-0.983425	-1.97715	22.8734	0.00035928
SH3YL1-203	2	243509	ENSG00000035115	ENST00000416047	-1.53714	-2.90219	23.4395	0.000477618	0.00693014	0.206925	1.15423	1.54841	0.235371
UQCRC1-004	3	48636487	ENSG00000010256	ENST00000415995	-1.04304	-2.06056	23.3887	0.000481722	0.00696932	-0.68369	-1.60624	20.7588	0.000541011
GLS-010	2	191791742	ENSG00000115419	ENST00000457316	-1.16143	-2.23679	23.3651	0.000483641	0.00699005	-0.928331	-1.90307	11.7824	0.00446353
P4HA1-002	10	74766975	ENSG00000122884	ENST00000373008	-1.13232	-2.19211	23.3522	0.000484696	0.00699914	-0.565351	-1.47975	15.1268	0.00186833
ANXA11-012	10	81915344	ENSG00000122359	ENST00000463340	-1.20857	-2.31109	23.3358	0.000486043	0.00701418	-0.188375	-1.13948	1.17919	0.297276
ABL2-202	1	179068462	ENSG00000143322	ENST00000408940	-1.72232	-3.29967	23.3021	0.00048882	0.00703746	-0.663315	-1.58372	10.4859	0.00648469
SLC4A2-021	7	150773070	ENSG00000164889	ENST00000469467	-1.75839	-3.38321	23.2588	0.000492411	0.00707203	0.447617	1.36379	6.57428	0.0235803
MYO18A-204	17	27401498	ENSG00000196535	ENST00000458428	-1.52125	-2.8704	23.2449	0.000493575	0.00708374	-1.38932	-2.61956	13.7358	0.00264494
P4HA2-001	5	131527531	ENSG00000072682	ENST00000401867	-1.08964	-2.12821	23.1384	0.00050257	0.0071761	-0.825963	-1.77272	22.4587	0.000388515
AC116917.2-201	5	163136211	ENSG00000224012	ENST00000441757	-1.09789	-2.14042	23.1264	0.000503598	0.00718809	-0.99183	-1.98871	15.019	0.00191802
MYCBP2-008	13	77667422	ENSG00000005810	ENST00000485061	-1.04911	-2.06925	23.0674	0.000508677	0.00723721	-0.478796	-1.39358	15.792	0.00159258
CAP1-002	1	40506433	ENSG00000131236	ENST00000372805	-1.09661	-2.13851	23.0608	0.000509253	0.00724362	-0.863036	-1.81886	28.1057	0.000144208
POLR1D-202	13	28196029	ENSG00000186184	ENST00000399696	-1.07482	-2.10646	23.0555	0.000509711	0.00724744	-0.206659	-1.15401	1.46633	0.247511
NCLP1-201	9	139591432	ENSG00000213212	ENST00000392891	-1.17446	-2.25709	23.0217	0.000512656	0.00727941	-0.842938	-1.7937	9.94862	0.00762275
TLE4-018	9	82187660	ENSG00000106829	ENST00000265284	-1.32911	-2.51247	22.9136	0.000522207	0.00737403	-0.879017	-1.83912	29.2374	0.000120279
NACAD-002	7	45120578	ENSG00000136274	ENST00000460409	-1.06464	-2.09165	22.8783	0.000525378	0.00741243	-0.5709	-1.48545	9.66174	0.00832506
PJA2-201	5	108670411	ENSG00000198961	ENST00000361557	-1.23446	-2.35294	22.8579	0.000527215	0.00742923	-0.410754	-1.32938	5.32779	0.0381017
FASTKD1-005	2	170417040	ENSG00000138399	ENST00000417376	-1.16054	-2.2354	22.8395	0.00052888	0.00744316	-0.845491	-1.79688	16.3462	0.00139845
AC073188.6-201	7	62827805	ENSG00000236284	ENST00000417498	-1.12043	-2.17412	22.8393	0.000528901	0.00744316	-0.985855	-1.98049	15.5809	0.00167463
RP4-614O4-001	20	33864953	ENSG00000126005	ENST00000424358	-1.49518	-2.81899	22.7779	0.000534498	0.00749876	-0.873071	-1.83156	15.6635	0.00164195
AC078883.3-201	2	173292502	ENSG00000226963	ENST00000441212	-1.44593	-2.72438	22.746	0.000537441	0.00752811	-1.43464	-2.70314	15.7865	0.00159467
C1orf50-001	1	43232940	ENSG00000164008	ENST00000372525	-1.20946	-2.31252	22.6449	0.000546886	0.00762593	-0.160865	-1.11796	0.867021	0.368776
PLEC1-202	8	144989321	ENSG00000178209	ENST00000345136	-2.29982	-4.92397	22.6093	0.000550257	0.00765572	-0.385443	-1.30626	1.67832	0.217712
PHLDB2-010	3	111680792	ENSG00000144824	ENST00000486886	-1.46179	-2.75449	22.5861	0.000552466	0.00767681	-1.43348	-2.70098	8.2445	0.0131262
KCTD1-201	18	24034877	ENSG00000134504	ENST00000408011	-1.52089	-2.86969	22.5483	0.000556081	0.00771213	-0.937093	-1.91467	24.4714	0.000268076
AC026495.2-204	15	20587869	ENSG00000180229	ENST00000426501	-1.51996	-2.86784	22.5359	0.000557277	0.00772499	-0.786885	-1.72534	39.6497	2.77701e-05
C3orf64-007	3	69056888	ENSG00000163378	ENST00000424374	-1.53368	-2.89523	22.4501	0.000565627	0.00780122	-1.19792	-2.29409	13.7724	0.00262019
WDR66-201	12	122356480	ENSG00000158023	ENST00000288912	-1.13661	-2.19863	22.3848	0.000572082	0.00786758	-0.399506	-1.31906	1.13435	0.306259
DEGS1-002	1	224377838	ENSG00000143753	ENST00000498813	-1.31911	-2.49512	22.3717	0.000573393	0.00787713	-0.586225	-1.50131	7.81689	0.0151667
FTSJ1-011	X	48339553	ENSG00000068438	ENST00000466371	-1.13268	-2.19265	22.3488	0.000575684	0.00789727	-0.754804	-1.6874	28.6803	0.000131433
ZNF259-003	11	116648436	ENSG00000109917	ENST00000429220	-1.16268	-2.23873	22.325	0.000578066	0.00792333	-0.830034	-1.77773	22.7527	0.000367519
RPS21-203	20	60962174	ENSG00000171858	ENST00000422923	-1.01679	-2.02341	22.2652	0.000584131	0.00798265	0.0630023	1.04464	0.0680531	0.798286
TBC1D3H-201	17	34746361	ENSG00000242384	ENST00000400684	-1.23536	-2.3544	22.2212	0.000588636	0.0080299	-0.220158	-1.16486	2.85678	0.114846
TCF7L1-002	2	85361491	ENSG00000152284	ENST00000494519	-1.07143	-2.10151	22.208	0.000589996	0.00804273	-0.446423	-1.36266	1.33334	0.269027
NAV2-202	11	19853265	ENSG00000166833	ENST00000360655	-1.69771	-3.24387	22.2034	0.000590474	0.00804734	-1.07126	-2.10127	15.6524	0.00164631
YWHAH-201	22	32343425	ENSG00000128245	ENST00000427094	-1.51	-2.8481	22.1546	0.000595536	0.0080952	-0.658783	-1.57875	16.7279	0.00128063
RPS27L-003	15	63446052	ENSG00000185088	ENST00000455271	-1.66964	-3.18136	22.142	0.000596853	0.00810832	-0.47944	-1.3942	3.36344	0.0896785
UCHL3-201	13	76123927	ENSG00000118939	ENST00000377589	-1.34821	-2.54597	22.0497	0.000606604	0.00821263	-0.994643	-1.99259	32.1663	7.69133e-05
AC063944.1-202	3	106959539	ENSG00000243701	ENST00000466734	-1.38321	-2.60849	22.0257	0.000609163	0.00823369	-0.441134	-1.35767	2.96076	0.109039
PION-010	7	76957932	ENSG00000186088	ENST00000489920	-1.03464	-2.04861	21.9924	0.000612751	0.0082744	-0.667635	-1.58847	13.2198	0.00302422
CAPN2-203	1	223946906	ENSG00000162909	ENST00000442935	-1.84482	-3.59208	21.9706	0.000615107	0.00829145	-1.31613	-2.48998	15.432	0.00173546
CCBL2-001	1	89401456	ENSG00000137944	ENST00000370491	-1.73875	-3.33746	21.869	0.000626227	0.0084024	-0.897456	-1.86278	20.4183	0.00057933
CYB5R3-001	22	43014814	ENSG00000100243	ENST00000352397+ENST00000361740	-1.03286	-2.04607	21.8678	0.000626368	0.008403	-0.84378	-1.79475	22.2706	0.00040268
EREG-001	4	75230860	ENSG00000124882	ENST00000244869	-2.26054	-4.79169	21.8404	0.000629408	0.00843196	-2.15995	-4.46901	16.4307	0.00137132
RHOA-001	3	49396578	ENSG00000067560	ENST00000418115	-1.02321	-2.03244	21.8105	0.000632742	0.00846857	-0.42998	-1.34722	13.9138	0.00252708
TNIK-002	3	171064723	ENSG00000154310	ENST00000465393	-1.07857	-2.11194	21.7881	0.000635266	0.00848868	-1.1073	-2.15442	6.58793	0.0234619
LAMB2-007	3	49158548	ENSG00000172037	ENST00000484713	-1.01625	-2.02265	21.7853	0.000635577	0.00849185	-0.686529	-1.60941	5.5045	0.0355047
PSMD1-010	2	232018183	ENSG00000173692	ENST00000467792	-1.03232	-2.04531	21.7736	0.000636894	0.00850351	-0.0873351	-1.06241	0.243518	0.62992
PHLDB2-202	3	111630479	ENSG00000144824	ENST00000309086	-1.00482	-2.0067	21.7572	0.000638754	0.00852438	-1.43348	-2.70098	8.2445	0.0131262
EPHB3-003	3	184297536	ENSG00000182580	ENST00000473079	-1.2875	-2.44105	21.7457	0.00064006	0.00853785	-0.341994	-1.26751	2.53492	0.135401
UCA1-201	19	15939757	ENSG00000214049	ENST00000397381	-1.01196	-2.01665	21.7393	0.000640782	0.00854451	-0.950932	-1.93312	24.4742	0.00026794
DMKN-060	19	35989149	ENSG00000161249	ENST00000470964	-2.01804	-4.05032	21.7297	0.000641876	0.00855582	-1.2107	-2.31449	15.5844	0.00167326
RP11-159J2.1-201	13	75812160	ENSG00000214249	ENST00000397931	-1.17964	-2.26521	21.7267	0.000642222	0.00855687	-0.824594	-1.77104	18.311	0.000900214
PRRG1-201	X	37284662	ENSG00000130962	ENST00000397447	-1.05179	-2.07309	21.6873	0.000646736	0.00859299	-0.34582	-1.27087	2.30737	0.152736
HLA-C-001	6	31236526	ENSG00000204525	ENST00000376228+ENST00000383329	-2.48179	-5.58588	21.6733	0.000648346	0.00860742	-1.10714	-2.15418	12.3555	0.00381062
SCP2-004	1	53453715	ENSG00000116171	ENST00000478631	-1.21232	-2.3171	21.6477	0.000651304	0.0086397	-0.560354	-1.47463	15.6076	0.00166401
EHBP1-018	2	63206458	ENSG00000115504	ENST00000491965	-1.03464	-2.04861	21.6404	0.000652145	0.00864886	-0.830198	-1.77793	40.4057	2.52659e-05
RP11-296A18-001	1	51716275	ENSG00000233406	ENST00000480705	-1.11589	-2.16729	21.6095	0.00065575	0.00868565	-0.350751	-1.27522	3.40341	0.0879941
OXR1-203	8	107282473	ENSG00000164830	ENST00000442977	-1.89293	-3.71388	21.5677	0.000660655	0.00873149	0.240006	1.181	1.78093	0.204973
JOSD1-009	22	39083929	ENSG00000100221	ENST00000482442	-1.09089	-2.13006	21.5431	0.000663561	0.0087548	-0.276681	-1.2114	3.70383	0.0764868
SYNE1-018	6	152656413	ENSG00000131018	ENST00000471834	-1.73636	-3.33193	21.5164	0.000666736	0.00878761	-0.683438	-1.60596	7.96778	0.014407
KLF6-004	10	3821239	ENSG00000067082	ENST00000173785	-1.16375	-2.24039	21.4941	0.000669398	0.00881259	-0.485983	-1.40054	3.98765	0.0672431
PTPRE-001	10	129866646	ENSG00000132334	ENST00000463727	-1.02071	-2.02892	21.4739	0.000671831	0.00883571	-0.343715	-1.26902	0.862493	0.36999
ARAP1-003	11	72396120	ENSG00000186635	ENST00000334211	-1.70354	-3.25698	21.4388	0.000676067	0.0088795	-0.666169	-1.58685	11.9991	0.0042025
EPB41L2-204	6	131160487	ENSG00000079819	ENST00000368127	-1.464	-2.75872	21.4175	0.000678648	0.00890152	-0.28382	-1.21741	1.72053	0.21235
PHLDB2-005	3	111578597	ENSG00000144824	ENST00000478922	-1.83571	-3.56948	21.4157	0.000678864	0.00890152	-1.43348	-2.70098	8.2445	0.0131262
ANTXR1-003	2	69240438	ENSG00000169604	ENST00000409829	-1.55036	-2.9289	21.3062	0.000692357	0.009029	-0.485764	-1.40033	8.38824	0.0125137
RABGGTB-013	1	76252385	ENSG00000137955	ENST00000470201	-1.45929	-2.74972	21.3017	0.00069291	0.00903294	-0.573451	-1.48808	5.40187	0.0369865
EFCAB1-201	8	49635953	ENSG00000034239	ENST00000262103	-1.04852	-2.0684	21.2335	0.000701478	0.00910648	-0.879466	-1.83969	12.8816	0.00330716
C3orf64-008	3	69031888	ENSG00000163378	ENST00000480846	-1.45696	-2.7453	21.1824	0.000707985	0.00917244	-1.19792	-2.29409	13.7724	0.00262019
MME-201	3	154801957	ENSG00000196549	ENST00000404362	-3.10764	-8.61973	21.1635	0.000710403	0.00919387	-2.00084	-4.00234	14.4636	0.0021998
AC096579.5-201	2	89082223	ENSG00000230006	ENST00000309771	-1.18482	-2.27335	21.1626	0.000710519	0.00919387	-0.719629	-1.64676	5.27436	0.0389307
SACS-003	13	23902965	ENSG00000151835	ENST00000402364	-1.23411	-2.35236	21.1214	0.000715833	0.0092439	-0.97032	-1.95928	14.2834	0.00230133
RCSD1-001	1	167599330	ENSG00000198771	ENST00000367854	-1.35464	-2.55734	21.1018	0.000718379	0.00926844	-0.84678	-1.79848	21.8489	0.000436654
CDKN2A-201	9	21968724	ENSG00000147889	ENST00000446177	-1.10429	-2.14992	21.0859	0.000720452	0.00928685	-0.817764	-1.76267	19.6608	0.000676426
RPL29P2-201	17	7657712	ENSG00000240480	ENST00000488409	-1.02125	-2.02968	21.0853	0.000720536	0.00928689	-1.20061	-2.29837	10.9133	0.00571898
TMEM80-003	11	695616	ENSG00000177042	ENST00000397510	-1.19571	-2.29058	21.0456	0.000725746	0.00933519	-0.0117362	-1.00817	0.00343358	0.954166
EIF6-002	20	33866714	ENSG00000242372	ENST00000374436	-1.46589	-2.76234	21.0292	0.000727905	0.00935355	-0.672368	-1.59369	13.1733	0.00306142
PHLDB2-013	3	111672619	ENSG00000144824	ENST00000478584	-1.85268	-3.6117	21.0224	0.000728806	0.00936407	-1.43348	-2.70098	8.2445	0.0131262
LEPROT-004	1	65886351	ENSG00000213625	ENST00000497874	-1.49036	-2.80959	20.983	0.000734039	0.00940923	-0.675758	-1.59744	9.4344	0.00893549
CCDC55-001	17	28443799	ENSG00000126653	ENST00000247026	-1.21429	-2.32026	20.9796	0.000734494	0.0094119	-0.97419	-1.96454	28.3096	0.000139519
ATP13A3-010	3	194123406	ENSG00000133657	ENST00000429136	-1.7375	-3.33457	20.975	0.000735109	0.00941461	-0.310388	-1.24004	4.4664	0.0545021
FBXW7-201	4	153242411	ENSG00000109670	ENST00000263981	-2.18521	-4.54794	20.9535	0.000737997	0.00943413	-0.920495	-1.89276	29.6691	0.000112385
AC016831.6-201	7	130568868	ENSG00000226380	ENST00000418546	-1.63839	-3.11319	20.9532	0.000738034	0.00943413	-1.44768	-2.72769	16.601	0.00131848
ENTPD4-001	8	23286665	ENSG00000197217	ENST00000358689	-1.31339	-2.48525	20.8528	0.000751668	0.00955739	-0.400748	-1.32019	5.81185	0.0314688
IPO11-004	5	61874648	ENSG00000086200	ENST00000409534	-1.40107	-2.64098	20.8505	0.000751987	0.00955932	0.0753207	1.0536	0.0620832	0.807132
RBCK1-006	20	388957	ENSG00000125826	ENST00000382181	-1.13732	-2.19972	20.7527	0.000765565	0.00969013	-1.08147	-2.1162	11.4718	0.00487135
CPNE1-018	20	34213966	ENSG00000214078	ENST00000462352	-2.17196	-4.50637	20.7353	0.000768	0.00971667	-0.0527041	-1.03721	0.106774	0.749056
S1PR1-201	1	101702459	ENSG00000170989	ENST00000424264	-1.18186	-2.26869	20.7237	0.000769647	0.00973001	-0.40998	-1.32867	1.87662	0.193949
CEP170-005	1	243287731	ENSG00000143702	ENST00000468254	-1.06257	-2.08865	20.6997	0.000773041	0.00975376	-0.611079	-1.5274	18.0957	0.000943345
NCOA7-005	6	126102307	ENSG00000111912	ENST00000368357	-2.07036	-4.19991	20.6973	0.000773385	0.00975688	-0.775462	-1.71174	16.5702	0.00132784
MR1-001	1	181003139	ENSG00000153029	ENST00000367580	-1.36089	-2.56844	20.6419	0.00078129	0.00983393	-0.434828	-1.35175	5.72122	0.0325998
TLE4-005	9	82323508	ENSG00000106829	ENST00000478290	-1.02429	-2.03395	20.6308	0.000782882	0.00985289	-0.879017	-1.83912	29.2374	0.000120279
FERMT1-002	20	6055492	ENSG00000101311	ENST00000478194	-1.24321	-2.36725	20.6175	0.000784806	0.00986658	-1.49226	-2.8133	12.5653	0.0035999
UBE2H-008	7	129479065	ENSG00000186591	ENST00000480245	-1.745	-3.35195	20.5766	0.000790735	0.00991481	-0.268716	-1.20473	3.2271	0.095726
EPS8L3-005	1	110293910	ENSG00000198758	ENST00000489465	-1.21107	-2.3151	20.5541	0.000794034	0.00994424	-0.311764	-1.24122	2.48055	0.13931
RARRES1-004	3	158422580	ENSG00000118849	ENST00000471444	-1.30482	-2.47053	20.5295	0.000797648	0.00997537	-1.95752	-3.88395	14.5923	0.00213044
genes info identified at gene level only 539 unique genes.
symbol	chr2	loc	ensG	TU.NO	fc	F	P.Value	adj.P.Val
AC007952.3+AC106017.2+AC007952.4	17+17+17	18985725+19111897+19070209	ENSG00000237535+ENSG00000237830+ENSG00000242495	2.57045	5.93993	275.638	4.00656e-10	9.70622e-08
HIST2H4B+HIST2H4A	1+1	149825607+149804232	ENSG00000182217+ENSG00000183941	3.5079	11.3758	179.617	5.59009e-09	7.18586e-07
HIST2H3C+HIST2H3A	1+1	149811110+149824181	ENSG00000203811+ENSG00000203852	3.72612	13.2335	91.7521	2.9938e-07	1.60921e-05
C9orf116	9	138387027	ENSG00000160345	1.88745	3.6998	83.8652	5.00096e-07	2.4132e-05
C9orf100	9	35658872	ENSG00000137135	1.7828	3.44094	83.7515	5.03964e-07	2.42349e-05
HUNK	21	33245628	ENSG00000142149	1.58833	3.00702	79.9185	6.5698e-07	2.96908e-05
CACNA1D	3	53528683	ENSG00000157388	1.1451	2.21162	76.9617	8.12304e-07	3.48948e-05
FAM72D	1	143896452	ENSG00000215784	3.00648	8.03602	74.9004	9.4581e-07	3.92566e-05
DYRK2	12	68042512	ENSG00000127334	1.12226	2.17688	71.1378	1.26062e-06	4.90101e-05
PRDM6	5	122424816	ENSG00000061455	1.55915	2.9468	69.5665	1.42684e-06	5.36566e-05
COBL	7	51083909	ENSG00000106078	1.81192	3.51108	69.1322	1.47717e-06	5.51992e-05
NR4A3	9	102584137	ENSG00000119508	1.84355	3.58893	68.1523	1.59841e-06	5.89872e-05
ADAM22	7	87563458	ENSG00000008277	2.35888	5.12971	67.1486	1.73467e-06	6.27795e-05
LASS1	19	18981386	ENSG00000223802	1.5936	3.01801	66.8992	1.77058e-06	6.38199e-05
AC053481.1	17	60360060	ENSG00000238209	1.47729	2.78426	66.0093	1.90588e-06	6.74674e-05
FGFR4	5	176513887	ENSG00000160867	1.48423	2.79767	64.7363	2.12076e-06	7.34673e-05
AL390038.1+AL359258.1	1+1	108963311+108803818	ENSG00000224698+ENSG00000238122	2.70177	6.506	62.3478	2.60408e-06	8.63469e-05
MARCH10	17	60778676	ENSG00000173838	1.31837	2.49385	60.4222	3.08783e-06	9.87993e-05
OR8G2P	11	124077880	ENSG00000181214	1.16043	2.23524	59.5847	3.3301e-06	0.000104699
ARHGDIG	16	318726	ENSG00000242173	1.9086	3.75445	57.8645	3.89992e-06	0.000118199
KIF18B	17	43003360	ENSG00000186185	1.69007	3.22672	57.565	4.01027e-06	0.000120722
OLFM1	9	137967089	ENSG00000130558	2.02309	4.06452	57.4525	4.05264e-06	0.000121689
BCAS2	1	115110178	ENSG00000116752	1.29216	2.44894	56.9184	4.26099e-06	0.000126452
GUSBP1+GUSBP1	5+5	69140557+70015686	ENSG00000198237+ENSG00000205561	1.4629	2.75661	51.7548	7.06648e-06	0.000189639
NRG3	10	83634806	ENSG00000185737	1.02775	2.03885	50.4725	8.06353e-06	0.000210218
HIST2H3D+RP11-439A17.1	1+1	149784826+120904675	ENSG00000183598+ENSG00000213244	2.90437	7.4869	47.9497	1.05401e-05	0.000258865
C21orf58	21	47720095	ENSG00000160298	1.46302	2.75684	47.4188	1.11673e-05	0.000271647
DHRS2	14	24099378	ENSG00000100867	2.11576	4.33417	47.1065	1.15564e-05	0.000278261
BPTF	17	65821640	ENSG00000171634	1.1403	2.20427	45.7641	1.34172e-05	0.000312706
TMOD1	9	100263921	ENSG00000136842	1.32561	2.50638	45.2348	1.42445e-05	0.000327064
AC020647.1	12	62273099	ENSG00000214304	1.10316	2.14825	45.0965	1.44704e-05	0.000331608
AC104299.1	3	63082050	ENSG00000242841	1.0041	2.00569	44.7952	1.49766e-05	0.000340294
ZNF169	9	97021578	ENSG00000175787	1.18044	2.26647	44.7036	1.51345e-05	0.000342857
RECQL4	8	145736672	ENSG00000160957	1.2601	2.39512	44.5098	1.54752e-05	0.000348359
AL163171.1	14	83159047	ENSG00000213346	2.15869	4.46509	44.4101	1.56539e-05	0.000351936
DNAJC14	12	56214744	ENSG00000135392	1.05086	2.07176	44.2391	1.59658e-05	0.000357593
AC012557.2	3	63989698	ENSG00000239653	1.01382	2.01925	42.6601	1.92128e-05	0.000411925
AP000525.3	22	16158798	ENSG00000244306	2.41598	5.33681	42.3682	1.98937e-05	0.000422202
AC091729.1	7	1199662	ENSG00000229043	1.5054	2.83904	42.3549	1.99253e-05	0.00042262
METRN	16	765162	ENSG00000103260	1.83516	3.56812	41.8783	2.10996e-05	0.000442519
GTSE1	22	46692638	ENSG00000075218	1.5297	2.88725	40.61	2.46345e-05	0.000497327
SLC16A14	2	230899698	ENSG00000163053	1.65452	3.14819	40.2151	2.58719e-05	0.000516452
C17orf82	17	59489112	ENSG00000187013	1.35423	2.5566	39.3969	2.86706e-05	0.000560746
AC110619.2	2	241388732	ENSG00000218416	1.52797	2.8838	38.2026	3.34087e-05	0.000632846
POLQ	3	121150274	ENSG00000051341	2.239	4.7207	38.075	3.39663e-05	0.00064039
MCF2L	13	113548692	ENSG00000126217	1.81763	3.52502	37.4549	3.68346e-05	0.00068143
C1orf220	1	178511887	ENSG00000213057	1.12716	2.18429	37.4428	3.68935e-05	0.000681574
HS3ST5	6	114376750	ENSG00000175818	1.19413	2.28806	37.3169	3.75104e-05	0.000690577
SIX2	2	45232343	ENSG00000170577	1.18412	2.27225	37.1125	3.85378e-05	0.000705609
IZUMO1	19	49244145	ENSG00000182264	1.25759	2.39095	37.07	3.87554e-05	0.0007085
TBL1Y	Y	6778727	ENSG00000092377	1.08651	2.12359	36.7454	4.04658e-05	0.000731136
KIF22	16	29802041	ENSG00000079616	1.35458	2.55722	36.6899	4.0767e-05	0.000734478
HLA-DRB6	6	32520490	ENSG00000229391	1.4525	2.73682	36.3563	4.26324e-05	0.000759113
SLC25A10	17	79679337	ENSG00000183048	1.12292	2.17787	36.0199	4.46138e-05	0.000786917
PCBP3	21	47063608	ENSG00000183570	1.64218	3.12136	35.1585	5.01919e-05	0.000865167
ZNF695	1	247108849	ENSG00000197472	1.79585	3.47219	35.0709	5.08032e-05	0.000873168
KRT18P19	12	53342655	ENSG00000111057	1.70361	3.25715	34.9014	5.20102e-05	0.000889503
ALDH3B2	11	67429634	ENSG00000132746	2.30122	4.92876	34.5819	5.43769e-05	0.000919502
AC090051.1	12	105370527	ENSG00000179821	1.0637	2.09029	34.3721	5.59987e-05	0.000941116
GDPD3	16	30116131	ENSG00000102886	1.68623	3.21815	34.1818	5.75181e-05	0.000959609
F8	X	154064063	ENSG00000185010	1.11041	2.15906	34.1686	5.76251e-05	0.000960743
GTF2IRD2P	7	72656902	ENSG00000214544	1.64634	3.13038	34.1508	5.77702e-05	0.000962711
KCNC3	19	50815194	ENSG00000131398	1.26697	2.40656	33.9945	5.90601e-05	0.000979166
HCK	20	30640000	ENSG00000101336	1.48864	2.80625	33.7856	6.08365e-05	0.0010007
ATP8A1	4	42410390	ENSG00000124406	2.00533	4.01482	33.7499	6.11467e-05	0.00100534
PTMAP3	20	17992599	ENSG00000218902	1.12643	2.18318	33.6745	6.18069e-05	0.00101478
TBC1D9	4	141541939	ENSG00000109436	1.10089	2.14487	33.5837	6.26132e-05	0.00102613
ELL3	15	44064798	ENSG00000128886	1.73841	3.33667	33.5487	6.29267e-05	0.00102937
AL356095.6	10	81806616	ENSG00000230091	1.17267	2.25428	33.4592	6.37381e-05	0.0010401
B3GALT5	21	40928369	ENSG00000183778	1.84011	3.58037	33.4543	6.3783e-05	0.0010401
CCDC89	11	85394893	ENSG00000179071	1.96953	3.91641	33.3849	6.44204e-05	0.00104707
CTHRC1	8	104383743	ENSG00000164932	1.09719	2.13937	32.9467	6.86214e-05	0.00109974
RC3H1	1	173900352	ENSG00000135870	1.01311	2.01826	32.944	6.86489e-05	0.00109974
C6orf52	6	10671653	ENSG00000137434	1.26653	2.40582	32.8572	6.95181e-05	0.00110967
IL20RA	6	137321108	ENSG00000016402	1.50557	2.83936	32.5461	7.27417e-05	0.00115081
AC005077.4	7	75719749	ENSG00000227038	1.21515	2.32164	32.4398	7.38825e-05	0.00116472
TPTE2	13	19997017	ENSG00000132958	1.46622	2.76296	32.357	7.47854e-05	0.00117635
RP11-213G2.2	9	88430881	ENSG00000165121	1.73314	3.32451	32.1566	7.70239e-05	0.00120517
AC023049.1	3	137820320	ENSG00000240668	1.05594	2.07908	32.0807	7.78921e-05	0.00121715
CD302	2	160625141	ENSG00000241399	1.27416	2.41857	31.8912	8.01092e-05	0.00124416
AC021860.1	4	38614322	ENSG00000231160	1.33471	2.52225	31.7415	8.19121e-05	0.00126537
AC104457.5	1	100858589	ENSG00000234332	1.45238	2.73659	31.6058	8.35867e-05	0.00128524
FGFR3	4	1795034	ENSG00000068078	1.61594	3.0651	31.5814	8.38925e-05	0.00128816
RP11-546O6.1	9	100461249	ENSG00000214417	1.28267	2.43288	31.3999	8.62036e-05	0.00131642
MAPK8IP1	11	45907202	ENSG00000121653	1.08007	2.11414	31.3466	8.68969e-05	0.00132473
VAX2	2	71127720	ENSG00000116035	1.17884	2.26395	31.3169	8.72863e-05	0.00132669
AC004383.7	X	133677367	ENSG00000223749	1.73959	3.3394	31.1269	8.98221e-05	0.00135548
DLX3	17	48067389	ENSG00000064195	1.82242	3.53675	31.0242	9.12279e-05	0.00137254
C10orf114	10	21783421	ENSG00000204682	1.70055	3.25025	30.7116	9.56679e-05	0.00142728
KIAA1324L	7	86506222	ENSG00000164659	1.82012	3.5311	30.5982	9.73391e-05	0.00144435
ASRGL1	11	62104774	ENSG00000162174	1.79647	3.47369	30.1974	0.000103525	0.00152533
ADAM2	8	39601257	ENSG00000104755	1.3011	2.46416	30.1897	0.000103648	0.00152609
PAQR4	16	3019246	ENSG00000162073	1.32053	2.49758	30.155	0.000104206	0.00153283
PLEKHH1	14	68000008	ENSG00000054690	1.41966	2.67522	29.9025	0.000108366	0.00158087
SLC4A10	2	162280843	ENSG00000144290	2.42468	5.36908	29.8652	0.000108997	0.0015863
OR2A9P	7	143991573	ENSG00000228960	1.57231	2.9738	29.8401	0.000109425	0.00159018
RGPD1	2	87135076	ENSG00000187627	1.25859	2.39262	29.8302	0.000109592	0.00159103
STOX1	10	70587294	ENSG00000165730	1.42046	2.67671	29.7267	0.000111377	0.00161114
NKAIN1	1	31652592	ENSG00000084628	1.38579	2.61316	29.5434	0.000114619	0.00164523
RGS9BP	19	33166313	ENSG00000186326	1.20892	2.31164	29.3831	0.000117545	0.00167812
EYA2	20	45523263	ENSG00000064655	2.05505	4.15558	29.3497	0.000118165	0.00168459
MDS1	3	168801301	ENSG00000244102	1.53177	2.8914	29.1005	0.000122915	0.0017322
SHMT1	17	18231187	ENSG00000176974	1.01155	2.01608	29.022	0.000124458	0.00174722
HTR2C	X	113818551	ENSG00000147246	1.07435	2.10577	29.0087	0.00012472	0.00174932
SYT17	16	19179571	ENSG00000103528	1.34477	2.5399	28.9625	0.00012564	0.00175795
RNF208	9	140114707	ENSG00000212864	1.82019	3.53129	28.7232	0.000130532	0.00180735
C10orf81	10	115511213	ENSG00000148735	1.32137	2.49902	28.6012	0.000133111	0.00182955
C20orf54	20	740724	ENSG00000101276	1.45362	2.73894	28.2058	0.000141883	0.00192265
AL390728.3	1	247338558	ENSG00000224014	1.42056	2.67689	28.1915	0.000142212	0.00192565
PDZRN3	3	73431584	ENSG00000121440	1.46587	2.76229	28.0396	0.000145769	0.00196387
CD36	7	79998891	ENSG00000135218	1.66621	3.17379	28.038	0.000145807	0.00196387
FBXL16	16	742500	ENSG00000127585	1.90324	3.74053	27.7415	0.000153049	0.002036
AL121761.3	20	19738296	ENSG00000228249	1.53489	2.89766	27.3615	0.000162948	0.00213749
ITIH2	10	7745232	ENSG00000151655	1.09705	2.13917	27.0001	0.000173058	0.00224679
AL356740.1	13	113621823	ENSG00000235280	1.62819	3.09125	26.8697	0.00017688	0.0022831
HOTAIR	12	54356092	ENSG00000228630	1.29508	2.4539	26.8601	0.000177164	0.00228471
ZNF530	19	58111253	ENSG00000183647	1.20126	2.2994	26.8327	0.000177983	0.00229318
AL031685.2	20	48573282	ENSG00000229222	1.24606	2.37192	26.7699	0.000179874	0.00231418
AL357558.2	20	46586766	ENSG00000228503	1.44978	2.73166	26.6103	0.00018478	0.00235941
MSL3L2	2	234774083	ENSG00000224287	1.02682	2.03753	26.5878	0.000185483	0.00236584
RP11-290F20.1	20	48909257	ENSG00000203999	1.23885	2.3601	26.488	0.000188645	0.00240015
AC019099.2	Y	28732789	ENSG00000227629	1.0282	2.03948	26.4483	0.000189919	0.00241291
HES6	2	239146908	ENSG00000144485	1.08053	2.11481	26.4131	0.000191058	0.00242393
SLC12A5	20	44650329	ENSG00000124140	1.3645	2.57488	26.3974	0.000191569	0.00242867
ZNF512B	20	62588055	ENSG00000196700	1.10868	2.15649	26.241	0.000196743	0.0024819
ATXN7L2	1	110026101	ENSG00000162650	1.18899	2.27993	26.2348	0.00019695	0.00248363
MAFA	8	144511515	ENSG00000182759	1.06936	2.0985	26.1811	0.000198765	0.00250233
AL021917.1	6	26322104	ENSG00000220875	1.31821	2.49357	26.0646	0.000202771	0.00254046
AC112198.2	5	54153107	ENSG00000226810	1.03343	2.04688	25.9485	0.000206854	0.00257569
C20orf151	20	60985293	ENSG00000130701	1.0112	2.01559	25.946	0.000206943	0.00257591
RP11-196G18.1	1	149757215	ENSG00000233030	1.39105	2.62269	25.9331	0.000207404	0.00258073
AL034418.1	20	46259010	ENSG00000229853	1.27183	2.41468	25.8119	0.00021178	0.00262146
OR8A1	11	124439893	ENSG00000196119	1.34148	2.53411	25.7192	0.000215202	0.00265735
AP001432.1	21	38593720	ENSG00000242553	1.17518	2.25821	25.5455	0.000221786	0.00272188
RP11-94K8.1	6	135818489	ENSG00000231028	1.61232	3.05742	25.4292	0.000226324	0.00276686
RMI1	9	86595626	ENSG00000178966	1.60718	3.04655	25.3478	0.000229566	0.00279941
NBEA	13	35516456	ENSG00000172915	2.55958	5.89536	25.2219	0.000234683	0.00284366
RP11-458F8.1	7	66313483	ENSG00000232546	1.27673	2.4229	25.2024	0.000235488	0.0028505
GPR19	12	12813995	ENSG00000183150	1.51732	2.86258	25.0988	0.000239814	0.00289011
MPND	19	4343556	ENSG00000008382	1.03737	2.05249	25.0477	0.000241984	0.00290937
ACCN2	12	50451487	ENSG00000110881	1.03535	2.04962	24.9902	0.000244452	0.00293408
HOXB7	17	46684605	ENSG00000120087	1.48727	2.80359	24.9329	0.000246939	0.00295497
AC090952.2	3	14689701	ENSG00000235629	1.20689	2.3084	24.8272	0.000251603	0.00300001
AL390719.3	1	1007126	ENSG00000237330	1.88996	3.70626	24.7901	0.000253264	0.00301362
AP000654.1	11	86543630	ENSG00000197882	1.05143	2.07258	24.7661	0.000254345	0.00302328
PDE9A	21	44073746	ENSG00000160191	1.87769	3.67486	24.5337	0.000265105	0.00312613
HSD17B6	12	57157108	ENSG00000025423	1.16011	2.23474	24.3305	0.00027494	0.00322396
AP001254.4	21	21797261	ENSG00000234439	1.24859	2.37609	24.2813	0.000277385	0.00324728
AL162726.1+AL354751.1	9+9	85042166+94871295	ENSG00000228046+ENSG00000228069	1.24445	2.36929	24.1221	0.000285474	0.00332885
AC046176.1	8	56962597	ENSG00000236814	1.03824	2.05372	24.0545	0.000288985	0.00335769
ZNF239	10	44051792	ENSG00000196793	1.3906	2.62189	23.8466	0.000300116	0.00344988
F8A3+F8A2	X+X	154686576+154611749	ENSG00000185990+ENSG00000198444	1.07311	2.10396	23.7796	0.000303811	0.00347776
AC018867.4	2	187367219	ENSG00000231627	1.77278	3.41712	23.7345	0.000306325	0.00350204
FAM155B	X	68725084	ENSG00000130054	1.16042	2.23523	23.6619	0.000310424	0.00353641
CMAH	6	25081295	ENSG00000168405	1.14807	2.21617	23.6583	0.000310625	0.00353757
FCHO1	19	17862336	ENSG00000130475	1.53601	2.89992	23.6406	0.000311635	0.00354794
CDH18	5	19473141	ENSG00000145526	1.42439	2.68402	23.5265	0.00031824	0.00361159
AF186996.2	3	125474929	ENSG00000239432	1.3921	2.6246	23.4562	0.000322384	0.00364877
MARCH1	4	164448288	ENSG00000145416	1.41889	2.6738	23.359	0.000328223	0.00369866
DMC1	22	38914954	ENSG00000100206	2.34676	5.0868	23.212	0.000337285	0.00377361
OCLN	5	68788119	ENSG00000197822	1.53637	2.90063	23.1797	0.000339315	0.00378918
C7orf46	7	23719749	ENSG00000188732	1.09841	2.14118	23.107	0.000343934	0.00382636
AC000041.1	22	29815144	ENSG00000242156	1.39281	2.62591	23.0987	0.000344464	0.00382987
CCDC85A	2	56411258	ENSG00000055813	1.01421	2.01979	22.9781	0.000352304	0.00389234
AC007731.3	22	20837102	ENSG00000236670	1.25807	2.39176	22.955	0.000353832	0.00390234
OLFM2	19	9964438	ENSG00000105088	1.74056	3.34164	22.8738	0.000359251	0.00394653
CAPN9	1	230883130	ENSG00000135773	2.38011	5.20577	22.8438	0.000361279	0.00396483
RP4-758J18.3	1	1334902	ENSG00000224870	1.01645	2.02294	22.7589	0.000367092	0.00401501
CSRNP1	3	39183346	ENSG00000144655	1.19224	2.28508	22.6591	0.000374054	0.0040694
CCDC69	5	150560613	ENSG00000198624	1.35189	2.55246	22.5645	0.0003808	0.00412386
UNC13D	17	73823310	ENSG00000092929	1.49585	2.82031	22.5465	0.000382106	0.00413319
LIN9	1	226418850	ENSG00000183814	1.37388	2.59167	22.4187	0.000391478	0.00421443
FAM111B	11	58874658	ENSG00000189057	2.53411	5.79218	22.3525	0.00039644	0.00425626
GUCY1A2	11	106557910	ENSG00000152402	1.93278	3.81791	22.3111	0.000399578	0.00428092
MASTL	10	27443753	ENSG00000120539	1.22994	2.34557	22.301	0.000400346	0.00428785
C20orf114	20	31861286	ENSG00000125999	1.52544	2.87875	22.1186	0.000414562	0.00440829
VASH2	1	213123887	ENSG00000143494	1.10427	2.14991	22.0918	0.000416694	0.00442568
AL031584.2	X	45772702	ENSG00000234613	1.26857	2.40923	22.0526	0.000419848	0.0044552
RASSF2	20	4760669	ENSG00000101265	2.06427	4.18223	22.0133	0.000423025	0.00448357
HMGB2	4	174252527	ENSG00000164104	1.23425	2.35259	21.987	0.000425171	0.00449957
AKAP5	14	64932217	ENSG00000179841	1.66305	3.16686	21.8994	0.000432418	0.00456004
ALKBH4	7	102096685	ENSG00000160993	1.14424	2.21029	21.8415	0.000437276	0.00460581
SLC41A2	12	105197276	ENSG00000136052	1.09462	2.13558	21.7462	0.000445426	0.00467712
RPRM	2	154333852	ENSG00000177519	1.32626	2.50752	21.7454	0.00044549	0.00467712
DCP2	5	112312433	ENSG00000172795	1.07283	2.10356	21.7429	0.000445712	0.00467789
ORM1	9	117085336	ENSG00000229314	1.03298	2.04625	21.7352	0.000446378	0.00467955
HNF4G	8	76320149	ENSG00000164749	1.09689	2.13894	21.6854	0.000450713	0.00471666
KIAA1462	10	30301729	ENSG00000165757	1.09901	2.14208	21.6553	0.000453357	0.00474154
ZNHIT2	11	64883876	ENSG00000174276	1.08025	2.1144	21.628	0.000455774	0.00476402
AC006372.2	7	157294016	ENSG00000223872	1.9992	3.99777	21.4668	0.00047033	0.00488036
AC078942.3	7	158330187	ENSG00000225365	1.16879	2.24823	21.464	0.000470585	0.00488158
AC114737.4	7	76597663	ENSG00000236280	1.10834	2.15597	21.4508	0.000471802	0.00488976
LPHN1	19	14258547	ENSG00000072071	1.14714	2.21474	21.1764	0.000497944	0.00511473
HMMR	5	162887517	ENSG00000072571	2.05423	4.15323	21.1244	0.000503086	0.00515566
CENPM	22	42334725	ENSG00000100162	1.13141	2.19072	21.1143	0.000504089	0.00516444
AC092040.5	3	64173220	ENSG00000226017	1.50719	2.84257	20.9907	0.000516585	0.0052637
AL391832.4	1	235093089	ENSG00000238005	1.04013	2.05641	20.9515	0.000520622	0.00529725
ULK1	12	132379279	ENSG00000177169	1.43277	2.69964	20.9051	0.000525451	0.00533876
LPCAT1	5	1456595	ENSG00000153395	1.04822	2.06798	20.777	0.000539047	0.00544892
AC092143.1	16	89980525	ENSG00000182289	1.24048	2.36277	20.7239	0.000544796	0.00548989
THEG	19	362059	ENSG00000105549	2.26679	4.81251	20.6888	0.000548643	0.00552084
AL138895.1	9	117159004	ENSG00000235119	1.26917	2.41022	20.6423	0.000553782	0.00555685
AL138688.1	13	20651665	ENSG00000230625	1.03919	2.05507	20.6195	0.00055632	0.00557761
PCDH8	13	53418109	ENSG00000136099	1.12355	2.17883	20.6004	0.000558452	0.00558955
CDC7	1	91966404	ENSG00000097046	1.258	2.39165	20.5761	0.000561195	0.00560911
ZNF718	4	154872	ENSG00000215383	1.89113	3.70927	20.5741	0.000561412	0.00560971
KIF2C	1	45205490	ENSG00000142945	1.97767	3.93855	20.5314	0.000566265	0.00564711
CXorf24	X	47342970	ENSG00000196741	1.31303	2.48462	20.4583	0.000574665	0.00571009
HIST1H2BB	6	26043455	ENSG00000196226	2.10475	4.30124	20.4229	0.000578787	0.00574624
DEPDC1	1	68939835	ENSG00000024526	2.05198	4.14675	20.3101	0.000592161	0.00585129
SOCS1	16	11348262	ENSG00000185338	1.52818	2.88421	20.2593	0.00059829	0.00590693
RGL1	1	183605208	ENSG00000143344	1.05942	2.08409	20.2396	0.000600689	0.00592568
ZNF726	19	24097712	ENSG00000213967	1.36111	2.56884	20.2331	0.000601487	0.00593192
HIST1H2AB	6	26033320	ENSG00000137259	2.60499	6.08387	20.1946	0.000606212	0.00596695
PTPRS	19	5205519	ENSG00000105426	1.23103	2.34735	20.1754	0.000608589	0.00598373
RRM2	2	10262455	ENSG00000171848	1.8444	3.59103	20.1541	0.000611236	0.00600312
SBK1	16	28303840	ENSG00000188322	2.21816	4.653	20.0785	0.000620741	0.00607804
PCDHGA1	5	140710204	ENSG00000204956	1.54139	2.91075	20.0675	0.000622137	0.00609003
RP11-403I13.1	1	149239551	ENSG00000223779	1.57445	2.97822	20.0565	0.000623539	0.00609873
CATSPERB	14	92047118	ENSG00000133962	1.87931	3.679	19.9794	0.00063345	0.00616966
AL353705.2	9	80834036	ENSG00000234819	1.34433	2.53912	19.9685	0.000634864	0.00617726
AC073052.1	2	225364103	ENSG00000228446	1.92452	3.79612	19.9496	0.00063734	0.00619627
AC011431.1	5	135078142	ENSG00000223539	1.04153	2.05841	19.933	0.000639512	0.006214
PBK	8	27667137	ENSG00000168078	2.22696	4.68147	19.8817	0.000646283	0.00626952
AC005304.3	17	13932609	ENSG00000223385	1.48475	2.79868	19.7581	0.000662948	0.00640099
MLLT3	9	20341663	ENSG00000171843	1.18535	2.27419	19.6657	0.000675735	0.00650386
WDR34	9	131395940	ENSG00000119333	1.13355	2.19398	19.5937	0.000685889	0.00658344
HIST1H3C	6	26045612	ENSG00000196532	2.21893	4.65547	19.5848	0.000687159	0.00659066
CDC45L	22	19466982	ENSG00000093009	1.54002	2.90799	19.5689	0.000689434	0.00660892
NFATC1	18	77155772	ENSG00000131196	1.01573	2.02193	19.5061	0.000698493	0.00667778
AP000552.8	22	21622450	ENSG00000226885	1.03292	2.04616	19.4968	0.000699851	0.00668717
KIAA0319	6	24544332	ENSG00000137261	1.0254	2.03552	19.4511	0.000706537	0.00674201
HSPA1A	6	31783320	ENSG00000204389	1.17024	2.25049	19.3281	0.000724928	0.0068843
AC005808.1	20	52224893	ENSG00000235415	1.01699	2.02369	19.2537	0.000736325	0.00697208
TPX2	20	30327074	ENSG00000088325	1.55896	2.94642	19.2333	0.000739487	0.00699498
FAM64A	17	6347761	ENSG00000129195	1.27136	2.41389	19.2031	0.000744195	0.00703165
GALNT6	12	51745833	ENSG00000139629	1.95644	3.88102	19.1815	0.00074757	0.00705855
RASA4	7	102220093	ENSG00000105808	1.82855	3.55181	19.164	0.000750331	0.00707461
IL17RB	3	53880607	ENSG00000056736	1.32863	2.51164	19.1338	0.000755114	0.00711296
RP11-458F8.2	7	66345695	ENSG00000230295	1.48317	2.79563	19.1302	0.000755685	0.00711567
AL138999.3	13	33929343	ENSG00000230490	1.48863	2.80622	19.0787	0.000763937	0.00718008
KIAA1199	15	81071684	ENSG00000103888	1.19569	2.29055	19.054	0.000767933	0.00720813
AC004893.2	7	98610788	ENSG00000242687	1.58471	2.99948	19.0167	0.000774014	0.00725027
GALNT13	2	154728426	ENSG00000144278	1.35901	2.5651	19.0063	0.000775725	0.00726021
RACGAP1P	12	50382945	ENSG00000161800	1.44281	2.7185	18.9973	0.0007772	0.00726638
PTK6	20	62159778	ENSG00000101213	1.26609	2.40509	18.9165	0.000790619	0.00735546
AP001469.3	21	47666804	ENSG00000228137	1.79321	3.46585	18.9083	0.000792006	0.00736329
H19	11	2016406	ENSG00000130600	1.21512	2.3216	18.7774	0.000814369	0.00753281
RNF122	8	33405273	ENSG00000133874	1.20897	2.31173	18.7102	0.000826124	0.00762372
AC091133.4	17	47009153	ENSG00000230532	1.08531	2.12183	18.7016	0.000827651	0.00763583
OR7E91P	2	71251203	ENSG00000205847	1.08804	2.12584	18.6656	0.000834043	0.00768087
AC005189.1	7	43806889	ENSG00000229497	1.46043	2.7519	18.639	0.000838801	0.00771471
LRRC4	7	127667124	ENSG00000128594	1.02789	2.03903	18.6285	0.000840698	0.00772492
CENPF	1	214776538	ENSG00000117724	1.8402	3.58059	18.6245	0.000841413	0.0077268
HIST1H2AE	6	26217165	ENSG00000168274	1.56982	2.96867	18.6056	0.000844833	0.00775217
SPIRE2	16	89894907	ENSG00000204991	1.22338	2.33493	18.5523	0.000854545	0.00782516
DNA2	10	70173821	ENSG00000138346	1.36946	2.58374	18.5405	0.000856726	0.00784312
AC141586.1+AC092117.3	16+16	2652266+2730681	ENSG00000197003+ENSG00000197369	1.04249	2.05977	18.5176	0.000860941	0.007867
MLF1IP	4	185615238	ENSG00000151725	1.40948	2.65641	18.5166	0.000861136	0.007867
RAD9A	11	67159423	ENSG00000172613	1.42647	2.68787	18.5111	0.000862161	0.0078686
AP001005.1	18	47358	ENSG00000173213	1.00009	2.00012	18.4508	0.000873416	0.00794688
IFI27	14	94577079	ENSG00000165949	3.98667	15.8528	18.4321	0.000876941	0.0079708
SH2B2	7	101928452	ENSG00000160999	1.71451	3.28185	18.413	0.000880564	0.00799761
AC106782.3	16	30309837	ENSG00000233443	1.08201	2.11699	18.3917	0.000884627	0.00802647
HIST1H4D	6	26188938	ENSG00000188987	2.63991	6.23291	18.3797	0.000886916	0.00804095
BAIAP3	16	1383654	ENSG00000007516	1.6334	3.10244	18.3659	0.000889576	0.00806096
KIF24	9	34252379	ENSG00000186638	1.03506	2.0492	18.345	0.000893613	0.00808725
HIST1H2BL	6	27775257	ENSG00000185130	2.1091	4.31421	18.2915	0.000904021	0.00816278
KIF4B	5	154393260	ENSG00000226650	1.3464	2.54277	18.2756	0.00090713	0.00818255
RAB3A	19	18307594	ENSG00000105649	1.18414	2.27228	18.2728	0.000907683	0.00818546
AC114982.2	5	61808070	ENSG00000233281	1.09163	2.13115	18.2637	0.000909477	0.0081975
AC128652.2	3	161042701	ENSG00000240138	1.13953	2.20309	18.2412	0.000913929	0.00822929
DSCC1	8	120846184	ENSG00000136982	1.73705	3.33353	18.2126	0.000919619	0.00825964
HMGB3	X	150148982	ENSG00000029993	1.00278	2.00386	18.2008	0.000921997	0.00827682
RDH16	12	57345218	ENSG00000139547	1.96125	3.894	18.1779	0.000926601	0.00830978
PIP5K1B	9	71320616	ENSG00000107242	1.0333	2.0467	18.0876	0.000945002	0.0084489
MYEOV	11	69061622	ENSG00000172927	1.15159	2.22159	18.0867	0.000945199	0.0084489
AL157937.1	9	22203989	ENSG00000236921	1.38261	2.60739	18.0414	0.000954589	0.00851148
KANK2	19	11274943	ENSG00000197256	1.23357	2.35148	17.9023	0.000984126	0.00872894
AC026271.4	17	18580574	ENSG00000224126	1.22328	2.33476	17.8689	0.000991379	0.00877578
STC2	5	172741716	ENSG00000113739	1.09367	2.13416	17.8674	0.000991708	0.00877651
C21orf69	21	46353607	ENSG00000226178	1.14428	2.21036	17.8594	0.000993456	0.00878563
NPY1R	4	164245117	ENSG00000164128	2.49425	5.63436	17.8558	0.000994242	0.00879021
FAM5C	1	190066792	ENSG00000162670	1.51022	2.84853	17.8327	0.000999319	0.00882413
IL17C	16	88705001	ENSG00000124391	1.82068	3.53249	17.823	0.00100144	0.00883192
AL132777.1	14	61246696	ENSG00000184902	1.80365	3.49102	17.81	0.00100431	0.00884632
AL157389.1	10	91589267	ENSG00000232229	1.01933	2.02698	17.8053	0.00100537	0.0088532
TMEM45B	11	129685741	ENSG00000151715	1.28079	2.42971	17.8031	0.00100584	0.0088532
AL031229.2	6	27620379	ENSG00000216676	1.79497	3.47008	17.6703	0.0010358	0.00903871
GPRIN3	4	90165429	ENSG00000185477	1.34538	2.54097	17.6547	0.00103938	0.00906106
NHSL2	X	71353499	ENSG00000204131	1.35949	2.56594	17.649	0.0010407	0.00906813
INPP4B	4	142949186	ENSG00000109452	1.17145	2.25237	17.6307	0.00104491	0.00909594
AL133245.1	2	32602699	ENSG00000230046	1.16978	2.24977	17.622	0.00104694	0.00910913
RP13-102H20.1	X	130192216	ENSG00000147256	1.59876	3.02882	17.6077	0.00105027	0.00912914
AL513123.2	6	113852320	ENSG00000236347	1.28051	2.42924	17.5811	0.00105649	0.00917376
GSG2	17	3627197	ENSG00000177602	1.55959	2.94771	17.5754	0.00105783	0.00917376
POLR2J2	7	102277496	ENSG00000228049	1.07737	2.11018	17.4611	0.00108508	0.00936542
GEN1	2	17935177	ENSG00000178295	1.33906	2.52986	17.4161	0.00109605	0.00943728
C17orf86	17	75084755	ENSG00000234912	1.05432	2.07674	17.3741	0.00110639	0.00950461
C16orf67	16	31711911	ENSG00000131797	1.14556	2.21233	17.3348	0.00111615	0.00956754
IGF2	11	2150342	ENSG00000167244	2.89068	7.4162	17.3245	0.00111874	0.00958165
KIF15	3	44803209	ENSG00000163808	1.61357	3.06009	17.3026	0.00112425	0.00961454
AC018890.3	2	175584636	ENSG00000235655	1.02976	2.04169	17.298	0.0011254	0.00961787
C16orf75	16	11410636	ENSG00000175643	1.36164	2.56977	17.2439	0.00113915	0.00971133
FAM171A2	17	42430585	ENSG00000161682	1.26966	2.41105	17.2405	0.00114003	0.00971494
ZMAT1	X	101137262	ENSG00000166432	1.84616	3.59541	17.2167	0.00114615	0.0097475
APLP1	19	36359401	ENSG00000105290	1.09051	2.12949	17.2149	0.00114662	0.00974777
FIBCD1	9	133777825	ENSG00000130720	1.12878	2.18673	17.2086	0.00114825	0.00975701
ANKRD56	4	77816082	ENSG00000186212	1.14627	2.2134	17.1843	0.00115454	0.00980339
ESPNP	1	17017713	ENSG00000116219	1.12179	2.17617	17.132	0.00116824	0.00990081
GLP2R	17	9728868	ENSG00000065325	1.37889	2.60067	17.1285	0.00116915	0.00990619
CLU	8	27454434	ENSG00000120885	1.15111	2.22084	17.1021	0.00117615	0.00994659
LGALS7B+LGALS7	19+19	39279842+39261608	ENSG00000178934+ENSG00000205076	-3.58507	-12.0009	113.905	8.52789e-08	5.99779e-06
EXT2	11	44117099	ENSG00000151348	-1.17564	-2.25893	101.604	1.66177e-07	1.00988e-05
LRRK2	12	40590546	ENSG00000188906	-1.24711	-2.37366	89.6708	3.41457e-07	1.78076e-05
EPSTI1	13	43460524	ENSG00000133106	-1.46161	-2.75415	81.6674	5.81335e-07	2.69915e-05
SLAMF7	1	160709037	ENSG00000026751	-1.2551	-2.38684	78.664	7.18273e-07	3.18125e-05
RP3-402H5.1	6	47845764	ENSG00000178729	-1.49572	-2.82006	76.1443	8.62459e-07	3.66514e-05
CAPN3	15	42640301	ENSG00000092529	-1.8397	-3.57937	75.6127	8.96997e-07	3.77839e-05
AL160281.1	1	178060643	ENSG00000224687	-1.27719	-2.42367	71.2519	1.24944e-06	4.86819e-05
MAGI2	7	77646393	ENSG00000187391	-1.43017	-2.69479	70.6833	1.30628e-06	5.01826e-05
SPATA18	4	52917593	ENSG00000163071	-1.44786	-2.72803	66.9547	1.76252e-06	6.35934e-05
TAGLN3	3	111717511	ENSG00000144834	-1.34908	-2.54749	66.7019	1.79959e-06	6.44739e-05
ZSCAN23	6	28399707	ENSG00000187987	-1.17351	-2.2556	65.7074	1.95448e-06	6.89821e-05
PLEKHA5	12	19282648	ENSG00000052126	-1.02202	-2.03075	62.4033	2.59149e-06	8.60096e-05
RAPGEF3	12	48128455	ENSG00000079337	-1.36735	-2.57995	59.9384	3.22518e-06	0.000101912
AC002055.1	22	51222192	ENSG00000226019	-1.5152	-2.85838	57.3645	4.08614e-06	0.000122385
CWF19L2	11	107197074	ENSG00000152404	-1.28969	-2.44476	55.5728	4.84312e-06	0.000139091
AC010087.3	2	85048774	ENSG00000186854	-1.16993	-2.25001	54.6768	5.28178e-06	0.000149161
AMY2B	1	104096437	ENSG00000240038	-1.05158	-2.0728	51.6002	7.17879e-06	0.000192074
CSMD3	8	113235157	ENSG00000164796	-1.43638	-2.7064	51.0845	7.56867e-06	0.000200996
TRIM7	5	180620924	ENSG00000146054	-1.10697	-2.15393	49.2742	9.14485e-06	0.000232287
GBE1	3	81538850	ENSG00000114480	-1.12813	-2.18575	49.2477	9.17056e-06	0.000232772
ZNF133	20	18269121	ENSG00000125846	-1.18122	-2.26768	49.1042	9.31142e-06	0.000235009
CNTLN	9	17134980	ENSG00000044459	-1.54395	-2.91591	48.8755	9.54113e-06	0.000239112
GHDC	17	40341108	ENSG00000167925	-1.17819	-2.26293	47.134	1.15215e-05	0.000277608
WDFY2	13	52158644	ENSG00000139668	-1.00766	-2.01065	46.625	1.21873e-05	0.00029083
MRPS17	7	56019512	ENSG00000239789	-1.03377	-2.04736	46.3971	1.24998e-05	0.000296959
KDR	4	55944644	ENSG00000128052	-1.01862	-2.02598	45.5204	1.3791e-05	0.00031912
CA9	9	35673853	ENSG00000107159	-1.20589	-2.30679	45.461	1.38839e-05	0.000320437
SH3RF3	2	109745804	ENSG00000172985	-1.16418	-2.24105	45.0503	1.45466e-05	0.000332928
EXTL3	8	28559131	ENSG00000012232	-1.0231	-2.03228	44.9013	1.4796e-05	0.000336903
KCNJ15	21	39628663	ENSG00000157551	-1.36095	-2.56855	44.2596	1.59281e-05	0.000357049
GGT1	22	24979718	ENSG00000100031	-1.20714	-2.3088	43.8044	1.67918e-05	0.000372579
AC006116.3	19	56879665	ENSG00000197025	-2.71112	-6.5483	43.7786	1.68424e-05	0.000373469
SCEL	13	78109859	ENSG00000136155	-1.73863	-3.33719	43.6902	1.7017e-05	0.000376221
WDR19	4	39184024	ENSG00000157796	-1.12975	-2.18821	43.5615	1.72748e-05	0.000380356
UBR1	15	43235095	ENSG00000159459	-1.03757	-2.05277	43.3967	1.76116e-05	0.000385248
ETV1	7	13930853	ENSG00000006468	-1.86327	-3.63833	42.5026	1.95769e-05	0.000417219
CLIP3	19	36505562	ENSG00000105270	-1.08012	-2.11421	42.3492	1.99388e-05	0.000422655
AC008132.3	22	18761202	ENSG00000239734	-1.21784	-2.32599	41.9904	2.08162e-05	0.000437607
AC100757.4+AC131280.7	15+15	23499526+20832122	ENSG00000227967+ENSG00000228821	-2.0337	-4.09453	41.7943	2.13146e-05	0.000445979
GYPC	2	127413509	ENSG00000136732	-1.43396	-2.70187	41.4113	2.23282e-05	0.000463478
CYP27A1	2	219646472	ENSG00000135929	-1.85821	-3.62558	40.8526	2.39085e-05	0.000487925
AC074348.3	7	53929926	ENSG00000235454	-1.22495	-2.33747	40.2365	2.58031e-05	0.000515656
IL28RA	1	24480647	ENSG00000185436	-1.08079	-2.11519	39.8515	2.70749e-05	0.000537154
RP5-1108M17.1	1	104210693	ENSG00000234441	-1.48905	-2.80704	38.9038	3.05261e-05	0.00059017
SEPT6	X	118749687	ENSG00000125354	-1.44561	-2.72378	38.3589	3.27398e-05	0.00062216
AL590617.1	6	139013685	ENSG00000225177	-1.66497	-3.17106	37.9083	3.47112e-05	0.00065094
AL645939.4	6	29759100	ENSG00000242877	-1.10719	-2.15426	37.585	3.62104e-05	0.000671978
ECM1	1	150480487	ENSG00000143369	-1.07926	-2.11295	37.1508	3.8343e-05	0.000702764
SCN9A	2	167051695	ENSG00000169432	-1.44757	-2.72749	37.0742	3.87342e-05	0.000708477
PFN4	2	24338241	ENSG00000176732	-1.41258	-2.66212	36.3644	4.2586e-05	0.000758665
SNCG	10	88718375	ENSG00000173267	-1.02786	-2.039	36.2592	4.31937e-05	0.000766425
AL078590.4	6	134846463	ENSG00000232310	-1.12079	-2.17466	35.9446	4.50722e-05	0.000793823
PXK	3	58318607	ENSG00000168297	-1.07259	-2.1032	35.7397	4.6346e-05	0.000811753
PNMAL1	19	46969750	ENSG00000182013	-1.79436	-3.46861	34.7649	5.30068e-05	0.000901901
DFNB59	2	179316163	ENSG00000204311	-1.09055	-2.12955	34.1417	5.78441e-05	0.000963491
PLCZ1	12	18836116	ENSG00000139151	-1.05203	-2.07345	33.8582	6.02125e-05	0.000994425
CORO6	17	27941774	ENSG00000167549	-1.50604	-2.84029	33.433	6.39777e-05	0.00104273
ZPLD1	3	101818088	ENSG00000170044	-1.29127	-2.44744	33.3789	6.44762e-05	0.0010475
AL162151.1	14	99439216	ENSG00000232573	-1.04856	-2.06847	33.1096	6.70243e-05	0.00107935
PLB1	2	28680012	ENSG00000163803	-1.12993	-2.18849	32.8963	6.9125e-05	0.00110538
IQCA1	2	237232794	ENSG00000132321	-2.78316	-6.8836	32.5689	7.25002e-05	0.00114852
AL023754.1	1	209701800	ENSG00000224260	-1.0904	-2.12934	32.5225	7.29934e-05	0.00115428
STEAP1	7	89779220	ENSG00000164647	-1.24542	-2.37087	32.485	7.33948e-05	0.0011596
AC104066.3	4	53608719	ENSG00000226887	-1.29726	-2.45762	32.2106	7.64127e-05	0.00119772
AC027612.1	2	91963970	ENSG00000236969	-1.14829	-2.21651	31.9304	7.96449e-05	0.00123965
TGM4	3	44916100	ENSG00000163810	-1.23501	-2.35383	31.4225	8.59127e-05	0.0013131
NWD1	19	16830787	ENSG00000188039	-1.30276	-2.46701	31.3238	8.71959e-05	0.00132618
ZBTB47	3	42695176	ENSG00000114853	-1.01018	-2.01416	30.9874	9.17379e-05	0.00137905
C3orf67	3	58703092	ENSG00000163689	-1.21672	-2.32418	30.7028	9.57968e-05	0.00142757
MAOA	X	43515467	ENSG00000189221	-2.53713	-5.80433	30.6331	9.68218e-05	0.00144072
AL672207.1	X	101033855	ENSG00000178146	-1.81442	-3.51719	30.631	9.68518e-05	0.00144072
CEP290	12	88442791	ENSG00000198707	-1.23101	-2.34732	30.61	9.71644e-05	0.00144296
PTN	7	136912088	ENSG00000105894	-1.60685	-3.04586	29.304	0.000119021	0.00169246
RP11-12A20.4+AL391987.4+AL953889.6	9+9+9	67789410+44994289+45729709	ENSG00000229198+ENSG00000229510+ENSG00000229523	-1.28926	-2.44402	29.2175	0.000120658	0.00170713
MT4	16	56598961	ENSG00000102891	-1.48375	-2.79676	28.8529	0.000127854	0.00178061
SOX6	11	15987995	ENSG00000110693	-1.45931	-2.74977	28.8351	0.000128218	0.00178432
HYAL3	3	50330262	ENSG00000186792	-1.14229	-2.20731	28.761	0.000129745	0.00179716
ABCA9	17	66970629	ENSG00000154258	-1.11496	-2.1659	28.6206	0.000132697	0.00182668
AL391987.6+AL162731.1	9+9	45004879+46359242	ENSG00000223379+ENSG00000231481	-1.30436	-2.46974	28.5742	0.000133689	0.00183515
DHRS7	14	60610838	ENSG00000100612	-1.07064	-2.10036	28.5347	0.000134543	0.00184282
NPL	1	182758428	ENSG00000135838	-1.10381	-2.14921	28.5177	0.00013491	0.00184715
RILP	17	1549444	ENSG00000167705	-1.13015	-2.18881	28.5125	0.000135023	0.00184797
AC022596.5	17	16733313	ENSG00000227300	-1.95174	-3.8684	28.1201	0.000143871	0.00194368
AC011328.1	10	118198980	ENSG00000227096	-1.27471	-2.41949	28.0337	0.000145909	0.00196451
TMEM22	3	136537489	ENSG00000168917	-1.07981	-2.11376	27.9786	0.000147226	0.00197919
RPS28	11	82400601	ENSG00000227097	-1.90312	-3.74021	27.8909	0.000149349	0.00200023
NEFM	8	24770525	ENSG00000104722	-1.84383	-3.58962	27.8601	0.000150104	0.00200657
JRKL	11	96123158	ENSG00000183340	-1.12418	-2.17978	27.7521	0.000152784	0.00203476
SCN2A	2	166095912	ENSG00000136531	-2.02111	-4.05897	27.6327	0.000155813	0.00206659
GCET2	3	111839688	ENSG00000174500	-1.14669	-2.21406	27.4382	0.000160893	0.00211664
SCN3B	11	123499897	ENSG00000166257	-1.04561	-2.06424	27.3612	0.000162958	0.00213749
ODC1	2	10580094	ENSG00000115758	-1.0409	-2.05752	27.0765	0.000170862	0.00222232
TREM1	6	41243712	ENSG00000124731	-1.13193	-2.19152	27.0623	0.000171266	0.00222595
AL929387.1	22	46436146	ENSG00000231711	-1.1758	-2.25919	26.7347	0.00018094	0.00232455
PROCR	20	33758727	ENSG00000101000	-1.79785	-3.47702	26.4049	0.000191326	0.00242646
PAK3	X	110187513	ENSG00000077264	-1.9036	-3.74145	26.2927	0.000195015	0.00246447
TNNI2	11	1860219	ENSG00000130598	-1.89138	-3.70991	25.6452	0.000217978	0.00268603
LMO7	13	76194570	ENSG00000136153	-1.02432	-2.034	25.4992	0.000223581	0.00274179
STARD5	15	81601394	ENSG00000172345	-1.07626	-2.10856	25.3215	0.000230621	0.00280782
AL139394.1	X	82253707	ENSG00000232735	-1.27582	-2.42137	25.3163	0.000230832	0.00280943
ATP6AP1L	5	81575281	ENSG00000205464	-1.55007	-2.92831	25.3007	0.000231465	0.00281594
LANCL3	X	37430822	ENSG00000147036	-1.45922	-2.7496	25.2965	0.000231635	0.00281631
CASP3	4	185548850	ENSG00000164305	-1.14553	-2.21227	25.1649	0.000237045	0.00286546
AC113617.2	4	118281781	ENSG00000228358	-1.18909	-2.28009	24.5611	0.000263808	0.003116
PALM2	9	112403068	ENSG00000243444	-1.4493	-2.73076	24.439	0.000269635	0.00316905
ELAVL2	9	23690102	ENSG00000107105	-1.09996	-2.14349	24.184	0.000282296	0.00329611
ZP4	1	238045705	ENSG00000116996	-1.74901	-3.36129	24.089	0.000287188	0.00334301
TNFSF12	17	7452208	ENSG00000239697	-1.07859	-2.11198	23.9939	0.00029218	0.00338268
CLYBL	13	100258923	ENSG00000125246	-1.44861	-2.72944	23.8995	0.000297239	0.00342676
THBS2	6	169615875	ENSG00000186340	-1.89179	-3.71095	23.86	0.000299384	0.0034448
CYP27B1	12	58156118	ENSG00000111012	-1.07296	-2.10374	23.8012	0.000302614	0.00347075
AC018512.1	15	44028132	ENSG00000242148	-1.20209	-2.30073	23.7986	0.000302758	0.00347129
PLK3	1	45265897	ENSG00000173846	-1.11019	-2.15874	23.7084	0.000307789	0.00351426
SEMA3A	7	83587659	ENSG00000075213	-2.77503	-6.8449	23.7015	0.00030818	0.00351647
OSR1	2	19551246	ENSG00000143867	-1.90128	-3.73543	23.6308	0.000312196	0.00355319
AC114482.1	1	85101841	ENSG00000232622	-1.03927	-2.05519	23.5215	0.000318527	0.00361369
ABCA6	17	67074847	ENSG00000154262	-1.39198	-2.62438	23.4487	0.000322827	0.00365085
PGM5P1	9	68741242	ENSG00000204794	-1.19451	-2.28867	23.4248	0.000324254	0.00366582
ME2	18	48405419	ENSG00000082212	-1.1325	-2.19239	23.3637	0.000327934	0.00369686
CLMN	14	95648276	ENSG00000165959	-1.32578	-2.50668	23.3378	0.000329513	0.00370528
CUGBP2	10	11047259	ENSG00000048740	-1.69186	-3.23074	23.2574	0.000334453	0.00375099
HSD11B1L	19	5681035	ENSG00000167733	-1.12872	-2.18664	23.2562	0.000334526	0.00375099
P2RX5	17	3575748	ENSG00000083454	-1.43093	-2.6962	22.9228	0.000355969	0.00392226
RAB8B	15	63481668	ENSG00000166128	-1.06192	-2.0877	22.9047	0.000357175	0.00393282
IFI27L1	14	94547639	ENSG00000165948	-1.38915	-2.61924	22.8999	0.0003575	0.00393426
ADAMTSL4	1	150521884	ENSG00000143382	-1.17159	-2.2526	22.8253	0.000362534	0.00397492
FAM3C2	X	23093875	ENSG00000174028	-1.07924	-2.11292	22.6767	0.000372816	0.00405891
PHF7	3	52443510	ENSG00000010318	-1.25606	-2.38842	22.5044	0.000385159	0.00415771
NEXN	1	78354198	ENSG00000162614	-2.22062	-4.66094	22.2556	0.000403829	0.00431996
HEPH	X	65382391	ENSG00000089472	-3.32072	-9.99163	22.2537	0.00040398	0.00432028
AC097382.1	4	6997068	ENSG00000187904	-1.12566	-2.18201	22.1472	0.00041229	0.00438675
KLF13	15	31619058	ENSG00000169926	-1.14314	-2.20861	22.113	0.000415004	0.00441145
GM2A	5	150632453	ENSG00000196743	-1.28939	-2.44425	22.0661	0.000418759	0.00444629
C21orf7	21	30449792	ENSG00000156265	-1.06336	-2.08979	22.0117	0.000423159	0.00448365
AC011302.1	Y	14077914	ENSG00000235649	-1.2091	-2.31193	21.9988	0.000424207	0.00449074
PLAG1	8	57073468	ENSG00000181690	-1.51903	-2.86598	21.8013	0.00044069	0.00463355
CCL3L1	17	34522271	ENSG00000205021	-1.34788	-2.54537	21.6635	0.000452635	0.00473538
AL121579.3	14	58607998	ENSG00000243023	-1.293	-2.45037	21.6389	0.000454804	0.00475528
ADRA1B	5	159343790	ENSG00000170214	-1.23136	-2.34788	21.5938	0.000458817	0.0047888
RNF212	4	1065269	ENSG00000178222	-1.02891	-2.04048	21.5756	0.000460449	0.00480162
C12orf75	12	105724414	ENSG00000235162	-1.08825	-2.12616	21.5262	0.000464905	0.00483958
AL353997.9	17	18353558	ENSG00000229526	-1.24653	-2.3727	21.4977	0.000467497	0.00485662
AL078621.4	2	114369356	ENSG00000240356	-1.43106	-2.69645	21.4803	0.000469088	0.00486889
JAM3	11	133938820	ENSG00000166086	-2.52095	-5.73961	21.4458	0.000472265	0.00489188
AL121781.1	20	4456285	ENSG00000238282	-1.0526	-2.07426	21.3867	0.000477769	0.00493647
IRS2	13	110406184	ENSG00000185950	-1.44202	-2.71701	21.338	0.00048235	0.00497609
AC098485.1	2	187867947	ENSG00000224063	-1.00823	-2.01144	21.1915	0.00049646	0.00510244
AC010228.1	5	108387013	ENSG00000176857	-1.48638	-2.80185	21.1832	0.000497273	0.00510932
RAB11FIP5	2	73300510	ENSG00000135631	-1.06771	-2.09611	21.1683	0.00049874	0.0051198
EFEMP2	11	65633913	ENSG00000172638	-1.2562	-2.38866	21.1475	0.000500791	0.00513361
HSD17B11	4	88257762	ENSG00000198189	-1.13771	-2.20031	21.0785	0.000507672	0.00519368
KLHL13	X	117031776	ENSG00000003096	-1.37968	-2.60211	20.9798	0.000517708	0.00527363
SLC47A2	17	19581628	ENSG00000180638	-1.13913	-2.20248	20.7434	0.00054268	0.00547477
AC016908.2	2	84258264	ENSG00000228225	-1.14742	-2.21518	20.6719	0.000550501	0.00553329
AL591135.1	6	80774002	ENSG00000218418	-1.10885	-2.15674	20.5624	0.000562743	0.00561985
AC129778.2	9	42844370	ENSG00000184906	-1.43423	-2.70237	20.462	0.000574242	0.00570748
WI2-1896O14.1	1	144676870	ENSG00000215861	-1.00707	-2.00982	20.4026	0.000581166	0.00576503
OXCT1	5	41730167	ENSG00000083720	-2.23401	-4.70441	20.3491	0.000587498	0.00581327
ZNF334	20	45129709	ENSG00000198185	-1.44019	-2.71356	20.2991	0.000593484	0.0058611
BACH2	6	90636248	ENSG00000112182	-1.22781	-2.34211	20.2406	0.000600576	0.00592568
ZNF154	19	58208735	ENSG00000179909	-2.00836	-4.02324	20.1373	0.000613338	0.00602045
COL1A2	7	94023873	ENSG00000164692	-1.4632	-2.7572	20.0642	0.00062255	0.0060924
AC008249.1	3	190342384	ENSG00000231047	-1.37934	-2.6015	20.0249	0.000627583	0.00612819
SPTLC3	20	12989627	ENSG00000172296	-1.44623	-2.72494	19.9636	0.000635507	0.00618183
EML2	19	46112660	ENSG00000125746	-1.06996	-2.09938	19.9547	0.000636667	0.00619142
CYLD	16	50775961	ENSG00000083799	-1.07709	-2.10978	19.8472	0.000650883	0.00630871
EPDR1	7	37960163	ENSG00000086289	-2.16844	-4.49536	19.8306	0.000653108	0.00632368
CD82	11	44587141	ENSG00000085117	-1.46918	-2.76865	19.7771	0.00066035	0.00638345
ZFHX4	8	77593523	ENSG00000091656	-1.14505	-2.21154	19.7162	0.000668713	0.00644324
TTC18	10	75013520	ENSG00000156042	-1.20581	-2.30666	19.7137	0.000669052	0.00644476
AC009501.1	2	63335253	ENSG00000232403	-1.12437	-2.18006	19.6571	0.000676931	0.00651009
TFAP2B	6	50786436	ENSG00000008196	-1.02486	-2.03476	19.6367	0.000679799	0.0065359
ZNF177	19	9473696	ENSG00000188629	-1.15315	-2.22399	19.5927	0.000686037	0.00658344
IVL	1	152881021	ENSG00000163207	-1.31473	-2.48755	19.5649	0.00069	0.00661256
CCDC51	3	48473574	ENSG00000164051	-1.34713	-2.54406	19.4438	0.000707624	0.00675058
ITGA5	12	54789047	ENSG00000161638	-1.65443	-3.14798	19.391	0.000715461	0.00681075
NPFF	12	53900474	ENSG00000139574	-1.38043	-2.60347	19.3792	0.000717225	0.00682389
IGLV5-52	22	22673082	ENSG00000211643	-1.86026	-3.63073	19.3001	0.000729198	0.00691595
RBP1	3	139236276	ENSG00000114115	-2.07502	-4.2135	19.2998	0.000729232	0.00691595
EIF3LP2	10	43062125	ENSG00000233837	-1.04933	-2.06957	19.0286	0.000772069	0.00723931
CFH	1	196621008	ENSG00000000971	-2.16325	-4.47924	18.9958	0.000777452	0.00726683
MMP3	11	102706532	ENSG00000149968	-1.61593	-3.0651	18.9702	0.000781666	0.00729091
AL354890.1	1	93046038	ENSG00000223787	-1.17469	-2.25744	18.9383	0.000786969	0.00733077
UCHL1	4	41258850	ENSG00000154277	-1.71682	-3.2871	18.9078	0.000792084	0.00736329
AL592291.1	6	127954128	ENSG00000219284	-1.1114	-2.16056	18.8973	0.00079385	0.00737558
EFS	14	23825611	ENSG00000100842	-1.32799	-2.51053	18.7703	0.000815598	0.00754221
AC019322.1	15	30695943	ENSG00000186399	-1.41928	-2.67452	18.693	0.000829166	0.00764322
TXNDC17	17	6544078	ENSG00000129235	-1.07899	-2.11255	18.5856	0.000848464	0.00778148
ZNF167	3	44596685	ENSG00000196345	-1.12393	-2.17939	18.5365	0.000857455	0.00784576
GLB1L3	11	134145464	ENSG00000166105	-1.35367	-2.55562	18.5002	0.000864185	0.00788248
ACTA2	10	90694831	ENSG00000107796	-1.2739	-2.41815	18.4993	0.000864346	0.00788248
GDF5	20	34021145	ENSG00000125965	-1.03581	-2.05027	18.4627	0.000871186	0.00793064
CLCA4	1	87012759	ENSG00000016602	-2.2041	-4.60786	18.339	0.000894774	0.0080957
OR5P1P	11	7794437	ENSG00000166408	-1.28507	-2.43694	18.2759	0.000907075	0.00818255
ITGA10	1	145524891	ENSG00000143127	-1.0926	-2.13258	18.2586	0.00091049	0.00820247
AEBP1	7	44143960	ENSG00000106624	-1.14654	-2.21382	18.2167	0.000918818	0.00825618
C1S	12	7096351	ENSG00000182326	-1.55619	-2.94077	18.1073	0.000940947	0.00842358
PLAGL1	6	144261437	ENSG00000118495	-1.03127	-2.04382	18.0655	0.00094957	0.00848337
ABCD3	1	94883933	ENSG00000117528	-1.05798	-2.08201	18.0646	0.00094977	0.00848337
PRDM8	4	81106424	ENSG00000152784	-1.54515	-2.91835	18.0533	0.000952117	0.00849582
AC011500.1	19	39930212	ENSG00000213922	-1.28887	-2.44336	17.959	0.000971969	0.00863832
AC004674.1	X	13284167	ENSG00000235385	-1.10441	-2.15011	17.9053	0.00098349	0.00872547
LCE3E	1	152538130	ENSG00000185966	-1.04313	-2.0607	17.8981	0.000985031	0.00873044
G0S2	1	209848765	ENSG00000123689	-2.24288	-4.7334	17.8804	0.000988874	0.00875876
AL050349.1	20	32339973	ENSG00000230837	-1.01494	-2.02083	17.8707	0.000990996	0.00877458
HOXA7	7	27193335	ENSG00000122592	-1.53795	-2.90381	17.8597	0.000993392	0.00878563
HLA-H	6	29855350	ENSG00000206341	-1.13068	-2.18962	17.8311	0.000999653	0.00882413
POSTN	13	38136722	ENSG00000133110	-3.24418	-9.47534	17.7934	0.00100799	0.00886776
OVCH2	11	7712444	ENSG00000183378	-1.54396	-2.91593	17.7797	0.00101104	0.0088862
OR2A20P	7	143947138	ENSG00000170356	-1.53432	-2.89652	17.7052	0.00102782	0.00899823
PLEKHG5	1	6526152	ENSG00000171680	-1.08157	-2.11634	17.7014	0.00102868	0.00900303
WFDC5	20	43738093	ENSG00000175121	-1.06629	-2.09404	17.6681	0.0010363	0.00904084
MAP6	11	75297964	ENSG00000171533	-1.10165	-2.146	17.6364	0.0010436	0.00908898
RPS6KA6	X	83318984	ENSG00000072133	-1.45849	-2.7482	17.579	0.00105697	0.00917376
AVEN	15	34158427	ENSG00000169857	-1.12491	-2.18088	17.5627	0.00106082	0.0091872
AC013248.1	17	14608393	ENSG00000230897	-1.03351	-2.047	17.505	0.00107453	0.00929464
SESN3	11	94906133	ENSG00000149212	-1.30166	-2.46513	17.482	0.00108004	0.00933776
CRCT1	1	152486978	ENSG00000169509	-2.0272	-4.07614	17.4654	0.00108405	0.00936112
EDA2R	X	65815479	ENSG00000131080	-1.15991	-2.23444	17.4308	0.00109246	0.00941318
TLR1	4	38797880	ENSG00000174125	-1.57867	-2.98695	17.4112	0.00109723	0.00944518
NGF	1	115828539	ENSG00000134259	-1.06808	-2.09664	17.3996	0.00110008	0.00946512
WNK3	X	54219256	ENSG00000196632	-1.60995	-3.05242	17.2545	0.00113644	0.00969364
SPATA6	1	48761044	ENSG00000132122	-1.34782	-2.54528	17.2215	0.00114491	0.00974022
FBXO32	8	124515359	ENSG00000156804	-1.82923	-3.55348	17.2131	0.00114709	0.00974943
AC134943.1	3	44389639	ENSG00000231085	-1.29413	-2.45229	17.1343	0.00116762	0.00989796
B3GNT5	3	182971032	ENSG00000176597	-1.10622	-2.1528	17.093	0.00117858	0.0099624
gene info identified at both level	2503 unique genes.
symbol	chr2	loc	ensg	ensT	TU.NO	fc	F	P.Value	adj.P.Val	TU.NO.1	fc.1	F.1	P.Value.1
SLC7A2-001	8	17354597	ENSG00000003989	ENST00000494857	6.35166	81.6658	1467.94	2.47058e-13	2.36956e-09	5.73602	53.2982	512.157	8.15914e-12
KIAA1324-006	1	109707265	ENSG00000116299	ENST00000490758	5.69202	51.6973	1427.85	2.88643e-13	2.36956e-09	4.17848	18.1071	479.799	1.23374e-11
C3orf57-003	3	161063563	ENSG00000196542	ENST00000497137	6.58809	96.2083	1379.94	3.49631e-13	2.6721e-09	5.69138	51.6746	605.905	2.80484e-12
TSPAN15-001	10	71211229	ENSG00000099282	ENST00000373290	4.30339	19.7447	1354.8	3.8765e-13	2.6721e-09	3.07017	8.39873	432.304	2.38477e-11
RPS6KB1-006	17	58022552	ENSG00000108443	ENST00000475155	4.39071	20.9767	1350.12	3.95247e-13	2.6721e-09	2.72362	6.60529	374.318	5.90959e-11
TBC1D30-201	12	65174589	ENSG00000111490	ENST00000229088	4.14321	17.6698	1307.96	4.72304e-13	3.01566e-09	4.17386	18.0492	691.269	1.21116e-12
TFF1-001	21	43782391	ENSG00000160182	ENST00000291527	5.18643	36.4142	1291.32	5.07497e-13	3.06982e-09	5.42189	42.8699	1294.68	2.17339e-14
DCDC2-001	6	24171984	ENSG00000146038	ENST00000378454	4.41661	21.3566	1245.73	6.20914e-13	3.53629e-09	4.47248	22.1999	771.251	6.02036e-13
GFRA1-201	10	117816444	ENSG00000151892	ENST00000439649	5.8845	59.076	878.434	4.39412e-12	1.62909e-08	5.84361	57.4252	550.296	5.17241e-12
NPNT-204	4	106816605	ENSG00000168743	ENST00000453617	5.12877	34.9875	830.038	6.03164e-12	1.87356e-08	4.48437	22.3836	352.741	8.58077e-11
AF042090.1-201	21	41755010	ENSG00000235123	ENST00000422749	6.48068	89.3056	669.661	1.9984e-11	4.59353e-08	5.71972	52.6998	600.896	2.957e-12
CLDN3-001	7	73183328	ENSG00000165215	ENST00000395145	3.645	12.5099	657.859	2.20647e-11	4.6746e-08	3.79286	13.8601	582.665	3.59712e-12
NCAM2-001	21	22370633	ENSG00000154654	ENST00000400546	3.92912	15.233	640.414	2.56265e-11	5.16711e-08	4.25563	19.1018	459.918	1.61257e-11
BSPRY-001	9	116111821	ENSG00000119411	ENST00000374183	3.75804	13.5295	609.373	3.37882e-11	6.36604e-08	2.97025	7.8367	151.569	1.56089e-08
SEMA4D-202	9	91992152	ENSG00000187764	ENST00000356444+ENST00000438547	2.21079	4.62927	599.961	3.68436e-11	6.82973e-08	2.21479	4.64215	125.215	4.8803e-08
SLC6A14-002	X	115586143	ENSG00000087916	ENST00000463626	3.51768	11.4532	539.808	6.62648e-11	1.11997e-07	4.93445	30.5785	173.332	6.94047e-09
AC104162.1-201	3	63846321	ENSG00000240549	ENST00000468961	3.30429	9.87846	537.782	6.76626e-11	1.12702e-07	3.1932	9.1464	309.213	1.95729e-10
NCOA3-201	20	46130657	ENSG00000124151	ENST00000340189	3.08	8.45614	527.481	7.53277e-11	1.21935e-07	2.3711	5.17335	277.096	3.87719e-10
AC126365.3-201	17	20619796	ENSG00000226521	ENST00000443572	2.23714	4.71462	505.887	9.49795e-11	1.45547e-07	2.10856	4.31261	226.404	1.35455e-09
NUP210L-002	1	153965166	ENSG00000143552	ENST00000368553	3.94161	15.3653	495.661	1.06361e-10	1.56719e-07	1.39195	2.62433	65.389	2.00728e-06
USP32-201	17	58254691	ENSG00000170832	ENST00000300896	1.81089	3.50859	493.433	1.09049e-10	1.58646e-07	1.72406	3.30365	221.822	1.53634e-09
AGR2-003	7	16842769	ENSG00000106541	ENST00000486219	3.42857	10.7672	484.6	1.20525e-10	1.6818e-07	4.18178	18.1485	620.798	2.40318e-12
ZYG11A-202	1	53308183	ENSG00000203995	ENST00000401049	2.11054	4.31852	468.587	1.45169e-10	1.80601e-07	3.81695	14.0934	646.08	1.86371e-12
TUBD1-201	17	57936851	ENSG00000108423	ENST00000325752	3.87982	14.7212	466.309	1.49137e-10	1.80601e-07	3.1164	8.67222	231.702	1.17452e-09
MED12L-001	3	150804676	ENSG00000144893	ENST00000474524	3.53325	11.5775	456.824	1.67095e-10	1.90141e-07	3.45619	10.9753	421.391	2.80238e-11
HIST2H2BD-201	1	149821759	ENSG00000203819	ENST00000457652	3.34768	10.1801	447.857	1.86455e-10	2.06051e-07	3.10669	8.61403	298.214	2.45382e-10
GPR98-203	5	89854617	ENSG00000164199	ENST00000405460	4.16354	17.9205	434.047	2.21694e-10	2.40371e-07	3.82652	14.1872	337.797	1.12569e-10
SYTL5-201	X	37892781	ENSG00000147041	ENST00000357972+ENST00000456733	4.61255	24.4634	433.015	2.2463e-10	2.41278e-07	3.9733	15.7066	228.082	1.29432e-09
RBM47-201	4	40425272	ENSG00000163694	ENST00000295971	3.99732	15.9703	426.222	2.45131e-10	2.56117e-07	2.31225	4.96655	159.536	1.14647e-08
GFRA1-003	10	117823912	ENSG00000151892	ENST00000369234	4.23718	18.859	424.631	2.50246e-10	2.58e-07	5.84361	57.4252	550.296	5.17241e-12
FOXA1-001	14	38059189	ENSG00000129514	ENST00000250448	3.27232	9.662	402.88	3.34493e-10	3.17713e-07	3.3149	9.9514	371.665	6.17992e-11
TRIM37-203	17	57075569	ENSG00000108395	ENST00000393065	2.42982	5.38827	400.966	3.43392e-10	3.23492e-07	2.58433	5.99739	350.226	8.97483e-11
RPS6KB1-201	17	57970443	ENSG00000108443	ENST00000393021	2.84786	7.1993	397.792	3.58777e-10	3.35238e-07	2.72362	6.60529	374.318	5.90959e-11
VAV3-001	1	108113782	ENSG00000134215	ENST00000370056	3.14421	8.84103	395.849	3.68593e-10	3.40412e-07	2.38864	5.23664	59.4512	3.37068e-06
ST8SIA6-201	10	17361873	ENSG00000148488	ENST00000377602	3.85905	14.5108	394.093	3.77734e-10	3.41835e-07	3.70854	13.0732	530.16	6.55343e-12
TBX2-003	17	59477726	ENSG00000121068	ENST00000477081	3.785	13.7847	383.106	4.41417e-10	3.81444e-07	4.11741	17.3565	375.447	5.79882e-11
CXCR4-001	2	136871921	ENSG00000121966	ENST00000241393	3.4145	10.6627	378.165	4.74125e-10	4.02827e-07	2.6254	6.17055	107.015	1.22868e-07
PREX1-201	20	47240793	ENSG00000124126	ENST00000396220	4.87134	29.2698	375.698	4.91518e-10	4.06958e-07	5.15191	35.5532	267.557	4.82025e-10
ID2-002	2	8822186	ENSG00000115738	ENST00000331129	4.05375	16.6074	372.763	5.132e-10	4.18312e-07	2.14342	4.41807	81.9567	5.69814e-07
GPR77-201	19	47844040	ENSG00000134830	ENST00000257267	2.56143	5.90292	371.493	5.22936e-10	4.23247e-07	2.5623	5.90648	194.213	3.47178e-09
C17orf28-201	17	72946840	ENSG00000167861	ENST00000305419	4.28482	19.4922	370.051	5.34247e-10	4.27276e-07	3.33617	10.0992	159.238	1.15947e-08
C4orf34-001	4	39552535	ENSG00000163683	ENST00000295958	1.83446	3.56639	365.496	5.71917e-10	4.47146e-07	1.80179	3.48652	209.952	2.15422e-09
BMP7-001	20	55743804	ENSG00000101144	ENST00000395863	5.35393	40.8972	363.693	5.87687e-10	4.5637e-07	5.5306	46.2249	266.736	4.91311e-10
NCAM2-201	21	22643515	ENSG00000154654	ENST00000284894	4.86196	29.0802	362.636	5.97167e-10	4.57549e-07	4.25563	19.1018	459.918	1.61257e-11
BCAS3-206	17	58756819	ENSG00000141376	ENST00000407086	3.85089	14.4289	356.865	6.52232e-10	4.8676e-07	1.81146	3.50998	137.032	2.85531e-08
AR-001	X	66764465	ENSG00000169083	ENST00000374690	3.82111	14.1341	355.937	6.6164e-10	4.90595e-07	4.22013	18.6374	465.353	1.4971e-11
NUP210-001	3	13357737	ENSG00000132182	ENST00000254508	4.09071	17.0384	353.921	6.82617e-10	4.94659e-07	4.0301	16.3374	257.311	6.14175e-10
FBP1-002	9	97369097	ENSG00000165140	ENST00000414122	4.94075	30.7124	353.356	6.88641e-10	4.94659e-07	5.33997	40.5033	1216.84	3.23786e-14
SYTL2-205	11	85405267	ENSG00000137501	ENST00000389958	3.8398	14.3185	348.682	7.40906e-10	5.22407e-07	3.43647	10.8263	131.172	3.70416e-08
AC110754-004	2	11682851	ENSG00000196208	ENST00000381483	4.74927	26.895	348.037	7.48489e-10	5.24536e-07	3.6014	12.1375	309.619	1.94133e-10
DNAJC22-202	12	49741041	ENSG00000178401	ENST00000395069	4.56537	23.6764	342.942	8.11633e-10	5.61179e-07	3.5201	11.4725	136.885	2.87366e-08
SIDT1-001	3	113251143	ENSG00000072858	ENST00000264852+ENST00000393830	4.68771	25.7717	339.532	8.57401e-10	5.76264e-07	3.96972	15.6676	277.207	3.86759e-10
SMARCD2-202	17	61909441	ENSG00000108604	ENST00000228253+ENST00000323347	2.76357	6.79075	338.957	8.65412e-10	5.78266e-07	1.23173	2.34849	91.6127	3.02003e-07
ESR1-202	6	152128943	ENSG00000091831	ENST00000412296	2.85643	7.2422	335.639	9.13413e-10	5.96469e-07	2.83046	7.11302	247.982	7.72031e-10
EEF1A2-001	20	62119366	ENSG00000101210	ENST00000298049	5.72232	52.7947	332.847	9.56249e-10	6.10565e-07	4.23131	18.7824	247.711	7.77271e-10
KRT80-001	12	52562780	ENSG00000167767	ENST00000313234+ENST00000394815	5.64768	50.1326	329.914	1.00383e-09	6.30437e-07	4.94862	30.8805	175.25	6.49204e-09
AGR2-203	7	16832266	ENSG00000106541	ENST00000419572	5.20716	36.9412	324.654	1.09629e-09	6.63832e-07	4.18178	18.1485	620.798	2.40318e-12
ENPP1-201	6	132129156	ENSG00000197594	ENST00000358229+ENST00000360971	4.09343	17.0704	322.578	1.13553e-09	6.762e-07	4.1906	18.2598	455.931	1.70384e-11
NECAB1-202	8	91803921	ENSG00000123119	ENST00000417640	4.32684	20.0682	317.046	1.2484e-09	7.18652e-07	4.13933	17.6223	211.89	2.03611e-09
PLBD1-201	12	14656597	ENSG00000121316	ENST00000240617	2.29518	4.90815	315.277	1.28726e-09	7.32399e-07	2.23953	4.72243	172.851	7.05857e-09
AF042090.1-203	21	41755010	ENSG00000235123	ENST00000444046	2.61757	6.13716	308.91	1.43937e-09	7.72871e-07	5.71972	52.6998	600.896	2.957e-12
NET1-006	10	5488574	ENSG00000173848	ENST00000380359	4.97696	31.4931	308.903	1.43956e-09	7.72871e-07	2.7369	6.66635	411.535	3.25355e-11
FAM105A-001	5	14581884	ENSG00000145569	ENST00000274217	3.23177	9.39418	304.981	1.54381e-09	8.13315e-07	3.15815	8.92686	283.633	3.35362e-10
NPNT-201	4	106816605	ENSG00000168743	ENST00000305572	2.22243	4.66678	304.766	1.54978e-09	8.13315e-07	4.48437	22.3836	352.741	8.58077e-11
PCDHB3-001	5	140480234	ENSG00000113205	ENST00000231130	3.4275	10.7592	296.697	1.79471e-09	9.16471e-07	3.50059	11.3183	238.564	9.8088e-10
AC046185.1-201	17	61688129	ENSG00000223527	ENST00000437254	1.97607	3.9342	296.472	1.80216e-09	9.16471e-07	1.94907	3.86126	214.996	1.86199e-09
C3orf57-001	3	161062580	ENSG00000196542	ENST00000359175	4.79146	27.6933	291.092	1.99179e-09	9.85729e-07	5.69138	51.6746	605.905	2.80484e-12
AGR2-004	7	16839198	ENSG00000106541	ENST00000489523	1.78862	3.45485	290.901	1.99897e-09	9.85729e-07	4.18178	18.1485	620.798	2.40318e-12
DSCAM-002	21	41384828	ENSG00000171587	ENST00000404019	4.47138	22.1829	289.899	2.03696e-09	9.96204e-07	2.33566	5.04783	149.351	1.70552e-08
VAV3-201	1	108212006	ENSG00000134215	ENST00000371846	2.04764	4.1343	289.508	2.05204e-09	9.99328e-07	2.38864	5.23664	59.4512	3.37068e-06
ST8SIA6-203	10	17360382	ENSG00000148488	ENST00000440449	3.89414	14.868	288.009	2.11105e-09	1.01943e-06	3.70854	13.0732	530.16	6.55343e-12
C6orf97-201	6	151815175	ENSG00000120262	ENST00000239374	4.30743	19.8	287.307	2.13935e-09	1.02833e-06	4.23755	18.8638	558.846	4.6899e-12
ESR1-201	6	152129048	ENSG00000091831	ENST00000347491	2.53304	5.78788	283.708	2.29174e-09	1.07506e-06	2.83046	7.11302	247.982	7.72031e-10
ESR1-010	6	152201792	ENSG00000091831	ENST00000415488	1.96036	3.89158	279.927	2.46579e-09	1.13518e-06	2.83046	7.11302	247.982	7.72031e-10
HIPK1-004	1	114472332	ENSG00000163349	ENST00000369555	2.89839	7.45595	279.387	2.49188e-09	1.13699e-06	1.91991	3.78398	208.145	2.2716e-09
THOC7-001	3	63819546	ENSG00000163634	ENST00000295899	2.94268	7.68837	279.364	2.49301e-09	1.13699e-06	1.52588	2.87962	106.957	1.23259e-07
RP11-480I12-001	1	202822119	ENSG00000240797	ENST00000442868	2.28036	4.85798	278.695	2.52582e-09	1.1474e-06	1.6592	3.15842	81.8431	5.74308e-07
NPNT-203	4	106816605	ENSG00000168743	ENST00000427316	2.51304	5.7082	276.149	2.65543e-09	1.18583e-06	4.48437	22.3836	352.741	8.58077e-11
AF042090.1-202	21	41755010	ENSG00000235123	ENST00000427451	5.53029	46.2149	275.648	2.68185e-09	1.18583e-06	5.71972	52.6998	600.896	2.957e-12
PAX9-201	14	37126782	ENSG00000198807	ENST00000402703	2.84321	7.17617	273.466	2.80061e-09	1.22933e-06	2.63425	6.20851	357.219	7.92757e-11
BMP7-007	20	55745973	ENSG00000101144	ENST00000476877	3.55982	11.7927	273.433	2.80245e-09	1.22933e-06	5.5306	46.2249	266.736	4.91311e-10
ZG16B-001	16	2880170	ENSG00000162078	ENST00000382280	2.48839	5.61152	272.391	2.86134e-09	1.24096e-06	2.52796	5.76757	229.111	1.25888e-09
LYPD6B-201	2	150061039	ENSG00000150556	ENST00000280115	1.66286	3.16643	272.049	2.88098e-09	1.24478e-06	2.4197	5.35061	185.124	4.65129e-09
NFATC2-002	20	50003494	ENSG00000101096	ENST00000396009	3.45659	10.9783	270.609	2.96554e-09	1.27652e-06	3.63545	12.4273	265.229	5.08907e-10
APPBP2-201	17	58520520	ENSG00000062725	ENST00000083182	2.32125	4.99765	268.497	3.09486e-09	1.31738e-06	2.26863	4.81865	215.539	1.8333e-09
KIAA1324-202	1	109656533	ENSG00000116299	ENST00000369939	1.81366	3.51533	268.136	3.11759e-09	1.31805e-06	4.17848	18.1071	479.799	1.23374e-11
AL354707.3-203	9	6716548	ENSG00000225489	ENST00000452643	3.42571	10.7459	268.108	3.11937e-09	1.31805e-06	2.90281	7.47883	330.549	1.2895e-10
SUSD4-005	1	223402564	ENSG00000143502	ENST00000484758	2.93875	7.66747	266.211	3.24236e-09	1.35016e-06	2.85578	7.23896	114.464	8.28626e-08
POF1B-202	X	84537157	ENSG00000124429	ENST00000373149	2.03082	4.08637	263	3.46377e-09	1.42497e-06	3.28077	9.71872	153.848	1.42688e-08
HEATR6-201	17	58120562	ENSG00000068097	ENST00000184956	2.71821	6.58058	262.723	3.48366e-09	1.42497e-06	2.55935	5.89441	235.607	1.05942e-09
NET1-002	10	5494382	ENSG00000173848	ENST00000465087	3.63411	12.4158	262.171	3.52378e-09	1.43613e-06	2.7369	6.66635	411.535	3.25355e-11
SMAD6-201	15	67001043	ENSG00000137834	ENST00000338426	3.23354	9.4057	261.412	3.57981e-09	1.4486e-06	3.34941	10.1923	284.368	3.30002e-10
FAM174B-201	15	93160678	ENSG00000185442	ENST00000327355	3.02821	8.15799	261.346	3.58468e-09	1.4486e-06	3.03182	8.17842	294.392	2.65937e-10
KRT19-001	17	39679869	ENSG00000171345	ENST00000361566	4.50821	22.7566	260.452	3.65216e-09	1.46763e-06	3.78064	13.7431	198.817	3.00841e-09
ERBB4-001	2	212240446	ENSG00000178568	ENST00000342788	3.49179	11.2495	259.612	3.71689e-09	1.48844e-06	3.97345	15.7083	362.807	7.19136e-11
ZNF687-002	1	151254788	ENSG00000143373	ENST00000324048	2.40268	5.28784	258.914	3.7717e-09	1.49267e-06	1.72733	3.31115	65.3771	2.00928e-06
ST8SIA4-001	5	100145357	ENSG00000113532	ENST00000231461	4.01786	16.1993	258.831	3.77833e-09	1.49267e-06	3.96876	15.6572	257.602	6.09886e-10
SPDEF-001	6	34505579	ENSG00000124664	ENST00000374037	3.20339	9.21122	258.817	3.77941e-09	1.49267e-06	3.21877	9.30991	283.885	3.33514e-10
ERBB4-006	2	212589877	ENSG00000178568	ENST00000484474	1.76286	3.3937	255.633	4.04253e-09	1.57494e-06	3.97345	15.7083	362.807	7.19136e-11
GPR137C-201	14	53019866	ENSG00000180998	ENST00000321662	3.086	8.49139	254.884	4.10759e-09	1.59488e-06	3.16104	8.94476	330.166	1.29891e-10
SYTL2-203	11	85405784	ENSG00000137501	ENST00000359152	4.58082	23.9312	253.277	4.25116e-09	1.63306e-06	3.43647	10.8263	131.172	3.70416e-08
BAGE2-002	21	10996026	ENSG00000187172	ENST00000496773	4.94732	30.8526	252.895	4.28618e-09	1.63306e-06	4.83195	28.4814	265.949	5.00415e-10
ARPC4-003	3	9834766	ENSG00000241553	ENST00000417500	1.82625	3.54614	252.881	4.28745e-09	1.63306e-06	1.0155	2.0216	29.6079	0.000113467
RP11-506B6.2-202	6	112682780	ENSG00000215149	ENST00000413599	3.38839	10.4715	251.393	4.42717e-09	1.64938e-06	1.51624	2.86045	61.9286	2.70146e-06
EPCAM-005	2	47600914	ENSG00000119888	ENST00000490733	3.20482	9.22035	250.633	4.50058e-09	1.65521e-06	1.83736	3.57356	109.026	1.10209e-07
MSX2-001	5	174151536	ENSG00000120149	ENST00000239243	2.29304	4.90086	250.577	4.50604e-09	1.65521e-06	2.34364	5.07583	305.452	2.11275e-10
C6orf97-001	6	151815223	ENSG00000120262	ENST00000367290	1.60539	3.04279	247.775	4.78979e-09	1.72056e-06	4.23755	18.8638	558.846	4.6899e-12
AC112491.3-201	3	161089829	ENSG00000225262	ENST00000419997	2.74607	6.70888	247.338	4.83593e-09	1.73068e-06	1.98891	3.96936	102.155	1.61036e-07
ALG1L-001	3	125648118	ENSG00000189366	ENST00000340333	1.51339	2.85481	246.779	4.89576e-09	1.74062e-06	1.39558	2.63094	145.326	2.00922e-08
[truncated: 4,799 more rows]
