# Supplementary material for: Isoform level expression profiles provide better cancer signatures than gene level expression profiles
Source: Genome Med. 2013 Apr 17;5(4):33. doi: 10.1186/gm437 (PMC3706752; doi:10.1186/gm437)
Supplement: Additional file 6 — Supplementary Table S5. List of genes and isoforms differentially expressed between the melanocyte and melanoma cell lines (Figure 3B). Excel document. [file gm437-S6.XLSX]

## Sheet: Sheet1
Supplementary Table S5 List of genes and isoforms differentially expressed between the melanocyte and melanoma cell-lines (Figure 3B).
Gene and isoform list identified at FDR level 0.01	FC=2. for comparing melanoma
gene info identified at isoform level only. 2076 unique genes.
symbol	chr2	loc	ensg	ensT	TU.NO	fc	F	P.Value	adj.P.Val	TU.NO.gene	fc.gene	F.gene	P.Value.gene
ARHGEF12-201	11	120207946	ENSG00000196914	ENST00000356641	2.87125	7.31699	742.911	4.77638e-12	5.09837e-08	0.205002	1.15269	1.49161	0.244321
MYSM1-001	1	59120411	ENSG00000162601	ENST00000472487	1.7825	3.44022	260.049	2.03552e-09	1.52904e-06	0.318833	1.24732	2.55949	0.134391
PFDN4-005	20	52824634	ENSG00000101132	ENST00000441080	2.985	7.91725	255.211	2.2645e-09	1.63511e-06	0.466799	1.38204	9.95271	0.00786234
PXN-205	12	120648251	ENSG00000089159	ENST00000397506	1.8075	3.50035	223.471	4.80125e-09	2.60287e-06	0.194794	1.14456	1.7707	0.206871
RNF7-002	3	141457139	ENSG00000114125	ENST00000393000	2.44	5.42642	217.349	5.61542e-09	2.92027e-06	-0.606641	-1.52271	18.5675	0.000909796
CCDC52-003	3	113167682	ENSG00000163611	ENST00000496105	2.36125	5.13815	209.341	6.93674e-09	3.39251e-06	0.498814	1.41305	5.77211	0.0324731
AL136981.3-202	9	95646193	ENSG00000226668	ENST00000425090	1.82625	3.54614	200.274	8.89588e-09	4.08962e-06	0.598506	1.51415	15.0356	0.00201297
LRRFIP1-004	2	238600788	ENSG00000124831	ENST00000289175	3.2025	9.20552	197.992	9.48665e-09	4.30949e-06	0.789171	1.72808	15.7601	0.00169574
SUCLG1-201	2	84650654	ENSG00000163541	ENST00000295783	2.42	5.35171	190.765	1.16839e-08	4.91055e-06	0.309644	1.2394	6.04104	0.0293016
DHX57-006	2	39033546	ENSG00000163214	ENST00000497514	2.19125	4.56701	183.054	1.47158e-08	5.75268e-06	1.01083	2.01508	16.2191	0.00152484
RBM34-203	1	235294981	ENSG00000188739	ENST00000450703	1.1175	2.16971	182.802	1.48294e-08	5.76887e-06	0.136213	1.09902	0.253641	0.62321
UBR2-002	6	42531800	ENSG00000024048	ENST00000372901	2.0075	4.02085	181.094	1.56274e-08	6.02706e-06	0.202546	1.15073	1.59267	0.229801
MMADHC-201	2	150426153	ENSG00000168288	ENST00000375738	2.06875	4.19523	180.949	1.56972e-08	6.03278e-06	-0.0133061	-1.00927	0.0114736	0.916384
RBM34-010	1	235294982	ENSG00000188739	ENST00000447801	1.64875	3.13562	174.559	1.91809e-08	6.68914e-06	0.136213	1.09902	0.253641	0.62321
BBX-006	3	107241890	ENSG00000114439	ENST00000416476	1.38625	2.61398	174.517	1.92066e-08	6.68914e-06	0.949694	1.93146	40.7487	2.77861e-05
SH3KBP1-008	X	19552125	ENSG00000147010	ENST00000379716	1.9475	3.85706	170.96	2.15397e-08	7.23847e-06	0.390881	1.31119	3.05112	0.104987
AC002075-001	7	93299138	ENSG00000237729	ENST00000425207	1.88875	3.70314	169.519	2.25779e-08	7.41395e-06	0.453728	1.36957	8.22725	0.0135411
ZC3H8-003	2	112994163	ENSG00000144161	ENST00000464305	2.13375	4.38857	167.031	2.45108e-08	7.89083e-06	0.928571	1.90339	33.9184	6.71645e-05
RPL17P20-201	18	47015796	ENSG00000215472	ENST00000332968	2.00125	4.00347	166.627	2.48427e-08	7.93307e-06	0.852917	1.80615	11.6397	0.00483029
THUMPD2-002	2	39963447	ENSG00000138050	ENST00000378727	2.33	5.02805	162.764	2.82968e-08	8.64935e-06	1.07985	2.11381	16.9737	0.00128555
MACF1-001	1	39549839	ENSG00000127603	ENST00000361689	3.005	8.02777	162.444	2.86072e-08	8.69795e-06	1.23687	2.35687	32.49	8.21514e-05
SLC4A1AP-001	2	27886338	ENSG00000163798	ENST00000326019	1.18	2.26577	159.772	3.13621e-08	9.43573e-06	0.963582	1.95015	74.7021	1.18919e-06
STMN1-202	1	26227059	ENSG00000117632	ENST00000399727	1.66625	3.17389	155.672	3.62147e-08	1.02014e-05	0.752744	1.68499	22.1158	0.000448843
RP11-88K11.1-201	3	77365903	ENSG00000213450	ENST00000394254	1.25875	2.39288	154.708	3.74809e-08	1.03522e-05	0.588544	1.50373	19.708	0.000718534
ORC3L-004	6	88299853	ENSG00000135336	ENST00000257789	2.27	4.82323	153.386	3.93011e-08	1.06782e-05	0.806141	1.74853	26.4245	0.000209463
MAD2L2-201	1	11734538	ENSG00000116670	ENST00000376692	2.5125	5.70608	150.488	4.36658e-08	1.13285e-05	0.557245	1.47146	15.446	0.00182553
RBM34-201	1	235294950	ENSG00000188739	ENST00000366606	1.3475	2.54471	148.583	4.68438e-08	1.18358e-05	0.136213	1.09902	0.253641	0.62321
POMGNT1-005	1	46654356	ENSG00000085998	ENST00000475642	1.14375	2.20955	148.333	4.72802e-08	1.18644e-05	0.0349776	1.02454	0.0328554	0.859046
F12-201	5	176829141	ENSG00000131187	ENST00000253496	1.22875	2.34364	144.559	5.44906e-08	1.29089e-05	0.91045	1.87963	22.143	0.000446558
SON-007	21	34924554	ENSG00000159140	ENST00000436227	1.08625	2.12321	141.858	6.04452e-08	1.39218e-05	0.815103	1.75942	15.1829	0.00194325
ACAD9-203	3	128628870	ENSG00000177646	ENST00000406840	1.69	3.22657	141.301	6.17676e-08	1.4133e-05	0.319463	1.24787	3.65072	0.0790591
BUD31-005	7	99012759	ENSG00000106245	ENST00000431419	2.09125	4.26117	140.837	6.28923e-08	1.4285e-05	0.953075	1.93599	46.5095	1.43821e-05
MRPS36-202	5	68513573	ENSG00000134056	ENST00000396510	2.10625	4.30571	140.26	6.43258e-08	1.45245e-05	0.30719	1.23729	3.10297	0.102371
MTF2-201	1	93544792	ENSG00000143033	ENST00000370297	1.06625	2.09398	139.77	6.55737e-08	1.46908e-05	0.88753	1.85001	34.0617	6.58446e-05
EIF3L-003	22	38266172	ENSG00000100129	ENST00000482600	2.2025	4.60276	133.235	8.52476e-08	1.79442e-05	0.331621	1.25843	4.28898	0.0594886
ATP5C1-005	10	7830142	ENSG00000165629	ENST00000465936	1.17	2.25012	129.879	9.80009e-08	1.97948e-05	0.349245	1.27389	6.9841	0.0207315
HEXA-203	15	72635778	ENSG00000213614	ENST00000457859	3.0175	8.09763	129.156	1.01034e-07	2.01724e-05	0.0702482	1.0499	0.0580729	0.813444
BBX-007	3	107241823	ENSG00000114439	ENST00000325805	2.45875	5.4974	124.226	1.24898e-07	2.31928e-05	0.949694	1.93146	40.7487	2.77861e-05
TCEAL4-205	X	102841604	ENSG00000133142	ENST00000452632	1.79125	3.46115	123.017	1.3172e-07	2.40025e-05	0.698981	1.62336	21.0362	0.00055183
RBM34-005	1	235298964	ENSG00000188739	ENST00000474086	2.365	5.15153	121.724	1.39508e-07	2.51282e-05	0.136213	1.09902	0.253641	0.62321
BBX-025	3	107495052	ENSG00000114439	ENST00000473542	1.37	2.58471	117.387	1.69841e-07	2.9134e-05	0.949694	1.93146	40.7487	2.77861e-05
PSMB7-001	9	127115745	ENSG00000136930	ENST00000259457	1.66625	3.17389	117.195	1.71354e-07	2.92878e-05	0.352955	1.27717	5.68039	0.0336466
LUC7L2-003	7	139044658	ENSG00000146963	ENST00000456182	2.59875	6.05762	116.917	1.73566e-07	2.93532e-05	0.706157	1.63145	12.7027	0.00362222
MRPL38-014	17	73895033	ENSG00000204316	ENST00000483393	1.3475	2.54471	116.904	1.73672e-07	2.93532e-05	0.517225	1.4312	9.67195	0.00856076
NGFRAP1-003	X	102631335	ENSG00000166681	ENST00000372635	1.13125	2.19048	116.251	1.79017e-07	2.99049e-05	0.0299979	1.02101	0.0473877	0.831158
PSMA2-004	7	42948872	ENSG00000106588	ENST00000442788	2.50125	5.66176	116.184	1.79582e-07	2.9912e-05	0.294802	1.22672	2.71229	0.124271
EIF4G3-203	1	21132976	ENSG00000075151	ENST00000374937	2.2925	4.89904	115.629	1.84292e-07	3.02929e-05	0.863607	1.81958	20.8081	0.000576971
METTL5-006	2	170668267	ENSG00000138382	ENST00000409340	1.21125	2.31538	114.926	1.90466e-07	3.08313e-05	0.827074	1.77408	53.6784	6.90705e-06
EXOSC8-201	13	37574917	ENSG00000120699	ENST00000379809	2.12375	4.35825	113.586	2.02931e-07	3.21252e-05	0.995709	1.99406	19.4814	0.000752492
ATP5O-013	21	34956993	ENSG00000241837	ENST00000429238	3.01875	8.10465	112.463	2.14107e-07	3.30968e-05	0.171195	1.12599	1.10584	0.312734
CBX3-003	7	26241385	ENSG00000122565	ENST00000409747	2.01875	4.05233	111.717	2.21936e-07	3.39642e-05	0.391463	1.31172	4.1051	0.0644601
EIF3I-001	1	32687971	ENSG00000084623	ENST00000373586	1.6675	3.17664	111.145	2.28161e-07	3.45033e-05	0.8587	1.8134	45.2263	1.6557e-05
AL354989.2-201	9	34133161	ENSG00000239392	ENST00000435838	1.25875	2.39288	110.385	2.36748e-07	3.5429e-05	0.946872	1.92769	31.7638	9.12419e-05
SDF4-007	1	1152311	ENSG00000078808	ENST00000263741+ENST00000465727	2.045	4.12673	109.837	2.43185e-07	3.6052e-05	0.0439964	1.03097	0.0608308	0.809159
TTLL4-017	2	219617821	ENSG00000135912	ENST00000472527	1.09875	2.14169	109.479	2.47498e-07	3.64678e-05	0.179972	1.13286	0.900974	0.360368
RP11-192N10.1-201	10	29986912	ENSG00000225976	ENST00000434172	1.48	2.78949	109.365	2.48886e-07	3.66255e-05	0.474146	1.3891	3.13925	0.100587
RP11-480I12-003	1	202822090	ENSG00000214796	ENST00000449915	1.78875	3.45515	108.579	2.58735e-07	3.76112e-05	1.00228	2.00317	16.5324	0.00141969
MLL3-010	7	151832618	ENSG00000055609	ENST00000424877	1.155	2.22684	108.39	2.61164e-07	3.78715e-05	0.882052	1.84299	35.7192	5.25684e-05
MLL3-201	7	151832014	ENSG00000055609	ENST00000355193	1.32125	2.49883	107.775	2.69284e-07	3.8686e-05	0.882052	1.84299	35.7192	5.25684e-05
SH3BP4-001	2	235860617	ENSG00000130147	ENST00000392011	1.64625	3.13019	106.564	2.86132e-07	4.02912e-05	0.589711	1.50495	16.2099	0.00152807
GTPBP4-001	10	1034338	ENSG00000107937	ENST00000360803	1.21875	2.32745	106.544	2.86417e-07	4.02912e-05	0.728749	1.6572	36.0782	5.01181e-05
C2orf56-012	2	37474599	ENSG00000003509	ENST00000441905	2.74125	6.68649	105.733	2.98407e-07	4.15708e-05	0.677421	1.59928	11.414	0.00514401
AFF4-006	5	132232896	ENSG00000072364	ENST00000378593	1.125	2.18102	105.626	3.00027e-07	4.16955e-05	0.863097	1.81894	30.7124	0.000106554
C11orf30-201	11	76156069	ENSG00000158636	ENST00000334736+ENST00000393457	1.945	3.85038	104.799	3.12956e-07	4.30108e-05	0.725058	1.65297	21.7792	0.000478354
IL27-001	16	28510683	ENSG00000197272	ENST00000356897	1.07625	2.10855	104.71	3.14383e-07	4.31169e-05	0.466236	1.3815	20.4969	0.000613432
BBX-026	3	107517438	ENSG00000114439	ENST00000458347	1.16625	2.24428	103.389	3.36496e-07	4.56056e-05	0.949694	1.93146	40.7487	2.77861e-05
BBX-201	3	107241837	ENSG00000114439	ENST00000325767	2.15	4.43828	103.261	3.38746e-07	4.57518e-05	0.949694	1.93146	40.7487	2.77861e-05
CEP70-003	3	138213600	ENSG00000114107	ENST00000489254	1.7585	3.38346	103.26	3.3877e-07	4.57518e-05	0.971707	1.96116	28.5773	0.00014783
NKAP-001	X	119059018	ENSG00000101882	ENST00000371410	2.26	4.78991	102.751	3.47834e-07	4.64844e-05	0.967732	1.95576	37.9466	3.93195e-05
RPL35-005	9	127620159	ENSG00000136942	ENST00000373570	2.4475	5.4547	102.701	3.48752e-07	4.64989e-05	0.216929	1.16226	2.40345	0.145807
SRPK1-001	6	35800811	ENSG00000096063	ENST00000361690+ENST00000423325	2.1625	4.4769	102.615	3.50313e-07	4.6653e-05	0.900655	1.86691	39.5592	3.21232e-05
RPS7-001	2	3622795	ENSG00000171863	ENST00000304921	2.13375	4.38857	101.967	3.62394e-07	4.77637e-05	0.160429	1.11762	0.36632	0.555759
E2F3-001	6	20402398	ENSG00000112242	ENST00000346618	1.035	2.04911	101.476	3.71854e-07	4.83453e-05	0.988963	1.98476	58.7551	4.30813e-06
TYW3-004	1	75201873	ENSG00000162623	ENST00000483990	1.685	3.2154	101.034	3.80627e-07	4.91136e-05	0.480869	1.39558	16.9236	0.00130001
NME1-201	17	49231735	ENSG00000239672	ENST00000311032	2.58125	5.98458	99.486	4.13333e-07	5.17126e-05	0.769256	1.70439	29.5854	0.000126385
CSE1L-202	20	47662838	ENSG00000124207	ENST00000417408	1.05875	2.08313	98.7033	4.3111e-07	5.31055e-05	0.938523	1.91657	56.8208	5.13566e-06
POLE-202	12	133200348	ENSG00000177084	ENST00000320574+ENST00000455752	2.215	4.64282	98.0627	4.4633e-07	5.43973e-05	0.969903	1.95871	25.6612	0.000238156
C19orf2-201	19	30433425	ENSG00000105176	ENST00000312051	1.9975	3.99307	97.6854	4.55587e-07	5.52883e-05	0.515631	1.42962	9.9206	0.00793877
SPCS1-201	3	52740126	ENSG00000114902	ENST00000426887	3.7725	13.6658	96.8749	4.76244e-07	5.68968e-05	0.159169	1.11664	1.15858	0.301934
AKR7A2-201	1	19630464	ENSG00000053371	ENST00000424403	1.6	3.03143	94.8402	5.33111e-07	6.17023e-05	0.501891	1.41607	16.3936	0.0014652
SON-004	21	34915370	ENSG00000159140	ENST00000455528	1.17625	2.25989	94.7842	5.34787e-07	6.1834e-05	0.815103	1.75942	15.1829	0.00194325
MRPL53-003	2	74699120	ENSG00000204822	ENST00000468875	1.69125	3.22936	93.8827	5.626e-07	6.4338e-05	0.97701	1.96838	60.6866	3.63218e-06
KDM3A-002	2	86668584	ENSG00000115548	ENST00000409064	2.49	5.61778	93.1653	5.85946e-07	6.62823e-05	0.537014	1.45097	6.65681	0.02332
KIDINS220-002	2	8869059	ENSG00000134313	ENST00000473731	2.71875	6.58302	92.5634	6.06413e-07	6.80615e-05	-0.0486852	-1.03432	0.0922113	0.76634
RPL6P10-201	12	112842997	ENSG00000089009	ENST00000202773	1.31625	2.49018	92.4767	6.09428e-07	6.83333e-05	0.550146	1.46423	17.0916	0.00125222
OC90-002	8	133076032	ENSG00000132297	ENST00000473291	1.111	2.15995	92.4146	6.11601e-07	6.851e-05	0.251858	1.19074	2.83858	0.11661
AIMP1-201	4	107237664	ENSG00000164022	ENST00000394699+ENST00000394701	2.3375	5.05426	92.0173	6.25709e-07	6.94809e-05	0.966666	1.95432	42.984	2.13434e-05
STMN1-006	1	26227083	ENSG00000117632	ENST00000374292	2.245	4.74037	91.417	6.47751e-07	7.09009e-05	0.752744	1.68499	22.1158	0.000448843
MTF2-002	1	93544867	ENSG00000143033	ENST00000471953	1.04	2.05623	91.0202	6.62823e-07	7.21618e-05	0.88753	1.85001	34.0617	6.58446e-05
SNRNP200-006	2	96940755	ENSG00000144028	ENST00000429650	1.04875	2.06874	90.8952	6.67655e-07	7.24803e-05	0.449913	1.36596	8.87488	0.010976
FAM72A-002	1	206138884	ENSG00000196550	ENST00000341209	2.865	7.28536	90.6211	6.78395e-07	7.32716e-05	0.949742	1.93153	58.9079	4.24966e-06
COPS8-004	2	237994586	ENSG00000198612	ENST00000409629	2.41625	5.33782	90.5568	6.80942e-07	7.33243e-05	0.229582	1.1725	3.47342	0.0858214
CCNF-001	16	2479420	ENSG00000162063	ENST00000397066	1.4475	2.72735	90.4653	6.8459e-07	7.34929e-05	0.94298	1.9225	43.2357	2.07329e-05
RPS19BP1-006	22	39925161	ENSG00000187051	ENST00000420879	2.49625	5.64217	89.3924	7.29093e-07	7.75334e-05	0.696195	1.62023	19.3499	0.000773051
NCOR1-001	17	15934718	ENSG00000141027	ENST00000268712	1.29375	2.45164	89.3271	7.31909e-07	7.77314e-05	0.980271	1.97284	32.8267	7.82969e-05
CNOT10-012	3	32776314	ENSG00000182973	ENST00000430408	2.08	4.22807	89.314	7.32473e-07	7.77314e-05	0.793867	1.73372	41.92	2.41655e-05
RPL29-008	3	52027739	ENSG00000162244	ENST00000475248	1.21875	2.32745	89.0919	7.42157e-07	7.83971e-05	0.942873	1.92235	31.6536	9.2721e-05
AL356390.1-201	1	27310119	ENSG00000224064	ENST00000455684	1.04375	2.06158	88.8155	7.54415e-07	7.94728e-05	0.995882	1.9943	69.5906	1.74702e-06
SLMAP-020	3	57902692	ENSG00000163681	ENST00000460223	1.2	2.2974	88.2906	7.78354e-07	8.10292e-05	0.637531	1.55566	14.4333	0.00233013
PSMA5-001	1	109944470	ENSG00000143106	ENST00000271308	2.79	6.9163	88.1777	7.83617e-07	8.15033e-05	0.365935	1.28872	3.90289	0.0705162
MDH2-002	7	75677479	ENSG00000146701	ENST00000432020	1.9675	3.9109	88.04	7.90095e-07	8.20285e-05	0.836864	1.78616	37.4067	4.21353e-05
NUP214-006	9	134103611	ENSG00000126883	ENST00000476004	1.57	2.96905	87.9344	7.95106e-07	8.24743e-05	-0.0661917	-1.04695	0.178166	0.680065
UACA-001	15	70946893	ENSG00000137831	ENST00000322954	2.23375	4.70355	86.872	8.47629e-07	8.62106e-05	0.318083	1.24667	1.75159	0.209184
KLHL7-004	7	23145404	ENSG00000122550	ENST00000322275	1.19	2.28153	86.7284	8.55038e-07	8.68106e-05	0.505535	1.41965	10.0716	0.00758692
SUZ12-001	17	30264056	ENSG00000178691	ENST00000322652	1.325	2.50533	86.1979	8.83062e-07	8.87929e-05	0.674813	1.59639	31.9063	8.93696e-05
DARS-009	2	136664830	ENSG00000115866	ENST00000422708	1.41375	2.66429	84.7554	9.64868e-07	9.39765e-05	0.53554	1.44948	21.392	0.000515119
MTF2-003	1	93544868	ENSG00000143033	ENST00000370303	1.36	2.56685	84.4049	9.86064e-07	9.54746e-05	0.88753	1.85001	34.0617	6.58446e-05
RSRC1-002	3	157827878	ENSG00000174891	ENST00000464171	1.73625	3.33168	84.3274	9.9082e-07	9.58543e-05	0.779494	1.71653	35.2878	5.56977e-05
RPL26-201	17	8280854	ENSG00000161970	ENST00000334048	2.09125	4.26117	83.7654	1.02615e-06	9.81754e-05	0.915753	1.88655	19.1822	0.00080022
DNM1L-201	12	32832137	ENSG00000087470	ENST00000266479+ENST00000452533	1.9725	3.92448	83.2076	1.06268e-06	0.000100192	0.871814	1.82996	23.3124	0.000359774
SPAG9-202	17	49039535	ENSG00000008294	ENST00000357122+ENST00000357804	1.41125	2.65968	82.9295	1.08146e-06	0.000101298	0.893667	1.85789	32.8649	7.78725e-05
SRPK2-202	7	104756824	ENSG00000135250	ENST00000393649+ENST00000457338	2.00875	4.02433	82.797	1.09054e-06	0.000101817	0.168457	1.12386	1.35004	0.266803
UCHL5-007	1	192985292	ENSG00000116750	ENST00000367451	1.13625	2.19809	82.1034	1.13958e-06	0.000105114	0.530006	1.44394	8.18538	0.0137298
CDC123-004	10	12259413	ENSG00000151465	ENST00000498747	1.54625	2.92057	81.9426	1.15131e-06	0.000105603	0.31396	1.24312	8.13219	0.0139741
CSE1L-203	20	47662838	ENSG00000124207	ENST00000449004	1.09375	2.13428	81.8834	1.15567e-06	0.000105744	0.938523	1.91657	56.8208	5.13566e-06
SSB-006	2	170655389	ENSG00000138385	ENST00000413002	2.31375	4.97174	81.8383	1.159e-06	0.000105801	0.606811	1.52289	6.09029	0.0287612
MTF2-007	1	93575803	ENSG00000143033	ENST00000467953	1.0825	2.1177	81.5674	1.17925e-06	0.000107139	0.88753	1.85001	34.0617	6.58446e-05
EXOSC10-001	1	11126675	ENSG00000171824	ENST00000376936	1.10375	2.14913	81.3414	1.19645e-06	0.0001081	0.855538	1.80943	40.7385	2.78205e-05
ANAPC5-202	12	121746161	ENSG00000089053	ENST00000344395	1.91625	3.77441	80.9137	1.22982e-06	0.000110453	0.902261	1.86899	25.3716	0.000250219
CLIP1-203	12	122755981	ENSG00000130779	ENST00000361654	3.10625	8.61141	80.8068	1.23833e-06	0.000111015	1.75852	3.38352	53.0879	7.31422e-06
NFS1-009	20	34256905	ENSG00000244005	ENST00000397425	1.6975	3.24338	80.7135	1.24581e-06	0.000111425	0.797917	1.73859	37.1157	4.37495e-05
SON-205	21	34922117	ENSG00000159140	ENST00000458557	1.42	2.67586	80.5667	1.2577e-06	0.000112139	0.815103	1.75942	15.1829	0.00194325
ATP5C1-010	10	7844206	ENSG00000165629	ENST00000480528	1.11125	2.16033	80.4925	1.26375e-06	0.000112415	0.349245	1.27389	6.9841	0.0207315
RBM28-001	7	127950437	ENSG00000106344	ENST00000223073	1.48125	2.79191	80.469	1.26568e-06	0.000112415	0.940734	1.9195	30.9322	0.00010312
NSL1-005	1	212899495	ENSG00000117697	ENST00000366978	1.88	3.68075	80.4689	1.26569e-06	0.000112415	0.266849	1.20318	4.04381	0.0662273
RBAK-202	7	5085553	ENSG00000146587	ENST00000396912	1.52	2.86791	79.8047	1.32155e-06	0.00011559	0.903778	1.87096	31.7571	9.13312e-05
NUPL1-007	13	25875771	ENSG00000139496	ENST00000381718	2.27625	4.84417	79.639	1.33593e-06	0.000116375	0.547103	1.46115	7.36573	0.0181285
MKI67IP-002	2	122484626	ENSG00000155438	ENST00000417799	1.97125	3.92108	79.5858	1.34059e-06	0.000116396	0.74038	1.67062	24.3134	0.00030076
RP11-551G24.1-201	1	247206093	ENSG00000215796	ENST00000400934	1.21625	2.32342	79.143	1.38009e-06	0.000118634	0.744225	1.67507	17.087	0.00125352
LAMB1-001	7	107564263	ENSG00000091136	ENST00000222399	3.91	15.0324	78.162	1.47255e-06	0.000123895	1.05488	2.07754	9.73991	0.00838525
C14orf2-201	14	104378626	ENSG00000156411	ENST00000286953	1.8375	3.5739	77.8802	1.50044e-06	0.000125537	0.82713	1.77415	26.2872	0.000214314
ARL13B-009	3	93699014	ENSG00000169379	ENST00000460371	1.0375	2.05267	77.4591	1.54326e-06	0.000128172	0.751563	1.68362	25.5298	0.000243545
DBF4B-201	17	42785976	ENSG00000161692	ENST00000315005	1.52875	2.88536	76.7722	1.61623e-06	0.000132397	0.925103	1.89882	31.2706	9.80821e-05
XRCC6-005	22	42017987	ENSG00000196419	ENST00000405506+ENST00000428575	1.84125	3.5832	76.116	1.68974e-06	0.000136378	0.745107	1.6761	24.4643	0.000292872
ENTPD6-006	20	25205267	ENSG00000197586	ENST00000490187	2.2125	4.63478	76.0568	1.69656e-06	0.000136684	0.663321	1.58372	6.07222	0.0289582
MKI67IP-007	2	122484923	ENSG00000155438	ENST00000423105	1.265	2.40327	76.037	1.69886e-06	0.000136684	0.74038	1.67062	24.3134	0.00030076
NCOR1-004	17	15934718	ENSG00000141027	ENST00000395849	1.36625	2.578	75.9689	1.70676e-06	0.000136981	0.980271	1.97284	32.8267	7.82969e-05
AC005099.1-201	7	105459938	ENSG00000226624	ENST00000442083	1.27375	2.41789	75.8269	1.72337e-06	0.00013768	0.93931	1.91761	30.9459	0.000102911
METTL5-002	2	170668267	ENSG00000138382	ENST00000392640	1.32125	2.49883	75.436	1.77007e-06	0.000139817	0.827074	1.77408	53.6784	6.90705e-06
ISYNA1-203	19	18545625	ENSG00000105655	ENST00000457269	1.82875	3.55229	75.3769	1.77726e-06	0.000140187	1.0241	2.03369	15.1546	0.00195639
TARS-202	5	33440898	ENSG00000113407	ENST00000455217	1.46875	2.76782	75.1502	1.80516e-06	0.0001417	0.709533	1.63527	20.3174	0.000635682
GTF3C3-006	2	197637731	ENSG00000119041	ENST00000416690	2.07625	4.2171	75.1269	1.80806e-06	0.000141746	0.937566	1.91529	35.1617	5.66535e-05
XPO1-002	2	61705069	ENSG00000082898	ENST00000403576	1.26625	2.40536	73.631	2.00592e-06	0.000152267	0.573492	1.48812	12.8742	0.00346214
USP6-201	17	5042350	ENSG00000129204	ENST00000250067	1.67225	3.18711	73.5425	2.0184e-06	0.000152916	0.402225	1.32154	11.9222	0.00446853
TOP2B-201	3	25639490	ENSG00000077097	ENST00000264331	1.76375	3.3958	73.4769	2.0277e-06	0.000153318	0.920189	1.89236	24.2718	0.000302977
P4HB-002	17	79801042	ENSG00000185624	ENST00000415593	1.23625	2.35585	72.9398	2.10583e-06	0.00015767	0.363422	1.28647	9.72124	0.00843304
AL365440.1-201	1	158493462	ENSG00000231434	ENST00000436135	1.09275	2.1328	72.7147	2.13962e-06	0.000159472	0.917151	1.88838	38.2499	3.7834e-05
NBN-003	8	90945712	ENSG00000104320	ENST00000409330	1.3475	2.54471	72.6188	2.15421e-06	0.000160189	0.955903	1.93979	26.0156	0.0002243
ZMYND8-007	20	45837859	ENSG00000101040	ENST00000311275	1.75875	3.38405	72.5344	2.16713e-06	0.000160897	0.616121	1.53275	9.22176	0.00983809
SATB2-001	2	200134223	ENSG00000119042	ENST00000417098	2.2475	4.74859	72.389	2.18963e-06	0.00016194	0.533241	1.44718	11.8532	0.00455387
ZC3H8-006	2	112990912	ENSG00000144161	ENST00000466259	1.66875	3.17939	72.1275	2.23077e-06	0.000163614	0.928571	1.90339	33.9184	6.71645e-05
EIF4G3-001	1	21132972	ENSG00000075151	ENST00000264211	1.53875	2.90543	71.9262	2.26307e-06	0.000165354	0.863607	1.81958	20.8081	0.000576971
ATP1B3-007	3	141595697	ENSG00000069849	ENST00000462082	1.98	3.94493	71.608	2.31524e-06	0.00016788	0.341796	1.26733	2.29256	0.154665
AC007679.5-201	2	206813815	ENSG00000213739	ENST00000458609	1.007	2.00973	71.3743	2.35445e-06	0.00017008	0.902173	1.86888	69.2194	1.7982e-06
UBE3A-205	15	25582396	ENSG00000114062	ENST00000438097	1.0775	2.11038	71.057	2.40892e-06	0.000173226	0.305746	1.23606	2.28067	0.155654
CPSF3-001	2	9563697	ENSG00000119203	ENST00000238112	1.73375	3.32591	70.9031	2.43588e-06	0.000174754	0.665068	1.58564	19.2442	0.000790059
MYO19-204	17	34851488	ENSG00000141140	ENST00000431794	1.72625	3.30867	70.8403	2.44699e-06	0.000175223	0.991082	1.98768	25.6583	0.000238273
AP000459.1-201	21	24779978	ENSG00000237569	ENST00000425085	1.26625	2.40536	70.786	2.45663e-06	0.000175593	0.968797	1.95721	59.57	4.00656e-06
FAM72A-003	1	206138503	ENSG00000196550	ENST00000431655	1.4875	2.80403	70.7854	2.45674e-06	0.000175593	0.949742	1.93153	58.9079	4.24966e-06
ARL13B-002	3	93699034	ENSG00000169379	ENST00000335438	1.39375	2.62761	70.7089	2.4704e-06	0.00017635	0.751563	1.68362	25.5298	0.000243545
TKT-001	3	53258723	ENSG00000163931	ENST00000462138	1.73125	3.32015	70.6183	2.4867e-06	0.000176854	0.7081	1.63365	14.7964	0.00213252
ENO1-001	1	8921061	ENSG00000074800	ENST00000234590	1.0025	2.00347	70.5793	2.49376e-06	0.000177036	0.573082	1.4877	12.5201	0.00380206
SF3A3-001	1	38422647	ENSG00000183431	ENST00000373019	1.12875	2.18669	70.4458	2.51809e-06	0.000178314	0.700833	1.62544	28.1856	0.00015728
ATP6V1E1-004	22	18077305	ENSG00000131100	ENST00000413576	1.76	3.38698	70.1988	2.56383e-06	0.000180663	0.716689	1.64341	10.6756	0.0063499
DTYMK-007	2	242615163	ENSG00000168393	ENST00000472618	1.05125	2.07232	70.0919	2.58394e-06	0.000181635	0.989065	1.9849	26.0265	0.00022389
RPL7-007	8	74203349	ENSG00000147604	ENST00000466821	1.7575	3.38112	70.0687	2.58832e-06	0.000181831	0.443711	1.3601	7.93665	0.0149169
DYNLRB1-002	20	33104214	ENSG00000125971	ENST00000357156	2.4775	5.56932	69.6954	2.66012e-06	0.000185283	-0.3637	-1.28672	4.3518	0.0578966
CD2AP-001	6	47445525	ENSG00000198087	ENST00000359314	1.05	2.07053	69.3937	2.71985e-06	0.000188232	0.979851	1.97226	36.1212	4.9834e-05
ZCCHC17-001	1	31769842	ENSG00000121766	ENST00000344147+ENST00000422613	2.04125	4.11602	69.3639	2.72583e-06	0.000188382	0.960235	1.94563	21.2945	0.00052489
MATR3-002	5	138629430	ENSG00000015479	ENST00000394805	1.47625	2.78225	69.2493	2.74898e-06	0.000189299	0.720052	1.64724	15.0007	0.0020299
PMPCA-001	9	139305112	ENSG00000165688	ENST00000371717	1.77	3.41054	68.8114	2.83962e-06	0.000192997	0.233652	1.17581	2.53099	0.13639
MRPL20-001	1	1337288	ENSG00000242485	ENST00000344843	1.82	3.53081	68.7498	2.85266e-06	0.000193539	0.131082	1.09511	0.69932	0.418586
RNF8-201	6	37321748	ENSG00000112130	ENST00000394443	1.1475	2.2153	68.5587	2.8935e-06	0.000195733	0.854292	1.80787	36.7638	4.57982e-05
DNAJC1-001	10	22045466	ENSG00000136770	ENST00000376980	1.18375	2.27166	68.4733	2.912e-06	0.000196372	0.8976	1.86296	39.74	3.1416e-05
NOP14-203	4	2940325	ENSG00000087269	ENST00000416614	1.5675	2.96391	68.4719	2.9123e-06	0.000196372	0.904842	1.87234	24.4213	0.000295096
BBX-001	3	107241783	ENSG00000114439	ENST00000415149	1.065	2.09217	68.3217	2.94515e-06	0.000197829	0.949694	1.93146	40.7487	2.77861e-05
AC004453.1-201	7	44507445	ENSG00000146677	ENST00000275524	2.30125	4.92885	67.7935	3.06414e-06	0.000203629	0.983019	1.9766	83.7716	6.3368e-07
FBXO18-002	10	5963317	ENSG00000134452	ENST00000461504	1.14625	2.21338	67.4183	3.15209e-06	0.000207723	-0.117936	-1.08518	0.649674	0.435175
ZMYM2-201	13	20532810	ENSG00000121741	ENST00000382869	1.78625	3.44917	67.286	3.18379e-06	0.000208971	-0.0494293	-1.03486	0.084317	0.776253
NUP205-007	7	135304562	ENSG00000155561	ENST00000477620	1.63375	3.10319	67.2787	3.18556e-06	0.000208971	0.713228	1.63947	19.0025	0.000830595
BBX-202	3	107447650	ENSG00000114439	ENST00000444028	1.42	2.67586	67.0661	3.23734e-06	0.000211884	0.949694	1.93146	40.7487	2.77861e-05
UCRC-201	22	30163388	ENSG00000184076	ENST00000332801	1.86625	3.64584	66.8766	3.28433e-06	0.000213543	0.800749	1.74201	10.3655	0.00695277
AC016908.2-201	2	84258264	ENSG00000228225	ENST00000442571	1.78125	3.43724	66.7716	3.31071e-06	0.000214729	0.929059	1.90403	13.6994	0.00279857
KIAA1429-201	8	95500600	ENSG00000164944	ENST00000297591	1.4425	2.71791	66.7296	3.32131e-06	0.000215295	0.312987	1.24228	4.04747	0.06612
ZNF266-202	19	9523272	ENSG00000174652	ENST00000361451	1.9525	3.87045	66.7122	3.32573e-06	0.00021546	0.765466	1.69992	10.4583	0.00676556
RPL14-006	3	40500122	ENSG00000188846	ENST00000461368	2.025	4.06992	66.554	3.36615e-06	0.000217243	-0.029206	-1.02045	0.0405227	0.843675
BTF3-001	5	72794233	ENSG00000145741	ENST00000335895	1.1825	2.2697	66.1264	3.47832e-06	0.000222338	0.545994	1.46003	26.9448	0.000192195
REV1-012	2	100022390	ENSG00000135945	ENST00000438366	1.2225	2.33351	66.0634	3.49523e-06	0.000222677	0.191648	1.14207	1.18357	0.296999
PDIA5-001	3	122785917	ENSG00000065485	ENST00000316218	2.27375	4.83578	65.9023	3.53888e-06	0.000224709	0.8031	1.74485	15.9804	0.00161109
DMTF1-024	7	86822617	ENSG00000135164	ENST00000454008	1.85	3.605	65.8869	3.54307e-06	0.000224851	0.0940911	1.06739	0.152593	0.702593
ZNF259-003	11	116648436	ENSG00000109917	ENST00000429220	1.93625	3.8271	65.7289	3.58654e-06	0.000226858	0.514838	1.42883	8.82402	0.0111555
TCHP-202	12	110338079	ENSG00000139437	ENST00000405876	1.82125	3.53387	65.4737	3.65809e-06	0.000229489	0.780171	1.71733	20.8397	0.000573403
TUBGCP3-002	13	113153123	ENSG00000126216	ENST00000375669	2.3385	5.05776	64.9873	3.79913e-06	0.000234624	0.184352	1.13631	1.48407	0.245454
JTB-004	1	153948293	ENSG00000143543	ENST00000461365	1.31375	2.48587	64.7031	3.8845e-06	0.000238313	0.235024	1.17693	2.74878	0.121995
PARK7-002	1	8021723	ENSG00000116288	ENST00000338639	3.26	9.57983	64.2603	4.02201e-06	0.000244614	0.993781	1.9914	29.541	0.00012725
RPL37A-007	2	217363809	ENSG00000197756	ENST00000456586	1.4775	2.78466	64.1734	4.04966e-06	0.000245506	-0.430332	-1.34754	2.59832	0.131724
UNC84A-030	7	890804	ENSG00000164828	ENST00000488628	1.29125	2.4474	64.052	4.08864e-06	0.000247011	0.34967	1.27427	4.7069	0.0497981
KTN1-005	14	56047042	ENSG00000126777	ENST00000395308	3.178	9.05052	63.7351	4.19252e-06	0.000252144	1.23906	2.36045	15.2145	0.00192863
NME2-001	17	49243639	ENSG00000243678	ENST00000393192+ENST00000426182	2.0825	4.23541	63.5939	4.23979e-06	0.000253705	0.135775	1.09868	0.573486	0.462801
DPP9-202	19	4675246	ENSG00000142002	ENST00000262960	2.10875	4.31317	63.0418	4.43075e-06	0.000262661	0.309687	1.23944	2.03474	0.17804
ZNF700-002	19	12057569	ENSG00000196757	ENST00000482090	1.67625	3.19596	62.884	4.48716e-06	0.000264738	0.940719	1.91948	31.4084	9.61128e-05
TMEM223-201	11	62557788	ENSG00000168569	ENST00000307366	1.01125	2.01566	62.8146	4.51223e-06	0.000265934	0.969188	1.95774	56.1178	5.48106e-06
CD2AP-005	6	47575608	ENSG00000198087	ENST00000486693	1.83	3.55537	62.7926	4.52022e-06	0.000266142	0.979851	1.97226	36.1212	4.9834e-05
FAM48A-009	13	37583631	ENSG00000102710	ENST00000469488	1.89875	3.7289	62.662	4.56794e-06	0.000268272	-0.0665209	-1.04719	0.14237	0.712213
SUCLA2-201	13	48516792	ENSG00000136143	ENST00000331052	1.80125	3.48522	62.4664	4.64054e-06	0.000271418	0.567389	1.48184	12.4859	0.00383693
PEX1-005	7	92116340	ENSG00000127980	ENST00000496420	1.72	3.29436	62.4203	4.65785e-06	0.000271877	0.876506	1.83592	12.7127	0.00361261
STAU2-201	8	74332608	ENSG00000040341	ENST00000343268	1.66375	3.16839	62.3619	4.67987e-06	0.000272885	0.582531	1.49747	6.92351	0.0211841
KDM1-004	1	23403727	ENSG00000004487	ENST00000494920	1.95	3.86375	62.3405	4.688e-06	0.000273	0.342915	1.26832	6.81079	0.0220574
FASTKD2-003	2	207630330	ENSG00000118246	ENST00000403094	1.26375	2.40119	62.2237	4.73251e-06	0.00027484	0.481556	1.39625	9.72623	0.00842024
POLE4-006	2	75185919	ENSG00000115350	ENST00000233699	1.46	2.75108	61.9996	4.81933e-06	0.000278194	0.712564	1.63871	26.4566	0.000208344
CHD6-001	20	40030741	ENSG00000124177	ENST00000373233	1.16	2.23457	61.8591	4.87468e-06	0.000280158	0.945702	1.92613	38.487	3.67174e-05
GMPS-002	3	155588439	ENSG00000163655	ENST00000295920	1.715	3.28297	61.7925	4.90119e-06	0.000280868	0.78103	1.71836	31.9461	8.88554e-05
C18orf20-003	18	61806687	ENSG00000179676	ENST00000456505	1.3825	2.6072	61.6069	4.97597e-06	0.000284098	0.386969	1.30764	7.71287	0.016089
PHC2-201	1	33789224	ENSG00000134686	ENST00000307890	1.06625	2.09398	61.053	5.20715e-06	0.000293362	-0.0493966	-1.03483	0.0876164	0.772051
CDYL-007	6	4836332	ENSG00000153046	ENST00000449732	1.8925	3.71278	60.9189	5.26503e-06	0.000295397	0.111814	1.08059	0.702997	0.417397
PHF20L1-201	8	133787604	ENSG00000129292	ENST00000220847+ENST00000395386+ENST00000395390	1.48875	2.80646	60.9157	5.26641e-06	0.000295397	0.0866748	1.06192	0.167277	0.689408
MAML2-201	11	95711440	ENSG00000184384	ENST00000331217	1.71	3.27161	60.8425	5.2983e-06	0.000295924	0.740956	1.67128	16.38	0.00146977
SFRS7-010	2	38971595	ENSG00000115875	ENST00000425941	1.3325	2.51839	60.8097	5.31269e-06	0.000296258	0.991314	1.98799	75.2923	1.13921e-06
NUP160-202	11	47799670	ENSG00000030066	ENST00000378460+ENST00000426372	1.0175	2.02441	60.7347	5.3457e-06	0.00029709	0.389969	1.31037	9.27936	0.0096628
C8orf59-201	8	86129504	ENSG00000176731	ENST00000321777	1.72375	3.30294	60.5101	5.44606e-06	0.000301066	1.03889	2.05465	17.3828	0.00117419
VPS16A-006	20	2843103	ENSG00000215305	ENST00000380443	2.21125	4.63076	60.3052	5.53952e-06	0.000304767	0.0551914	1.039	0.0975206	0.759932
NPIPL3-207	16	22545031	ENSG00000243716	ENST00000447737	1.205	2.30537	60.194	5.59104e-06	0.000306282	0.788656	1.72746	13.5029	0.00294207
ZRSR2-001	X	15808595	ENSG00000169249	ENST00000307771	1.25375	2.3846	59.9551	5.7036e-06	0.000310491	0.941943	1.92111	27.8041	0.000167167
C17orf53-203	17	42219326	ENSG00000125319	ENST00000319977	1.42	2.67586	59.9527	5.70478e-06	0.000310491	0.89772	1.86312	30.3633	0.000112284
SLC4A2-021	7	150773070	ENSG00000164889	ENST00000469467	2.10375	4.29825	59.9406	5.71052e-06	0.000310491	-0.0233518	-1.01632	0.026508	0.873247
CSNK2B-001	6	31633841	ENSG00000204435	ENST00000375882+ENST00000496869	1.46625	2.76303	59.9179	5.7214e-06	0.000310552	0.320422	1.2487	2.39306	0.14661
XPO1-004	2	61705835	ENSG00000082898	ENST00000406957	1.075	2.10672	59.9147	5.72291e-06	0.000310552	0.573492	1.48812	12.8742	0.00346214
PLS3-201	X	114827920	ENSG00000102024	ENST00000420625	2.32875	5.0237	59.8066	5.77492e-06	0.000312629	0.589207	1.50442	17.0919	0.00125216
AL353997.11-202	17	18330120	ENSG00000186831	ENST00000433181	1.64875	3.13562	59.7822	5.78677e-06	0.000313123	-0.0367856	-1.02583	0.0971655	0.760355
FAM72A-005	1	206136916	ENSG00000196550	ENST00000470041	1.4075	2.65277	59.7332	5.81059e-06	0.000313968	0.949742	1.93153	58.9079	4.24966e-06
PASK-016	2	242046880	ENSG00000115687	ENST00000475666	1.45125	2.73445	59.4475	5.95174e-06	0.000319645	0.601351	1.51714	14.9115	0.00207398
SDHB-003	1	17349103	ENSG00000117118	ENST00000485515	1.4475	2.72735	59.3603	5.99562e-06	0.000321548	0.507354	1.42144	10.4148	0.00685252
RECQL-201	12	21622697	ENSG00000004700	ENST00000314748	1.58	2.9897	59.2991	6.02667e-06	0.000322761	1.00392	2.00544	15.201	0.00193485
ZMYND8-001	20	45837859	ENSG00000101040	ENST00000360911	1.5575	2.94343	59.1239	6.11653e-06	0.000325063	0.616121	1.53275	9.22176	0.00983809
MRPL47-201	3	179306257	ENSG00000136522	ENST00000451938	1.6175	3.06843	59.0362	6.16207e-06	0.000326513	0.642325	1.56084	21.0363	0.000551821
AL445469.1-201	1	180403935	ENSG00000235060	ENST00000450197	1.02875	2.04026	59.0154	6.17293e-06	0.000326561	0.881052	1.84172	21.1013	0.000544894
DDX18-006	2	118572634	ENSG00000088205	ENST00000474694	1.275	2.41999	59.0141	6.17363e-06	0.000326561	0.886528	1.84872	27.7296	0.000169179
ATP6V1C1-201	8	104053065	ENSG00000155097	ENST00000285415	1.41	2.65737	58.8121	6.28034e-06	0.000330466	0.461972	1.37742	3.67467	0.0781955
DLEU1-033	13	50656307	ENSG00000176124	ENST00000378180	1.68	3.20428	58.7797	6.29765e-06	0.000331102	0.361723	1.28496	1.76713	0.2073
AC005019.2-201	7	13911481	ENSG00000213875	ENST00000396660	1.34125	2.53371	58.5466	6.42387e-06	0.000335284	0.761101	1.69478	14.7358	0.00216411
TPI1-202	12	6976706	ENSG00000111669	ENST00000396705	1.3875	2.61625	58.5059	6.44621e-06	0.000335887	0.754147	1.68663	22.6254	0.000408098
MGEA5-006	10	103545891	ENSG00000198408	ENST00000482611	1.005	2.00694	58.488	6.45609e-06	0.000336202	0.415988	1.33421	6.05211	0.029179
AC099562.1-201	1	57004124	ENSG00000236776	ENST00000446654	1.015	2.0209	58.4356	6.48505e-06	0.000337252	0.876281	1.83564	30.9543	0.000102782
SDHB-002	1	17345247	ENSG00000117118	ENST00000475049	1.735	3.32879	58.3344	6.54139e-06	0.000339	0.507354	1.42144	10.4148	0.00685252
ZBTB11-001	3	101367733	ENSG00000066422	ENST00000312938	1.04625	2.06515	58.3301	6.54378e-06	0.000339	0.799889	1.74097	29.8886	0.000120658
NFXL1-001	4	47849257	ENSG00000170448	ENST00000381538	1.20875	2.31137	58.3276	6.54521e-06	0.000339	0.132045	1.09585	0.642508	0.437657
RNF216-001	7	5659678	ENSG00000011275	ENST00000425013	1.04	2.05623	58.1817	6.62751e-06	0.000342183	0.443361	1.35977	7.43097	0.017723
PHF3-201	6	64356431	ENSG00000118482	ENST00000393387	1.47875	2.78707	57.794	6.85215e-06	0.000349586	1.56602	2.96088	41.8604	2.4336e-05
NARG1-001	4	140222609	ENSG00000164134	ENST00000296543	1.115	2.16595	57.7925	6.85303e-06	0.000349586	0.947696	1.92879	35.2433	5.60329e-05
PRMT5-006	14	23389738	ENSG00000100462	ENST00000454731	1.055	2.07772	57.7844	6.85784e-06	0.000349677	0.422174	1.33995	14.6476	0.00221107
PHC2-003	1	33789227	ENSG00000134686	ENST00000373418	1.47875	2.78707	57.7517	6.8772e-06	0.000350353	-0.0493966	-1.03483	0.0876164	0.772051
AL928898.1-201	X	57419079	ENSG00000231831	ENST00000413059	1.08	2.11404	57.7237	6.89381e-06	0.000350945	0.95047	1.9325	36.0632	5.02182e-05
ZNF337-002	20	25654851	ENSG00000130684	ENST00000252979	1.20625	2.30737	57.3056	7.14794e-06	0.000359997	0.929844	1.90507	19.3573	0.000771882
PECI-006	6	4115940	ENSG00000198721	ENST00000361538+ENST00000380118+ENST00000413766	1.24875	2.37635	57.1224	7.26276e-06	0.000363025	0.531495	1.44543	22.862	0.000390651
AC009945.1-201	7	10492036	ENSG00000229091	ENST00000429632	1.945	3.85038	56.9293	7.38604e-06	0.000366394	1.4904	2.80967	17.4991	0.00114459
RP3-380B8-001	6	5972645	ENSG00000215057	ENST00000454707	1.02125	2.02968	56.9286	7.38655e-06	0.000366394	0.88442	1.84602	35.0689	5.73684e-05
CLPTM1L-001	5	1317859	ENSG00000049656	ENST00000320895	2.72375	6.60588	56.9094	7.39892e-06	0.00036685	0.397166	1.31692	3.90685	0.0703912
RNASEN-202	5	31400609	ENSG00000113360	ENST00000344624	1.69125	3.22936	56.9016	7.40396e-06	0.000366941	0.884944	1.84669	44.4241	1.81102e-05
ANAPC5-203	12	121746048	ENSG00000089053	ENST00000441917	1.335	2.52275	56.8684	7.42547e-06	0.000367627	0.902261	1.86899	25.3716	0.000250219
RAE1-008	20	55926330	ENSG00000101146	ENST00000492498	1.6375	3.11126	56.6412	7.57464e-06	0.000372988	0.620907	1.53784	19.691	0.000721009
PRDM15-003	21	43218385	ENSG00000141956	ENST00000486812	1.1725	2.25402	56.4478	7.70445e-06	0.000378097	0.662276	1.58258	24.7101	0.000280536
AC099661.3-201	3	185135283	ENSG00000229638	ENST00000422486	1.24875	2.37635	56.3587	7.76505e-06	0.000380408	0.916516	1.88755	63.9295	2.75467e-06
RP1-12G14.1-201	6	149915140	ENSG00000220848	ENST00000405048	1.22625	2.33958	56.2327	7.85184e-06	0.000383353	0.981118	1.97399	32.2779	8.46935e-05
DYNC1LI1-003	3	32567776	ENSG00000144635	ENST00000432458	1.74375	3.34905	56.0292	7.99431e-06	0.00038813	-0.176572	-1.1302	1.25781	0.28298
BCL2L12-201	19	50169081	ENSG00000126453	ENST00000246784	1.47875	2.78707	55.9936	8.01952e-06	0.000388241	0.86036	1.81549	42.0926	2.36797e-05
KLHL7-006	7	23164599	ENSG00000122550	ENST00000477076	2.8475	7.19752	55.9772	8.03121e-06	0.000388501	0.505535	1.41965	10.0716	0.00758692
SETD2-001	3	47058179	ENSG00000181555	ENST00000409792	1.5725	2.9742	55.925	8.06843e-06	0.000389412	0.611134	1.52746	13.8532	0.00269196
WDR43-001	2	29117509	ENSG00000163811	ENST00000407426	1.2625	2.39911	55.699	8.23198e-06	0.000395197	0.604839	1.52081	14.3982	0.00235034
KIAA0406-202	20	36611424	ENSG00000101407	ENST00000449821	1.74625	3.35485	55.5415	8.34827e-06	0.000399445	0.368812	1.29129	8.20874	0.0136241
SYPL1-005	7	105731853	ENSG00000008282	ENST00000464029	1.04625	2.06515	55.4559	8.4122e-06	0.000401706	-0.103458	-1.07435	0.695023	0.419981
RP11-333E5.1-201	4	17429319	ENSG00000215278	ENST00000399917	1.81875	3.52775	55.2763	8.54835e-06	0.000406312	0.450708	1.36671	3.54474	0.0830199
NDUFB3-003	2	201936731	ENSG00000119013	ENST00000433898	1.9425	3.84371	55.133	8.65884e-06	0.000410037	0.82996	1.77764	34.8946	5.87402e-05
PDS5B-012	13	33332307	ENSG00000083642	ENST00000447833	2.105	4.30198	54.997	8.76527e-06	0.000413513	0.257265	1.19521	1.15997	0.301657
PIKFYVE-203	2	209130991	ENSG00000115020	ENST00000453820	1.57625	2.98194	54.9503	8.80216e-06	0.000414094	0.577506	1.49227	11.1678	0.00551367
PA2G4-201	12	56498103	ENSG00000170515	ENST00000303305	1.14	2.20381	54.8935	8.84725e-06	0.000415196	0.902548	1.86937	41.099	2.66413e-05
RPS4P21-001	19	34583379	ENSG00000186008	ENST00000469064	1.13125	2.19048	54.8775	8.86002e-06	0.000415456	0.617914	1.53465	25.0189	0.000265884
GTF3C3-001	2	197627756	ENSG00000119041	ENST00000263956	1.06125	2.08674	54.8563	8.87694e-06	0.000415998	0.937566	1.91529	35.1617	5.66535e-05
DNM1L-203	12	32832137	ENSG00000087470	ENST00000358214	1.0125	2.0174	54.7674	8.94837e-06	0.000418404	0.871814	1.82996	23.3124	0.000359774
METTL2A-202	17	60501246	ENSG00000087995	ENST00000333483	1.88625	3.69673	54.6053	9.0804e-06	0.000422686	0.289765	1.22244	2.49271	0.139135
AFF4-001	5	132211071	ENSG00000072364	ENST00000265343	1.065	2.09217	54.5929	9.0906e-06	0.000422989	0.863097	1.81894	30.7124	0.000106554
HPS5-204	11	18300217	ENSG00000110756	ENST00000438420	1.59625	3.02356	54.5052	9.16305e-06	0.000425268	0.0142001	1.00989	0.00456253	0.947206
HEATR2-001	7	766338	ENSG00000164818	ENST00000297440	1.95375	3.8738	54.5022	9.16548e-06	0.000425268	0.727377	1.65563	27.7926	0.000167475
KIAA0586-202	14	58894120	ENSG00000100578	ENST00000354386	1.78375	3.4432	54.4876	9.1776e-06	0.000425633	1.21694	2.32453	16.0388	0.00158946
DPY30-001	2	32248961	ENSG00000162961	ENST00000342166	1.24	2.36199	54.4838	9.18076e-06	0.000425633	-0.0400148	-1.02812	0.0859007	0.774225
ORC5L-001	7	103766788	ENSG00000164815	ENST00000297431	1.93625	3.8271	54.3539	9.28958e-06	0.000428609	0.780589	1.71783	15.7585	0.00169636
NCOR1-204	17	15934721	ENSG00000141027	ENST00000417028	1.2475	2.3743	54.2886	9.34483e-06	0.000429667	0.980271	1.97284	32.8267	7.82969e-05
IPO4-201	14	24649432	ENSG00000196497	ENST00000399536	1.33	2.51403	54.2825	9.35002e-06	0.000429667	0.479736	1.39449	5.75278	0.0327163
MRPL33-001	2	27994584	ENSG00000243147	ENST00000296102+ENST00000359603	1.26125	2.39703	54.1799	9.43772e-06	0.000432567	0.520102	1.43406	8.78569	0.0112931
CEP70-010	3	138213855	ENSG00000114107	ENST00000474781	1.32175	2.49969	54.1135	9.49493e-06	0.000434762	0.971707	1.96116	28.5773	0.00014783
AC069546.1-201	10	51023142	ENSG00000229870	ENST00000444021	1.0125	2.0174	53.9974	9.59599e-06	0.000437558	0.986002	1.98069	54.3435	6.47953e-06
RPS24-002	10	79793602	ENSG00000138326	ENST00000485708	1.95375	3.8738	53.941	9.64557e-06	0.000438515	0.515121	1.42911	5.24965	0.039878
RPL15-002	3	23958622	ENSG00000174748	ENST00000413699	2.03	4.08405	53.8291	9.74479e-06	0.000440944	-0.172123	-1.12671	0.894295	0.362095
OPA1-002	3	193310933	ENSG00000198836	ENST00000392438	1.17375	2.25597	53.821	9.75198e-06	0.000440944	0.981129	1.97401	21.8108	0.000475485
INTS7-001	1	212113743	ENSG00000143493	ENST00000366994	1.5225	2.87288	53.8122	9.75988e-06	0.000440944	0.103199	1.07415	0.226403	0.642346
TTLL4-015	2	219613625	ENSG00000135912	ENST00000436668	1.0375	2.05267	53.5197	1.00254e-05	0.000449503	0.179972	1.13286	0.900974	0.360368
SNRPC-003	6	34725302	ENSG00000124562	ENST00000374018	1.09875	2.14169	53.5013	1.00423e-05	0.000449503	0.597079	1.51265	18.9517	0.000839407
EIF3H-201	8	117657056	ENSG00000147677	ENST00000276682	1.1025	2.14726	53.446	1.00936e-05	0.000451032	0.857486	1.81188	33.3034	7.31908e-05
FAM72C-201	1	149450957	ENSG00000203817	ENST00000452992	1.55	2.92817	53.202	1.03234e-05	0.000458805	0.670968	1.59214	16.5398	0.00141733
OPA1-201	3	193310933	ENSG00000198836	ENST00000361150	1.4625	2.75586	53.0989	1.04223e-05	0.00046177	0.981129	1.97401	21.8108	0.000475485
RPSAP55-202	15	53177792	ENSG00000214896	ENST00000477347	1.41625	2.66891	52.8713	1.06446e-05	0.00046855	0.960767	1.94634	26.2464	0.00021578
TCEB2-003	16	2821416	ENSG00000103363	ENST00000409477	2.26125	4.79407	52.7115	1.0804e-05	0.000473077	0.637095	1.55519	12.1638	0.00418399
AC114477.1-201	3	22945626	ENSG00000226183	ENST00000418085	1.17875	2.26381	52.5946	1.09224e-05	0.000477123	0.876534	1.83596	26.1568	0.000219041
MIOS-002	7	7606506	ENSG00000164654	ENST00000405785	1.385	2.61172	52.5673	1.09503e-05	0.000478012	0.758759	1.69203	19.0251	0.000826694
MACF1-010	1	39919509	ENSG00000127603	ENST00000360115	1.19	2.28153	52.5625	1.09552e-05	0.000478012	1.23687	2.35687	32.49	8.21514e-05
RPL36A-004	X	100645977	ENSG00000241343	ENST00000392994	1.44875	2.72971	52.4097	1.11128e-05	0.000482688	0.756373	1.68924	18.5125	0.000920429
TSPAN14-004	10	82214067	ENSG00000108219	ENST00000372160	1.255	2.38667	52.3596	1.1165e-05	0.000484041	0.467763	1.38296	4.89414	0.0460748
TRMU-018	22	46726772	ENSG00000100416	ENST00000476901	2.70375	6.51493	52.0915	1.14496e-05	0.000492763	0.570176	1.4847	8.69571	0.0116239
OLA1-002	2	174939736	ENSG00000138430	ENST00000344357	1.1225	2.17724	51.9439	1.16098e-05	0.000497879	0.453318	1.36919	6.75754	0.0224847
AC005859.2-201	X	12843959	ENSG00000229083	ENST00000457574	1.05325	2.0752	51.932	1.16228e-05	0.000498065	0.938638	1.91672	30.4494	0.000110837
TAF1-009	X	70586114	ENSG00000147133	ENST00000373790	1.43125	2.6968	51.8453	1.17183e-05	0.000501375	0.802801	1.74448	18.3779	0.00094704
EIF3CL-203	16	28391036	ENSG00000205609	ENST00000434402+ENST00000454461	1.07125	2.10125	51.7652	1.18073e-05	0.000503904	-0.107431	-1.07731	0.0461697	0.833306
AC005740.1-201	5	141275733	ENSG00000226040	ENST00000421425	1.0525	2.07412	51.6282	1.19615e-05	0.000508971	0.532027	1.44596	1.72367	0.212626
EIF4G3-205	1	21132976	ENSG00000075151	ENST00000400415	1.08875	2.1269	51.4184	1.22021e-05	0.000515583	0.863607	1.81958	20.8081	0.000576971
AC023468-001	2	139659003	ENSG00000232992	ENST00000419201	1.01875	2.02616	51.357	1.22735e-05	0.000518072	0.669919	1.59098	21.5186	0.000502745
AL136131.2-201	6	43673686	ENSG00000218107	ENST00000406079	1.28975	2.44486	51.352	1.22793e-05	0.000518072	0.999093	1.99874	29.5276	0.000127512
UBR4-009	1	19401061	ENSG00000127481	ENST00000486515	1.36875	2.58247	51.267	1.23792e-05	0.00052115	0.224575	1.16843	2.20096	0.162497
MLL-203	11	118307205	ENSG00000118058	ENST00000359313	1.71375	3.28012	51.2551	1.23932e-05	0.000521525	0.614164	1.53067	18.1827	0.000987246
MTA3-014	2	42922905	ENSG00000057935	ENST00000472767	1.36875	2.58247	51.237	1.24146e-05	0.000522068	0.0437502	1.03079	0.116175	0.738836
GNG4-003	1	235715054	ENSG00000168243	ENST00000484517	2.36375	5.14706	51.1606	1.25055e-05	0.000524383	2.01621	4.04519	13.9285	0.00264149
ARHGAP19-003	10	98981930	ENSG00000213390	ENST00000358531	1.7925	3.46415	51.1066	1.25701e-05	0.000525558	0.522907	1.43685	11.5116	0.0050055
SNRPD3-003	22	24951975	ENSG00000100028	ENST00000402849	1.6075	3.04723	51.0178	1.26773e-05	0.000527709	0.118164	1.08535	0.321472	0.580683
KLHL7-007	7	23146275	ENSG00000122550	ENST00000479700	1.175	2.25793	50.9447	1.27664e-05	0.000530265	0.505535	1.41965	10.0716	0.00758692
AL359647.1-201	13	79483054	ENSG00000230584	ENST00000432974	1.01375	2.01915	50.936	1.27771e-05	0.000530516	0.831935	1.78007	29.8007	0.000122286
SEPT7-203	7	35840850	ENSG00000122545	ENST00000399035	2.1475	4.43059	50.8559	1.28755e-05	0.000534024	0.232641	1.17498	1.39502	0.25937
RPL10A-003	6	35436197	ENSG00000198755	ENST00000490335	1.13375	2.19428	50.7634	1.29904e-05	0.000537044	0.838303	1.78795	22.123	0.000448237
CSE1L-002	20	47707300	ENSG00000124207	ENST00000469700	1.54875	2.92564	50.7218	1.30425e-05	0.000538811	0.938523	1.91657	56.8208	5.13566e-06
PHC3-019	3	169804520	ENSG00000173889	ENST00000484068	1.0475	2.06694	50.6453	1.31388e-05	0.000541199	-0.184664	-1.13655	1.3498	0.266844
KIF2A-201	5	61601989	ENSG00000068796	ENST00000230731	1.67875	3.2015	50.6158	1.31762e-05	0.000541436	0.676467	1.59822	18.0127	0.00102391
AC138744-001	17	62487640	ENSG00000235648	ENST00000437332	1.12625	2.18291	50.4777	1.33528e-05	0.000547455	0.777154	1.71375	21.2405	0.000530393
ATP5E-003	20	57601028	ENSG00000124172	ENST00000395663	2.67125	6.36981	50.4619	1.33732e-05	0.000547553	0.368396	1.29092	5.32526	0.0386909
DDOST-001	1	20978270	ENSG00000244038	ENST00000375048	2.22	4.65893	50.4188	1.34291e-05	0.000548473	0.149885	1.10948	0.969283	0.343383
AHCY-005	20	32883235	ENSG00000101444	ENST00000473516	1.785	3.44618	50.3305	1.35442e-05	0.000552193	0.75357	1.68596	38.8658	3.50121e-05
C3orf14-003	3	62304690	ENSG00000114405	ENST00000486169	1.12375	2.17913	50.1985	1.37185e-05	0.000556341	1.11754	2.16976	15.3305	0.00187614
CARS2-006	13	111293764	ENSG00000134905	ENST00000471986	1.00625	2.00868	50.0985	1.38522e-05	0.00056038	0.48985	1.4043	13.6174	0.00285742
PSMG4-203	6	3259162	ENSG00000180822	ENST00000451246+ENST00000454610	1.10125	2.1454	50.0555	1.39104e-05	0.000561263	0.15161	1.11081	0.901389	0.360261
GGNBP2-001	17	34900781	ENSG00000005955	ENST00000304718	1.48375	2.79675	50.0158	1.39641e-05	0.000562077	0.340455	1.26616	6.5129	0.0245777
NUP35-002	2	183982242	ENSG00000163002	ENST00000409798	1.69125	3.22936	49.8512	1.41898e-05	0.000567048	0.691183	1.61461	8.38227	0.0128682
C21orf66-002	21	34106211	ENSG00000159086	ENST00000466846	1.90875	3.75484	49.8274	1.42228e-05	0.000568172	0.988669	1.98435	32.1378	8.64227e-05
PRKRA-202	2	179296141	ENSG00000180228	ENST00000438687	1.8025	3.48824	49.6704	1.44426e-05	0.000575123	0.374491	1.29638	11.5555	0.00494455
TMEM38B-001	9	108456825	ENSG00000095209	ENST00000374692	1.6625	3.16565	49.416	1.48074e-05	0.000585621	0.690342	1.61367	20.1248	0.000660601
RANBP1-009	22	20105476	ENSG00000099901	ENST00000418705	1.2175	2.32543	49.3944	1.48389e-05	0.000586465	0.561737	1.47605	9.37999	0.00936523
PLSCR1-013	3	146239504	ENSG00000188313	ENST00000494568	1.85	3.605	49.3353	1.49254e-05	0.00058866	0.915214	1.88585	14.3687	0.00236751
REST-201	4	57776805	ENSG00000084093	ENST00000358605	1.94375	3.84704	49.2836	1.50016e-05	0.00058985	0.640896	1.5593	27.2279	0.000183498
MKI67IP-005	2	122485373	ENSG00000155438	ENST00000447132	1.5025	2.83333	49.1744	1.51639e-05	0.000592581	0.74038	1.67062	24.3134	0.00030076
GTF3A-010	13	28004095	ENSG00000122034	ENST00000439403	1.09	2.12874	49.0869	1.52953e-05	0.000595694	0.842603	1.79328	12.8937	0.00344448
HAT1-003	2	172778972	ENSG00000128708	ENST00000457761	1.68875	3.22377	49.0806	1.53048e-05	0.000595862	0.559345	1.4736	10.9571	0.00585477
METTL5-003	2	170668267	ENSG00000138382	ENST00000409965	1.38	2.60268	49.0699	1.53211e-05	0.00059589	0.827074	1.77408	53.6784	6.90705e-06
XPO1-003	2	61705069	ENSG00000082898	ENST00000405115	1.41375	2.66429	48.9666	1.54784e-05	0.00060099	0.573492	1.48812	12.8742	0.00346214
APEH-018	3	49716283	ENSG00000164062	ENST00000433462	1.15875	2.23264	48.9466	1.55091e-05	0.000601774	0.227921	1.17115	2.18298	0.164093
SSPO-002	7	149521342	ENSG00000197558	ENST00000465639	1.15875	2.23264	48.9353	1.55264e-05	0.000602042	0.0839435	1.05991	0.418256	0.529411
AC008073-001	2	24290454	ENSG00000115128	ENST00000233468	1.05625	2.07952	48.9001	1.55807e-05	0.000603536	0.977307	1.96879	44.1344	1.87123e-05
RPL31P11-202	1	161654628	ENSG00000213075	ENST00000454082	1.9475	3.85706	48.8488	1.56601e-05	0.00060498	0.979097	1.97123	17.2068	0.00122065
TSFM-007	12	58176664	ENSG00000123297	ENST00000497617	1.2225	2.33351	48.751	1.5813e-05	0.000609452	0.288211	1.22113	6.80199	0.0221273
UGP2-201	2	64082553	ENSG00000169764	ENST00000394418+ENST00000445915	1.06375	2.09036	48.7242	1.58551e-05	0.000610665	0.468714	1.38388	4.5635	0.052894
BX323048.2-201	1	91793926	ENSG00000215873	ENST00000401028	1.09	2.12874	48.5782	1.60871e-05	0.000616708	0.952666	1.93545	31.9629	8.86383e-05
MSH2-002	2	47630269	ENSG00000095002	ENST00000406134	2.1925	4.57097	48.491	1.62277e-05	0.000620442	0.93243	1.90849	25.7319	0.000235314
LGALS3BP-202	17	76967338	ENSG00000108679	ENST00000418895	1.96125	3.89399	48.4703	1.62612e-05	0.000621101	0.275178	1.21014	0.932728	0.352323
C15orf39-201	15	75500022	ENSG00000167173	ENST00000446981	1.44	2.71321	48.4322	1.63232e-05	0.000622067	0.290738	1.22327	2.48584	0.139635
MCF2L2-007	3	183089807	ENSG00000053524	ENST00000461074	1.12625	2.18291	48.4277	1.63305e-05	0.000622095	0.391334	1.31161	0.873466	0.36756
AL353662.9-201	9	34223982	ENSG00000233668	ENST00000372214	1.04375	2.06158	48.203	1.67019e-05	0.000632261	0.879893	1.84024	35.2912	5.56729e-05
CXorf26-001	X	75392771	ENSG00000102390	ENST00000373358	1.0925	2.13243	48.185	1.67322e-05	0.000632992	0.68729	1.61026	16.4927	0.00143253
ATIC-016	2	216203489	ENSG00000138363	ENST00000479093	1.05625	2.07952	48.1364	1.68139e-05	0.000634881	0.172748	1.1272	1.32857	0.270455
RDBP-014	6	31921535	ENSG00000204356	ENST00000461621	1.5725	2.9742	48.1013	1.68733e-05	0.00063582	0.74764	1.67904	26.6544	0.00020162
ZNF680-001	7	63980262	ENSG00000173041	ENST00000309683	1.1825	2.2697	48.0564	1.69496e-05	0.000637666	0.179749	1.13269	0.645734	0.436537
MRPL53-002	2	74699113	ENSG00000204822	ENST00000409710	1.06625	2.09398	47.8998	1.72188e-05	0.000644162	0.97701	1.96838	60.6866	3.63218e-06
UCKL1-001	20	62571186	ENSG00000198276	ENST00000354216+ENST00000369908	1.155	2.22684	47.8178	1.73618e-05	0.000647645	0.305845	1.23614	6.44377	0.0252102
DDX52-004	17	35973158	ENSG00000141141	ENST00000488402	1.025	2.03496	47.7167	1.75402e-05	0.000652603	0.500256	1.41446	13.7749	0.00274563
ERAS-001	X	48687283	ENSG00000187682	ENST00000338270	1.16125	2.23651	47.7036	1.75634e-05	0.000653255	0.700647	1.62523	8.95936	0.0106853
BBX-023	3	107403403	ENSG00000114439	ENST00000472032	1.1375	2.19999	47.6598	1.76414e-05	0.000655161	0.949694	1.93146	40.7487	2.77861e-05
TTLL5-203	14	76127621	ENSG00000119685	ENST00000298832	1.895	3.71922	47.6315	1.76919e-05	0.000656549	0.170498	1.12545	1.03309	0.328551
CCT7-002	2	73461448	ENSG00000135624	ENST00000409081	1.26875	2.40953	47.6162	1.77194e-05	0.000656894	0.129287	1.09375	1.09967	0.314033
TKT-007	3	53258730	ENSG00000163931	ENST00000423525	2.3	4.92458	47.5999	1.77488e-05	0.000656962	0.7081	1.63365	14.7964	0.00213252
PRPF4B-003	6	4037653	ENSG00000112739	ENST00000481109	1.56875	2.96648	47.5254	1.78832e-05	0.000661077	1.2059	2.30681	16.1169	0.0015611
PHRF1-201	11	576483	ENSG00000070047	ENST00000264555+ENST00000416188	1.7875	3.45216	47.4543	1.80127e-05	0.000663953	-0.307803	-1.23782	2.76907	0.120752
NAE1-001	16	66836778	ENSG00000159593	ENST00000290810+ENST00000359087+ENST00000450906	1.66125	3.1629	47.4131	1.80884e-05	0.000666313	0.75466	1.68723	17.2968	0.00119662
AC011037.1-201	8	68318750	ENSG00000241961	ENST00000483964	1.227	2.3408	47.3894	1.81321e-05	0.000667108	0.959517	1.94466	28.0426	0.000160905
BOLA2B-202	16	30204255	ENSG00000169627	ENST00000380616	1.4625	2.75586	47.3424	1.82189e-05	0.000669404	0.755658	1.6884	17.9089	0.00104705
LRRN2-004	1	204589028	ENSG00000170382	ENST00000496057	2.06	4.16986	47.2043	1.84771e-05	0.000675653	0.65641	1.57616	8.00559	0.0145762
TOMM7-004	7	22852592	ENSG00000196683	ENST00000372879	3.01375	8.07661	47.1436	1.8592e-05	0.000677911	0.380866	1.30212	2.3408	0.150731
RAD17-004	5	68666862	ENSG00000152942	ENST00000282891	1.62375	3.08175	46.9919	1.88826e-05	0.000683589	0.291918	1.22427	5.53025	0.0356777
SEC14L2-013	22	30805251	ENSG00000100003	ENST00000439838	1.48625	2.8016	46.9528	1.89582e-05	0.000685075	0.754008	1.68647	12.1365	0.00421507
MRPS22-202	3	139066999	ENSG00000175110	ENST00000445257	1.23875	2.35994	46.7763	1.93048e-05	0.000695081	0.314906	1.24393	8.09847	0.0141315
SLMAP-005	3	57875768	ENSG00000163681	ENST00000417128	1.4825	2.79433	46.7425	1.93719e-05	0.00069706	0.637531	1.55566	14.4333	0.00233013
WDR54-013	2	74652000	ENSG00000005448	ENST00000482605	1.45375	2.73919	46.6888	1.94793e-05	0.000699828	0.68282	1.60527	8.8873	0.0109327
MRPS34-002	16	1821891	ENSG00000074071	ENST00000177742+ENST00000397375	1.10125	2.1454	46.6444	1.95685e-05	0.000702816	0.964254	1.95106	39.84	3.10325e-05
ALAS1-007	3	52240648	ENSG00000023330	ENST00000493402	1.53875	2.90543	46.6033	1.96516e-05	0.000704612	0.868265	1.82547	13.8594	0.00268778
NUP85-202	17	73201786	ENSG00000125450	ENST00000447371	1.57	2.96905	46.5694	1.97203e-05	0.000706281	0.485662	1.40023	8.35519	0.0129829
BCAP29-201	7	107220710	ENSG00000075790	ENST00000379119	1.60625	3.04459	46.5635	1.97324e-05	0.000706493	0.751432	1.68346	20.4567	0.000618329
PTRH2-002	17	57774669	ENSG00000141378	ENST00000409433	1.73625	3.33168	46.5215	1.98182e-05	0.0007076	0.935367	1.91238	31.1882	9.9283e-05
PHTF2-001	7	77428122	ENSG00000006576	ENST00000422959	1.45375	2.73919	46.5203	1.98205e-05	0.0007076	0.958098	1.94275	19.3333	0.000775683
CCDC45-202	17	62503216	ENSG00000141325	ENST00000397727	1.67875	3.2015	46.5183	1.98246e-05	0.0007076	0.945519	1.92588	80.1786	8.07101e-07
COX7B-002	X	77154935	ENSG00000131174	ENST00000373335	1.9175	3.77768	46.4993	1.98636e-05	0.000708103	0.267974	1.20412	3.15455	0.0998467
LMX1B-201	9	129376748	ENSG00000136944	ENST00000425646	1.07875	2.11221	46.3813	2.01074e-05	0.000714134	0.838712	1.78845	9.96035	0.0078443
CASK-012	X	41378802	ENSG00000147044	ENST00000378168	1.0425	2.05979	46.2863	2.03061e-05	0.000719326	-0.104571	-1.07517	0.317397	0.583061
GCC2-201	2	109065636	ENSG00000135968	ENST00000309863	1.21175	2.31618	46.2379	2.04084e-05	0.000721411	1.56417	2.95708	40.8254	2.75306e-05
TAF1-201	X	70586114	ENSG00000147133	ENST00000276072+ENST00000423759	1.15875	2.23264	46.19	2.051e-05	0.000723515	0.802801	1.74448	18.3779	0.00094704
AFMID-012	17	76198653	ENSG00000183077	ENST00000463930	1.405	2.64818	45.984	2.09543e-05	0.000734454	0.19495	1.14468	1.1343	0.30684
TLK1-201	2	171850007	ENSG00000198586	ENST00000356075	1.51	2.8481	45.9259	2.10816e-05	0.000737567	0.864654	1.8209	19.1231	0.000810063
SURF2-001	9	136223428	ENSG00000148291	ENST00000371964	1.295	2.45377	45.9145	2.11066e-05	0.000737991	0.893244	1.85735	38.2286	3.79362e-05
GCC2-203	2	109065636	ENSG00000135968	ENST00000409325	1.222	2.3327	45.8621	2.12225e-05	0.000739794	1.56417	2.95708	40.8254	2.75306e-05
CHEK1-201	11	125496312	ENSG00000149554	ENST00000278916	1.85125	3.60813	45.8261	2.13023e-05	0.000742126	0.952058	1.93463	35.0245	5.77142e-05
CEP70-002	3	138255761	ENSG00000114107	ENST00000464035	1.3675	2.58023	45.7136	2.15544e-05	0.000749319	0.971707	1.96116	28.5773	0.00014783
VPS29-203	12	110929734	ENSG00000111237	ENST00000447578	1.60625	3.04459	45.6986	2.15884e-05	0.000750046	0.179324	1.13235	1.56476	0.233694
CANT1-202	17	76987799	ENSG00000171302	ENST00000339300	1.25375	2.3846	45.6594	2.16773e-05	0.000751999	-0.080802	-1.05761	0.317671	0.582901
RNF216-202	7	5659678	ENSG00000011275	ENST00000447067	1.01125	2.01566	45.6527	2.16925e-05	0.0007523	0.443361	1.35977	7.43097	0.017723
ZNF148-010	3	124951356	ENSG00000163848	ENST00000496732	1.29125	2.4474	45.6337	2.17358e-05	0.000753119	0.524736	1.43867	10.6338	0.00642749
ZNF252-201	8	146201799	ENSG00000196922	ENST00000355436	1.64875	3.13562	45.5997	2.18135e-05	0.000754901	0.628474	1.54593	10.7014	0.00630258
TTC3-018	21	38525537	ENSG00000182670	ENST00000487711	1.29125	2.4474	45.4651	2.21239e-05	0.000761288	0.620552	1.53746	7.89257	0.0151396
EEF1D-204	8	144661898	ENSG00000104529	ENST00000395119	2.45125	5.4689	45.4428	2.21759e-05	0.000762849	0.52533	1.43926	12.3425	0.00398709
SLMAP-013	3	57743285	ENSG00000163681	ENST00000428312	1.23625	2.35585	45.3824	2.23174e-05	0.000766111	0.637531	1.55566	14.4333	0.00233013
VPS13C-001	15	62144588	ENSG00000129003	ENST00000249837	1.77625	3.42535	45.3526	2.23877e-05	0.000768065	0.660391	1.58051	8.45456	0.0125679
PHIP-001	6	79650263	ENSG00000146247	ENST00000275034	2.0975	4.27967	45.345	2.24056e-05	0.000768221	0.847457	1.79933	10.718	0.00627218
NRD1-004	1	52254884	ENSG00000078618	ENST00000485608	2.50125	5.66176	45.3353	2.24284e-05	0.000768772	0.50184	1.41602	4.49243	0.0545136
GCC2-011	2	109085756	ENSG00000135968	ENST00000485546	1.59125	3.0131	45.2804	2.25587e-05	0.000771857	1.56417	2.95708	40.8254	2.75306e-05
WDR54-005	2	74648856	ENSG00000005448	ENST00000409791	1.615	3.06312	45.215	2.2715e-05	0.000775711	0.68282	1.60527	8.8873	0.0109327
APEH-020	3	49718546	ENSG00000164062	ENST00000481859	1.12375	2.17913	45.18	2.27992e-05	0.000777078	0.227921	1.17115	2.18298	0.164093
DHX32-001	10	127524909	ENSG00000089876	ENST00000284690	1.355	2.55797	44.9706	2.33105e-05	0.00078959	0.816749	1.76143	25.5412	0.000243074
SFRS7-002	2	38970743	ENSG00000115875	ENST00000425778	1.18375	2.27166	44.9048	2.34738e-05	0.000793717	0.991314	1.98799	75.2923	1.13921e-06
FAM72C-001	1	149449934	ENSG00000203817	ENST00000369175	1.83625	3.57081	44.8051	2.3724e-05	0.000800292	0.670968	1.59214	16.5398	0.00141733
AL355375.2-201	6	63257330	ENSG00000217067	ENST00000405686	1.09	2.12874	44.4327	2.46864e-05	0.00082453	0.910508	1.87971	24.2856	0.000302239
TSFM-006	12	58176601	ENSG00000123297	ENST00000457189	1.31125	2.48156	44.4244	2.47084e-05	0.000825024	0.288211	1.22113	6.80199	0.0221273
DOT1L-001	19	2164148	ENSG00000104885	ENST00000398665	1.54625	2.92057	44.4034	2.47642e-05	0.000826647	0.775815	1.71216	22.729	0.000400353
UROS-005	10	127477489	ENSG00000188690	ENST00000465260	1.42	2.67586	44.1441	2.54638e-05	0.000844118	0.0425711	1.02995	0.068211	0.798179
CSE1L-001	20	47662849	ENSG00000124207	ENST00000262982	1.1925	2.28548	44.1388	2.54783e-05	0.000844355	0.938523	1.91657	56.8208	5.13566e-06
CYTSB-007	17	19976947	ENSG00000128487	ENST00000413167	1.19375	2.28747	44.0921	2.56069e-05	0.000847393	0.874928	1.83392	4.54628	0.0532811
C21orf59-006	21	33973977	ENSG00000159079	ENST00000440966	1.03125	2.04379	44.0671	2.5676e-05	0.000848947	0.791401	1.73075	28.3579	0.00015304
NGLY1-008	3	25760902	ENSG00000151092	ENST00000417874	1.74375	3.34905	43.9181	2.60925e-05	0.000858765	0.501679	1.41586	11.0821	0.00564953
AC008740.2-204	16	21413605	ENSG00000169246	ENST00000448793	1.245	2.37019	43.8603	2.62562e-05	0.000862425	0.89625	1.86122	30.0402	0.000117907
CTPS-001	1	41445007	ENSG00000171793	ENST00000372621	1.8175	3.5247	43.8549	2.62717e-05	0.000862689	1.03035	2.04252	18.3109	0.000960616
AC009517.1-201	7	136848790	ENSG00000224469	ENST00000454750	1.19625	2.29143	43.6427	2.68833e-05	0.00087676	0.839058	1.78888	15.9632	0.0016175
ACN9-002	7	96747035	ENSG00000196636	ENST00000360382	1.6775	3.19873	43.6122	2.69728e-05	0.000878432	0.646987	1.56589	15.2578	0.00190884
AL590233.1-201	9	92064473	ENSG00000231799	ENST00000438325	1.03875	2.05445	43.6042	2.69962e-05	0.000878696	0.904882	1.87239	29.6183	0.000125748
CTPS-012	1	41468828	ENSG00000171793	ENST00000463423	1.76125	3.38992	43.5331	2.72059e-05	0.00088327	1.03035	2.04252	18.3109	0.000960616
LRRFIP1-009	2	238678269	ENSG00000124831	ENST00000468950	1.43125	2.6968	43.4105	2.75721e-05	0.000890582	0.789171	1.72808	15.7601	0.00169574
EPB41L2-001	6	131160487	ENSG00000079819	ENST00000368128	1.80875	3.50339	43.335	2.78006e-05	0.000895245	1.11223	2.16179	14.1068	0.00252631
AC069292-001	7	94324339	ENSG00000232385	ENST00000411660	1.01375	2.01915	43.3105	2.7875e-05	0.000895741	0.82679	1.77373	35.552	5.37565e-05
MGEA5-003	10	103544209	ENSG00000198408	ENST00000361464	1.72375	3.30294	43.3069	2.78862e-05	0.000895741	0.415988	1.33421	6.05211	0.029179
RANGAP1-201	22	41641616	ENSG00000100401	ENST00000407260	1.0525	2.07412	43.0686	2.86242e-05	0.000911297	-0.113567	-1.0819	0.530829	0.479579
CUL3-002	2	225338639	ENSG00000036257	ENST00000409096	2.09375	4.26856	43.0118	2.88034e-05	0.000915663	0.329844	1.25688	4.24278	0.0606932
MDH1-201	2	63821434	ENSG00000014641	ENST00000394423	2.98375	7.9104	43.01	2.88092e-05	0.000915663	0.422252	1.34002	3.42916	0.0876177
IGF2BP3-201	7	23349835	ENSG00000136231	ENST00000417854	1.32875	2.51185	42.6693	2.99127e-05	0.000938794	0.793903	1.73376	13.7638	0.00275332
MRPL2-007	6	43021970	ENSG00000112651	ENST00000230413	1.72	3.29436	42.6453	2.99924e-05	0.000940268	0.37654	1.29822	5.88916	0.0310452
PRPF31-004	19	54621789	ENSG00000105618	ENST00000466404	1.005	2.00694	42.6323	3.00356e-05	0.000940963	0.35406	1.27815	6.63108	0.0235392
OTX1-001	2	63277937	ENSG00000115507	ENST00000282549	1.56125	2.95109	42.5602	3.02767e-05	0.000945083	1.1283	2.18602	27.3932	0.000178632
B4GALT4-006	3	118930626	ENSG00000121578	ENST00000480814	1.38125	2.60494	42.5381	3.03509e-05	0.000946601	0.654589	1.57417	16.7638	0.00134741
ODF2-016	9	131259781	ENSG00000136811	ENST00000488909	1.11	2.15846	42.4807	3.05448e-05	0.000950298	0.915754	1.88655	25.5496	0.000242724
DDT-002	22	24313554	ENSG00000099977	ENST00000398344	1.3425	2.5359	42.4333	3.07064e-05	0.000954194	0.228267	1.17143	0.968147	0.343656
SPATA20-204	17	48632616	ENSG00000006282	ENST00000443088	1.01	2.01391	42.411	3.07825e-05	0.000956171	0.19049	1.14115	1.29629	0.276073
SCLT1-001	4	129805148	ENSG00000151466	ENST00000281142	1.46875	2.76782	42.3804	3.08876e-05	0.000958142	0.430742	1.34793	6.47508	0.0249214
ALKBH2-202	12	109525993	ENSG00000189046	ENST00000429722	1.13625	2.19809	42.3362	3.104e-05	0.00096209	0.975031	1.96568	45.7775	1.55791e-05
PSRC1-002	1	109822178	ENSG00000134222	ENST00000369904	1.1575	2.23071	42.3183	3.11019e-05	0.000963489	0.462361	1.3778	6.52373	0.0244803
C10orf2-004	10	102747307	ENSG00000107815	ENST00000473656	2.29875	4.92031	42.2835	3.12228e-05	0.000966592	1.15379	2.22497	15.7438	0.00170218
UQCRH-201	1	46769370	ENSG00000173660	ENST00000430609	1.02875	2.04026	42.1322	3.17547e-05	0.000977128	0.635567	1.55355	14.0867	0.00253896
SQSTM1-001	5	179247759	ENSG00000161011	ENST00000389805	1.45625	2.74394	42.1208	3.1795e-05	0.000978105	0.301808	1.23269	4.89955	0.0459722
SBNO1-201	12	123780455	ENSG00000139697	ENST00000267176+ENST00000420886+ENST00000434198	1.0225	2.03144	42.1071	3.1844e-05	0.000979089	0.947134	1.92804	30.7338	0.000106214
UCHL3-001	13	76123927	ENSG00000118939	ENST00000377595	1.5975	3.02618	42.1026	3.18598e-05	0.000979312	0.44723	1.36342	10.3461	0.00699271
SRGAP2-004	1	206566213	ENSG00000163486	ENST00000483628	1.45875	2.7487	41.9777	3.2309e-05	0.000989678	0.539966	1.45394	5.01883	0.0437788
IMP4-017	2	131103206	ENSG00000136718	ENST00000460100	1.37125	2.58695	41.863	3.27274e-05	0.000998769	0.224329	1.16823	4.10287	0.0645235
RPS20-201	8	56985615	ENSG00000008988	ENST00000009589	2.06	4.16986	41.8322	3.28411e-05	0.00100118	0.384197	1.30513	8.95644	0.0106952
TNRC6A-003	16	24741016	ENSG00000090905	ENST00000315183	1.24625	2.37224	41.6879	3.33792e-05	0.00101301	0.550219	1.46431	10.8294	0.00607355
CKS1B-001	1	154947175	ENSG00000173207	ENST00000308987	1.4475	2.72735	41.6611	3.34803e-05	0.00101446	0.54148	1.45546	10.8323	0.00606844
ZCCHC11-015	1	52889308	ENSG00000134744	ENST00000471623	1.02625	2.03672	41.6597	3.34856e-05	0.00101446	0.574194	1.48885	17.4706	0.00115176
C9orf46-001	9	5357973	ENSG00000107020	ENST00000223864	1.28625	2.43893	41.6115	3.36683e-05	0.00101754	0.772263	1.70795	15.5423	0.00178455
HSPE1-007	2	198365267	ENSG00000115541	ENST00000465573	1.0025	2.00347	41.5904	3.37487e-05	0.00101884	0.618864	1.53567	20.656	0.000594463
WDR48-003	3	39093511	ENSG00000114742	ENST00000420940	1.23125	2.3477	41.5273	3.399e-05	0.00102425	0.139755	1.10172	0.693033	0.42063
FKBP15-201	9	115927800	ENSG00000119321	ENST00000238256	1.5725	2.9742	41.4842	3.41565e-05	0.00102845	0.389675	1.3101	4.79781	0.0479473
RGPD6-001	2	111271398	ENSG00000183054	ENST00000329516	1.34125	2.53371	41.1626	3.54268e-05	0.00105564	0.288369	1.22126	0.961847	0.345175
RPL7L1-003	6	42847373	ENSG00000146223	ENST00000493763	1.1625	2.23845	41.1478	3.54867e-05	0.0010571	0.445003	1.36132	10.7043	0.00629711
GYG1-015	3	148735489	ENSG00000163754	ENST00000479236	1.0425	2.05979	41.1393	3.55212e-05	0.00105763	0.207819	1.15494	2.31655	0.152692
SYPL1-004	7	105731903	ENSG00000008282	ENST00000470347	1.4825	2.79433	41.111	3.56356e-05	0.00106021	-0.103458	-1.07435	0.695023	0.419981
MPI-001	15	75182363	ENSG00000178802	ENST00000352410	1.94625	3.85372	41.0954	3.56991e-05	0.00106183	0.27706	1.21172	1.81816	0.201267
RP11-791G16.2-201	4	83415993	ENSG00000227304	ENST00000395361	1.39	2.62079	41.0839	3.5746e-05	0.00106185	0.937778	1.91558	5.728	0.0330313
GTF2A2-005	15	59931058	ENSG00000140307	ENST00000267869	1.87625	3.6712	40.9849	3.61525e-05	0.00107088	0.909968	1.879	49.2163	1.0793e-05
MATR3-201	5	138643105	ENSG00000015479	ENST00000337359	2.1575	4.46141	40.9051	3.6484e-05	0.00107875	0.720052	1.64724	15.0007	0.0020299
USP37-001	2	219314974	ENSG00000135913	ENST00000258399	2.13	4.37717	40.9015	3.6499e-05	0.00107892	0.936822	1.91431	31.9009	8.94398e-05
PSMD1-201	2	231921592	ENSG00000173692	ENST00000373635	1.9125	3.76461	40.8958	3.65231e-05	0.00107925	0.77729	1.71391	14.6664	0.00220097
RBM28-003	7	127978334	ENSG00000106344	ENST00000459726	1.04625	2.06515	40.8232	3.68282e-05	0.00108502	0.940734	1.9195	30.9322	0.00010312
NDUFA10-005	2	240900156	ENSG00000130414	ENST00000404554	1.3875	2.61625	40.7537	3.71229e-05	0.00109118	0.162408	1.11915	1.87103	0.195254
AHCY-002	20	32868074	ENSG00000101444	ENST00000217426	1.70625	3.26312	40.5927	3.78165e-05	0.00110648	0.75357	1.68596	38.8658	3.50121e-05
AC103965-002	15	84868065	ENSG00000225151	ENST00000335068	1.7425	3.34615	40.5215	3.81284e-05	0.00111277	0.882975	1.84417	18.0794	0.00100934
ACY1-008	3	52017459	ENSG00000243989	ENST00000494103	1.37875	2.60043	40.5106	3.81761e-05	0.00111332	0.706272	1.63158	2.48068	0.140011
TMEM48-001	1	54231133	ENSG00000058804	ENST00000371429	1.085	2.12138	40.4155	3.85981e-05	0.0011222	0.910555	1.87977	29.1499	0.000135172
DHX40-203	17	57642971	ENSG00000108406	ENST00000451169	1.74875	3.36067	40.4093	3.86257e-05	0.00112272	0.670677	1.59182	15.1094	0.00197768
AC107983.3-201	17	18416599	ENSG00000233327	ENST00000414697	1.015	2.0209	40.3951	3.86891e-05	0.00112428	0.833991	1.78261	1.91225	0.190724
C3orf1-009	3	119217664	ENSG00000113845	ENST00000498399	1.26875	2.40953	40.2919	3.91541e-05	0.00113327	0.71852	1.64549	20.1956	0.000651318
AC087590.3-202	3	15295691	ENSG00000224660	ENST00000420195	1.475	2.77984	40.2796	3.92098e-05	0.00113425	0.983619	1.97742	13.4302	0.00299732
AC027612-001	2	91963970	ENSG00000236969	ENST00000418938	1.24375	2.36813	40.2675	3.92646e-05	0.00113491	0.695916	1.61991	8.8679	0.0110005
MCM7-002	7	99690351	ENSG00000166508	ENST00000489841	1.6275	3.08977	40.2638	3.92818e-05	0.00113491	0.688682	1.61181	14.9782	0.0020409
ZCCHC11-007	1	52889235	ENSG00000134744	ENST00000494469	1.2275	2.34161	40.2525	3.9333e-05	0.00113582	0.574194	1.48885	17.4706	0.00115176
PREB-001	2	27353624	ENSG00000138073	ENST00000260643	1.20625	2.30737	40.1122	3.99792e-05	0.00114869	0.181776	1.13428	0.982302	0.340279
AL139400.1-201	X	73164177	ENSG00000225470	ENST00000414209	1.65125	3.14106	40.0396	4.03184e-05	0.00115527	0.741789	1.67225	8.57215	0.0120968
AC068620.1-201	4	57222301	ENSG00000242083	ENST00000470544	1.0525	2.07412	39.7943	4.14895e-05	0.0011809	0.767619	1.70246	17.566	0.00112797
AC008128.2-201	12	96066081	ENSG00000216285	ENST00000403137	1.01125	2.01566	39.7496	4.17069e-05	0.00118588	0.517693	1.43166	16.836	0.00132574
LSM3-001	3	14219858	ENSG00000170860	ENST00000306024	1.01375	2.01915	39.7153	4.18749e-05	0.00118899	0.97024	1.95917	34.5354	6.1689e-05
PPM1G-201	2	27604062	ENSG00000115241	ENST00000350803	1.36	2.56685	39.6664	4.2116e-05	0.00119457	0.578788	1.49359	11.9904	0.00438595
RLIM-001	X	73805052	ENSG00000131263	ENST00000332687	1.04625	2.06515	39.5759	4.25659e-05	0.00120436	0.937848	1.91567	35.5307	5.391e-05
GRIPAP1-005	X	48830134	ENSG00000068400	ENST00000376425+ENST00000376441+ENST00000376444	1.44625	2.72499	39.5514	4.26884e-05	0.00120663	0.721574	1.64898	13.7668	0.00275125
MRPS5-001	2	95752952	ENSG00000144029	ENST00000272418	1.3725	2.58919	39.5011	4.29417e-05	0.00121022	0.628009	1.54543	16.0776	0.00157529
CCNL1-008	3	156865585	ENSG00000163660	ENST00000471247	1.3525	2.55354	39.3035	4.39542e-05	0.00122997	0.834137	1.78279	9.9042	0.0079781
GCC2-001	2	109065696	ENSG00000135968	ENST00000482325	2.10375	4.29825	39.2303	4.43365e-05	0.0012371	1.56417	2.95708	40.8254	2.75306e-05
PHTF2-003	7	77428122	ENSG00000006576	ENST00000307305	1.3825	2.6072	39.2139	4.44224e-05	0.00123919	0.958098	1.94275	19.3333	0.000775683
NAT10-202	11	34127111	ENSG00000135372	ENST00000452756	1.585	3.00008	39.1818	4.45916e-05	0.00124186	0.343265	1.26862	5.62095	0.0344339
AC002368.2-201	X	147579633	ENSG00000237741	ENST00000456981	1.145	2.21146	39.1137	4.49534e-05	0.00124795	0.818478	1.76354	26.5469	0.000205243
ZZZ3-001	1	78030185	ENSG00000036549	ENST00000370801+ENST00000420374	2.03625	4.10178	39.0932	4.50623e-05	0.00124949	0.229774	1.17265	2.98554	0.108415
IMP3-201	15	75931439	ENSG00000177971	ENST00000403490	1.83625	3.57081	39.0339	4.53809e-05	0.00125647	0.294106	1.22612	6.694	0.0230074
RGPD5-001	2	110551885	ENSG00000015568	ENST00000016946	1.0725	2.10307	39.0038	4.55434e-05	0.00125825	-0.652369	-1.57175	4.58994	0.0523062
DHX16-002	6	30620896	ENSG00000204560	ENST00000376437	1.02875	2.04026	38.9501	4.58356e-05	0.00126298	0.315187	1.24417	4.9828	0.044428
GNB2-005	7	100271501	ENSG00000172354	ENST00000427895	1.04375	2.06158	38.865	4.63024e-05	0.00127206	0.111385	1.08026	0.847274	0.374608
GCC2-003	2	109066340	ENSG00000135968	ENST00000409896	1.8805	3.68203	38.7976	4.66761e-05	0.00127848	1.56417	2.95708	40.8254	2.75306e-05
CHCHD3-001	7	132469629	ENSG00000106554	ENST00000262570+ENST00000448878	1.715	3.28297	38.7165	4.71309e-05	0.00128607	0.742794	1.67341	26.8594	0.000194915
AC007622.2-201	12	108113376	ENSG00000240441	ENST00000488371	1.16875	2.24817	38.7162	4.71326e-05	0.00128607	0.882994	1.8442	18.2801	0.000966948
DTYMK-008	2	242615593	ENSG00000168393	ENST00000420144	2.36125	5.13815	38.7094	4.71706e-05	0.00128681	0.989065	1.9849	26.0265	0.00022389
ENAH-008	1	225677502	ENSG00000154380	ENST00000488523	1.2425	2.36608	38.6292	4.76256e-05	0.00129583	1.22735	2.34136	16.4637	0.00144201
AC092610-001	7	4905063	ENSG00000213935	ENST00000454916	1.07625	2.10855	38.5925	4.78357e-05	0.00130001	0.681911	1.60426	17.6297	0.0011124
MGAT4B-201	5	179224613	ENSG00000161013	ENST00000429098	1.5875	3.00528	38.5769	4.79251e-05	0.00130152	0.731589	1.66047	23.1881	0.000368002
RPAP2-001	1	92764522	ENSG00000122484	ENST00000370343	1.46	2.75108	38.5085	4.832e-05	0.00130977	0.608219	1.52438	14.4217	0.00233682
SMG7-203	1	183441634	ENSG00000116698	ENST00000392015	1.5975	3.02618	38.4927	4.84116e-05	0.00131132	0.681071	1.60333	19.3375	0.000775022
NACA-204	12	57094565	ENSG00000196531	ENST00000450688	2.42375	5.36564	38.4642	4.8578e-05	0.00131516	0.813216	1.75712	24.0526	0.000314977
GART-003	21	34876238	ENSG00000159131	ENST00000381815	2.2325	4.69948	38.3381	4.93206e-05	0.00132874	0.567001	1.48144	12.2934	0.00404018
FLOT1-201	6	30695608	ENSG00000137312	ENST00000376385	1.30125	2.46442	38.3335	4.93483e-05	0.00132918	0.369224	1.29166	6.25391	0.0270487
COX17-004	3	119388379	ENSG00000138495	ENST00000486606	1.14625	2.21338	38.33	4.93686e-05	0.00132941	-0.579438	-1.49427	10.3095	0.0070686
AC074121.1-201	7	98107863	ENSG00000223402	ENST00000441836	1.35775	2.56285	38.2958	4.95729e-05	0.00133297	1.03062	2.0429	17.2529	0.00120828
ARPC3-201	12	110872707	ENSG00000111229	ENST00000392683	1.38625	2.61398	38.2603	4.97858e-05	0.00133689	0.566236	1.48066	17.5211	0.00113911
PRPSAP1-007	17	74324795	ENSG00000161542	ENST00000436498	1.2675	2.40744	38.1489	5.046e-05	0.001349	0.15674	1.11476	1.6914	0.216696
LYRM1-202	16	20912075	ENSG00000102897	ENST00000412082	2.145	4.42292	38.0975	5.07754e-05	0.00135649	0.44774	1.3639	4.80475	0.0478093
AC007934.2-201	3	184963248	ENSG00000229704	ENST00000447161	1.02	2.02792	38.0535	5.10466e-05	0.00136089	0.870564	1.82838	26.7104	0.00019976
RP4-612B15-001	1	87250596	ENSG00000230721	ENST00000447415	1.19	2.28153	37.989	5.14473e-05	0.0013688	0.932694	1.90884	19.8648	0.000696068
UXS1-012	2	106717503	ENSG00000115652	ENST00000441952	1.52375	2.87537	37.9885	5.14505e-05	0.0013688	0.553171	1.46731	8.01131	0.0145483
AC074117.3-201	2	27678023	ENSG00000235267	ENST00000417130	1.085	2.12138	37.9861	5.14657e-05	0.00136889	0.849592	1.80199	20.2055	0.000650028
ZNF273-001	7	64363625	ENSG00000198039	ENST00000476120	2.28375	4.86942	37.9243	5.18531e-05	0.00137791	0.776056	1.71244	24.5654	0.000287723
MCRS1-202	12	49952088	ENSG00000187778	ENST00000357123	1.68	3.20428	37.8806	5.21296e-05	0.00138298	0.0952054	1.06822	0.270476	0.612027
MKKS-001	20	10385832	ENSG00000125863	ENST00000347364	1.42375	2.68282	37.8648	5.223e-05	0.00138379	0.453613	1.36947	4.70562	0.0498248
CISD1-202	10	60028938	ENSG00000122873	ENST00000464703	1.91	3.75809	37.8646	5.22309e-05	0.00138379	0.517359	1.43133	5.09058	0.0425195
ANKMY2-001	7	16639401	ENSG00000106524	ENST00000306999	1.5225	2.87288	37.7762	5.27966e-05	0.00139332	0.691904	1.61541	17.4336	0.00116116
TSC1-006	9	135785198	ENSG00000165699	ENST00000493467	1.415	2.6666	37.7377	5.30447e-05	0.00139695	-0.175735	-1.12954	1.16645	0.300368
PARP1-001	1	226548392	ENSG00000143799	ENST00000366794	1.47125	2.77262	37.7217	5.31486e-05	0.00139876	0.999039	1.99867	21.7261	0.000483206
RPGR-003	X	38128599	ENSG00000156313	ENST00000476559	1.6075	3.04723	37.7081	5.32371e-05	0.00140012	0.867031	1.82391	36.2803	4.87974e-05
AL138711.1-201	13	37794997	ENSG00000230283	ENST00000412619	1.115	2.16595	37.6966	5.33117e-05	0.00140144	0.931253	1.90693	22.9255	0.00038612
RPL29-009	3	52027645	ENSG00000162244	ENST00000479017	1.1575	2.23071	37.59	5.40106e-05	0.00141432	0.942873	1.92235	31.6536	9.2721e-05
AL589182.1-201	14	19891097	ENSG00000215394	ENST00000400192	1.5525	2.93325	37.5534	5.42532e-05	0.00141938	0.395426	1.31533	2.16208	0.165974
AC105402.4-201	2	149627593	ENSG00000228848	ENST00000438503	1.1225	2.17724	37.5011	5.46019e-05	0.00142558	0.927821	1.9024	23.5233	0.000346295
NEDD1-202	12	97301001	ENSG00000139350	ENST00000411739	1.37125	2.58695	37.4775	5.47602e-05	0.00142809	0.634525	1.55243	11.0386	0.00571991
DTNB-028	2	25799385	ENSG00000138101	ENST00000493538	1.96625	3.90751	37.3718	5.54761e-05	0.00144153	0.266533	1.20291	2.71103	0.12435
PHF14-202	7	11013516	ENSG00000106443	ENST00000399406	1.0975	2.13984	37.3303	5.57594e-05	0.00144692	0.56038	1.47466	5.12623	0.0419099
HEATR5B-001	2	37208040	ENSG00000008869	ENST00000233099	1.41875	2.67354	37.2663	5.6201e-05	0.00145298	0.175607	1.12944	1.22553	0.288962
AL136527.2-201	13	42830009	ENSG00000234213	ENST00000442741	1.042	2.05908	37.1278	5.71694e-05	0.00147056	0.917536	1.88889	26.4719	0.000207816
PECI-011	6	4130552	ENSG00000198721	ENST00000489086	1.765	3.39874	36.9938	5.81255e-05	0.00148838	0.531495	1.44543	22.862	0.000390651
NBN-007	8	90970203	ENSG00000104320	ENST00000452387	1.3825	2.6072	36.9022	5.87891e-05	0.00149815	0.955903	1.93979	26.0156	0.0002243
NRP2-001	2	206547224	ENSG00000118257	ENST00000360409	1.605	3.04196	36.8954	5.88392e-05	0.00149843	0.858739	1.81345	11.82	0.00459565
DAZAP1-201	19	1407584	ENSG00000071626	ENST00000233078	1.255	2.38667	36.8581	5.91121e-05	0.00150371	0.86902	1.82642	23.7961	0.000329725
RPL34-001	4	109541722	ENSG00000109475	ENST00000394667	1.06125	2.08674	36.8179	5.94084e-05	0.00150958	0.469745	1.38486	10.3907	0.00690137
AC022882.2-201	11	56124804	ENSG00000242208	ENST00000482972	1.11875	2.17159	36.7952	5.95764e-05	0.0015118	0.966967	1.95473	15.994	0.00160602
SMG7-207	1	183441634	ENSG00000116698	ENST00000458370	1.19125	2.28351	36.7316	6.00503e-05	0.00151984	0.681071	1.60333	19.3375	0.000775022
NUDC-001	1	27248217	ENSG00000090273	ENST00000321265	1.725	3.3058	36.7292	6.00678e-05	0.00151994	0.427759	1.34514	5.50447	0.036041
NSDHL-201	X	151999511	ENSG00000147383	ENST00000440023	1.93125	3.81386	36.7151	6.01734e-05	0.00152195	-0.0552888	-1.03907	0.0666731	0.800412
LYSMD2-201	15	52015262	ENSG00000140280	ENST00000454181	1.2	2.2974	36.7024	6.02688e-05	0.00152302	0.817828	1.76275	23.4223	0.000352679
CLINT1-203	5	157213297	ENSG00000113282	ENST00000452585	1.4825	2.79433	36.692	6.03468e-05	0.00152398	0.886343	1.84848	31.8317	9.03451e-05
AZI2-003	3	28363844	ENSG00000163512	ENST00000295748	1.53625	2.9004	36.645	6.07019e-05	0.00153161	0.313607	1.24281	7.80147	0.0156124
OPA1-204	3	193310933	ENSG00000198836	ENST00000361828	1.04	2.05623	36.6354	6.07744e-05	0.0015331	0.981129	1.97401	21.8108	0.000475485
NCOR1-003	17	15934718	ENSG00000141027	ENST00000395851	1.66375	3.16839	36.5241	6.16263e-05	0.00154773	0.980271	1.97284	32.8267	7.82969e-05
MRPS5-002	2	95752953	ENSG00000144029	ENST00000345084	1.01	2.01391	36.5145	6.17005e-05	0.00154831	0.628009	1.54543	16.0776	0.00157529
EPB41-205	1	29213628	ENSG00000159023	ENST00000398861	1.14125	2.20572	36.4954	6.18483e-05	0.00154935	0.933195	1.9095	10.4393	0.00680348
SF3A3-201	1	38423631	ENSG00000183431	ENST00000448721	1.09	2.12874	36.416	6.24661e-05	0.0015563	0.700833	1.62544	28.1856	0.00015728
WBSCR22-017	7	73105246	ENSG00000071462	ENST00000442099	1.27875	2.42629	36.3007	6.33779e-05	0.00157322	0.418782	1.3368	7.77918	0.0157307
FAM178A-001	10	102672720	ENSG00000119906	ENST00000238961	1.50875	2.84563	36.2905	6.34588e-05	0.00157489	0.610255	1.52653	5.53486	0.0356132
CCDC93-001	2	118673054	ENSG00000125633	ENST00000376300	1.12375	2.17913	36.2578	6.37208e-05	0.00157915	0.830868	1.77876	32.2855	8.46004e-05
AC073210.3-202	7	64498738	ENSG00000234585	ENST00000426828	1.36125	2.56908	36.253	6.3759e-05	0.00157961	0.48687	1.4014	12.0664	0.00429614
GCC2-202	2	109068857	ENSG00000135968	ENST00000393318	1.843	3.58755	36.2473	6.38053e-05	0.00158	1.56417	2.95708	40.8254	2.75306e-05
SNRPC-001	6	34725183	ENSG00000124562	ENST00000244520	1.54125	2.91047	36.2264	6.39733e-05	0.00158188	0.597079	1.51265	18.9517	0.000839407
RPS8-001	1	45241109	ENSG00000142937	ENST00000396651	1.21875	2.32745	36.2131	6.40802e-05	0.00158347	0.267978	1.20412	1.06468	0.321545
ATG3-001	3	112251356	ENSG00000144848	ENST00000283290	2.82625	7.09228	36.1799	6.43486e-05	0.0015884	0.470349	1.38544	10.1352	0.00744416
NDUFC1-201	4	140211092	ENSG00000109390	ENST00000265500	1.67625	3.19596	36.156	6.4543e-05	0.00159139	0.00286094	1.00199	9.23968714850227e-05	0.992481
PSMA7-001	20	60711791	ENSG00000101182	ENST00000370873	2.0375	4.10534	36.1453	6.46305e-05	0.00159224	0.764081	1.69829	18.7087	0.000883151
AC004461.2-201	22	19043327	ENSG00000237347	ENST00000412461	1.2375	2.3579	36.021	6.56535e-05	0.00161161	1.04248	2.05977	18.0622	0.00101306
C3orf19-001	3	14693271	ENSG00000154781	ENST00000383794	1.105	2.15099	35.9965	6.58574e-05	0.0016142	0.160462	1.11765	1.22502	0.289057
HSD17B4-001	5	118788167	ENSG00000133835	ENST00000256216	1.57875	2.98711	35.942	6.63133e-05	0.00162353	0.315372	1.24433	2.30897	0.153312
EXOC4-001	7	132937829	ENSG00000131558	ENST00000253861	1.1125	2.1622	35.8752	6.68768e-05	0.00163257	0.186831	1.13826	1.43219	0.253435
AC018866.1-201	2	121466839	ENSG00000229774	ENST00000421820	1.0625	2.08855	35.6641	6.86975e-05	0.00166339	1.03358	2.0471	15.3153	0.00188294
ATP5D-201	19	1241749	ENSG00000099624	ENST00000215375	1.48625	2.8016	35.6634	6.87035e-05	0.00166339	0.747187	1.67852	27.0231	0.000189742
ENAH-009	1	225685336	ENSG00000154380	ENST00000483952	1.0025	2.00347	35.5818	6.94225e-05	0.00167449	1.22735	2.34136	16.4637	0.00144201
ALG12-001	22	50296867	ENSG00000182858	ENST00000330817	2.50375	5.67158	35.5799	6.9439e-05	0.00167449	-0.262846	-1.19984	2.48646	0.13959
SFRS11-001	1	70671407	ENSG00000116754	ENST00000370950	2.10875	4.31317	35.5481	6.97218e-05	0.0016793	0.382322	1.30344	4.27073	0.0599611
MDM1-203	12	68688346	ENSG00000111554	ENST00000411698	1.65375	3.1465	35.5415	6.9781e-05	0.00167992	0.516757	1.43074	5.26299	0.0396654
DOT1L-201	19	2164148	ENSG00000104885	ENST00000221482	1.11875	2.17159	35.5374	6.9817e-05	0.00168008	0.775815	1.71216	22.729	0.000400353
RP11-335K5-001	15	78953389	ENSG00000213307	ENST00000494933	1.36375	2.57353	35.4802	7.03296e-05	0.00168677	0.586611	1.50171	8.95874	0.0106874
APEH-017	3	49716348	ENSG00000164062	ENST00000451673	1.29375	2.45164	35.3002	7.19719e-05	0.00171755	0.227921	1.17115	2.18298	0.164093
INO80-001	15	41271078	ENSG00000128908	ENST00000361937	1.675	3.19319	35.2902	7.2065e-05	0.00171843	0.399005	1.3186	3.03907	0.105607
AL359823.1-201	1	119669162	ENSG00000236804	ENST00000443616	1.0275	2.03849	35.0511	7.43198e-05	0.00175306	0.919991	1.8921	27.2315	0.000183391
BCLAF1-003	6	136579043	ENSG00000029363	ENST00000031135	1.71375	3.28012	35.0485	7.43445e-05	0.00175306	0.809064	1.75207	11.9059	0.00448849
CUX1-012	7	101459240	ENSG00000160967	ENST00000497815	1.09125	2.13059	35.0411	7.44152e-05	0.00175401	0.665028	1.5856	27.0038	0.000190346
ACOT7-201	1	6354838	ENSG00000097021	ENST00000377858	1.0525	2.07412	34.9959	7.48518e-05	0.00176177	0.902846	1.86975	25.795	0.000232811
HIVEP1-001	6	12012571	ENSG00000095951	ENST00000379388	1.48875	2.80646	34.9604	7.51961e-05	0.00176662	0.952758	1.93557	15.3722	0.00185768
MCM7-005	7	99690915	ENSG00000166508	ENST00000491245	1.555	2.93834	34.816	7.6617e-05	0.00179158	0.688682	1.61181	14.9782	0.0020409
AL590640.2-201	1	27537755	ENSG00000225990	ENST00000438350	1.2975	2.45803	34.7889	7.68873e-05	0.00179607	1.06869	2.09752	16.9521	0.00129177
CCDC132-017	7	92963211	ENSG00000004766	ENST00000474412	2.04625	4.13031	34.7466	7.73114e-05	0.00180378	0.438525	1.35522	3.99578	0.0676529
MTIF3-201	13	28009785	ENSG00000122033	ENST00000405591	1.1025	2.14726	34.7316	7.74621e-05	0.00180473	0.714603	1.64103	15.3941	0.00184806
MECR-001	1	29520329	ENSG00000116353	ENST00000263702	1.16	2.23457	34.6376	7.84168e-05	0.00181886	0.360378	1.28376	3.78869	0.0742391
PPIL1-001	6	36822603	ENSG00000137168	ENST00000373699	1.05	2.07053	34.6305	7.8489e-05	0.00181943	0.74795	1.6794	27.8557	0.000165788
ADCK2-001	7	140372953	ENSG00000133597	ENST00000072869	1.3	2.46229	34.4506	8.0356e-05	0.00185597	0.77955	1.7166	24.2464	0.000304336
MRPL40-003	22	19420462	ENSG00000185608	ENST00000471259	1.94625	3.85372	34.3868	8.10309e-05	0.00186519	1.00514	2.00715	17.0128	0.00127438
THEM4-002	1	151846531	ENSG00000159445	ENST00000471464	1.33625	2.52494	34.2954	8.20087e-05	0.00188204	0.59524	1.51072	2.62895	0.129668
NUP50-001	22	45559722	ENSG00000093000	ENST00000347635	1.4325	2.69914	34.2701	8.22815e-05	0.00188679	0.759839	1.6933	17.862	0.00105771
RAB13-001	1	153954127	ENSG00000143545	ENST00000368575	1.70375	3.25747	34.1427	8.36728e-05	0.0019095	0.0545619	1.03854	0.136513	0.717906
IMPDH2-003	3	49061776	ENSG00000178035	ENST00000484872	1.43875	2.71086	34.1076	8.40613e-05	0.00191614	0.66975	1.5908	20.2189	0.000648293
MTIF3-202	13	28009785	ENSG00000122033	ENST00000431572	1.2725	2.4158	34.0861	8.43004e-05	0.00192044	0.714603	1.64103	15.3941	0.00184806
DCAF13-202	8	104427617	ENSG00000164934	ENST00000388778	1.00125	2.00173	34.0453	8.47553e-05	0.00192699	0.803716	1.74559	29.338	0.000131292
TKT-202	3	53259675	ENSG00000163931	ENST00000414014	1.16375	2.24039	33.9797	8.54943e-05	0.00193995	0.7081	1.63365	14.7964	0.00213252
FANCG-008	9	35074776	ENSG00000221829	ENST00000481254	1.047	2.06623	33.8837	8.65876e-05	0.00195938	0.680149	1.6023	10.8303	0.00607204
EDF1-001	9	139756571	ENSG00000107223	ENST00000224073	1.4325	2.69914	33.8333	8.71684e-05	0.00197016	0.618916	1.53572	19.809	0.000703961
DDX18-001	2	118572226	ENSG00000088205	ENST00000263239	1.09	2.12874	33.8276	8.72348e-05	0.00197126	0.886528	1.84872	27.7296	0.000169179
TPRKB-006	2	73959033	ENSG00000144034	ENST00000470012	1.31375	2.48587	33.8169	8.73589e-05	0.00197253	0.508017	1.42209	8.20794	0.0136277
PTPN2-001	18	12785482	ENSG00000175354	ENST00000353319	1.2075	2.30937	33.7573	8.80529e-05	0.00198313	0.757416	1.69046	21.3501	0.000519298
DUS4L-202	7	107204425	ENSG00000105865	ENST00000406564	1.20875	2.31137	33.7545	8.80857e-05	0.00198314	0.713873	1.6402	17.4209	0.00116439
PHACTR4-002	1	28696255	ENSG00000204138	ENST00000493669	1.0475	2.06694	33.6995	8.87327e-05	0.00199258	0.805119	1.74729	20.7328	0.000585552
LAMC1-002	1	183097731	ENSG00000135862	ENST00000478064	1.20625	2.30737	33.6471	8.93551e-05	0.00200265	0.958077	1.94272	10.0307	0.00768022
REV3L-009	6	111620234	ENSG00000009413	ENST00000368802	1.305	2.47084	33.6328	8.95252e-05	0.00200529	0.665926	1.58659	4.00935	0.0672463
GPATCH4-203	1	156564324	ENSG00000160818	ENST00000368231	1.14625	2.21338	33.6086	8.98152e-05	0.00201022	1.11044	2.15912	13.0493	0.00330725
PRKRA-001	2	179296141	ENSG00000180228	ENST00000325748	1.16375	2.24039	33.5951	8.99764e-05	0.00201265	0.374491	1.29638	11.5555	0.00494455
RFXANK-203	19	19303764	ENSG00000064490	ENST00000392324+ENST00000456252	1.57375	2.97677	33.5004	9.11216e-05	0.00203194	0.586574	1.50168	11.069	0.00567058
MRPL2-008	6	43021970	ENSG00000112651	ENST00000485654	1.39625	2.63217	33.4471	9.17747e-05	0.00204132	0.37654	1.29822	5.88916	0.0310452
WDR54-201	2	74648871	ENSG00000005448	ENST00000393990+ENST00000465134	1.10125	2.1454	33.4424	9.18328e-05	0.00204176	0.68282	1.60527	8.8873	0.0109327
ARRB2-203	17	4613955	ENSG00000141480	ENST00000412477	1.05625	2.07952	33.4412	9.18465e-05	0.00204176	0.652185	1.57155	34.5551	6.1523e-05
NMD3-002	3	160939096	ENSG00000169251	ENST00000472947	1.65375	3.1465	33.4233	9.20676e-05	0.00204431	0.395071	1.31501	5.00921	0.0439512
QARS-005	3	49133370	ENSG00000172053	ENST00000414533+ENST00000430182	1.67875	3.2015	33.4055	9.2288e-05	0.00204722	0.442369	1.35883	5.26697	0.0396022
SFXN4-004	10	120905802	ENSG00000183605	ENST00000369131	1.03875	2.05445	33.3944	9.24253e-05	0.00204948	0.835862	1.78492	22.4335	0.00042292
ZC3H8-004	2	112973482	ENSG00000144161	ENST00000476902	1.4725	2.77502	33.3634	9.28102e-05	0.00205603	0.928571	1.90339	33.9184	6.71645e-05
PSMC4-202	19	40477073	ENSG00000013275	ENST00000455878	1.65125	3.14106	33.3575	9.28832e-05	0.00205725	0.116914	1.08441	0.579227	0.460619
C7orf30-004	7	23347310	ENSG00000156928	ENST00000476623	2.3575	5.12482	33.299	9.36156e-05	0.00206511	0.854127	1.80766	16.5808	0.00140422
OBFC2B-003	12	56618239	ENSG00000139579	ENST00000341463	1.36875	2.58247	33.228	9.45139e-05	0.00207974	0.565358	1.47975	8.37603	0.0128945
AL583848.1-201	13	109962483	ENSG00000236053	ENST00000432575	1.5325	2.89287	33.1434	9.55975e-05	0.00209836	1.3434	2.53748	16.9082	0.00130448
PHF16-201	X	46771736	ENSG00000102221	ENST00000397189	1.7875	3.45216	33.1136	9.59824e-05	0.0021052	0.902214	1.86893	21.9548	0.000462688
E2F6-003	2	11585426	ENSG00000169016	ENST00000455198	1.18	2.26577	33.0059	9.7389e-05	0.00212782	0.471408	1.38646	9.48111	0.00907697
CARS2-004	13	111293764	ENSG00000134905	ENST00000490421	1.28	2.42839	32.9062	9.87123e-05	0.00214624	0.48985	1.4043	13.6174	0.00285742
TRIM33-001	1	114935399	ENSG00000197323	ENST00000358465	1.11	2.15846	32.8353	9.96676e-05	0.00216169	0.809125	1.75215	17.2022	0.00122191
RPA2-001	1	28218035	ENSG00000117748	ENST00000373912	1.25125	2.38048	32.8021	0.000100118	0.00217022	0.78417	1.7221	40.0458	3.02602e-05
STK25-032	2	242434461	ENSG00000115694	ENST00000494699	1.9325	3.81716	32.7264	0.000101154	0.00218321	0.157505	1.11536	1.03184	0.328831
RNFT2-202	12	117176096	ENSG00000135119	ENST00000392549	2.2475	4.74859	32.7019	0.000101493	0.00218888	1.29738	2.45781	18.0569	0.00101422
AP3D1-205	19	2100993	ENSG00000065000	ENST00000356926	1.78625	3.44917	32.648	0.00010224	0.00220147	0.498833	1.41307	12.2925	0.00404116
IGF2BP3-016	7	23351992	ENSG00000136231	ENST00000498363	1.80625	3.49732	32.6094	0.00010278	0.0022096	0.793903	1.73376	13.7638	0.00275332
AC092754.3-201	15	59844814	ENSG00000240238	ENST00000472975	1.74125	3.34325	32.5728	0.000103295	0.00221694	1.27727	2.4238	10.7415	0.00622967
USP16-003	21	30396972	ENSG00000156256	ENST00000334352+ENST00000399975+ENST00000399976	1.90375	3.74185	32.5679	0.000103364	0.00221774	1.03739	2.05251	18.503	0.000922275
MTX2-007	2	177134230	ENSG00000128654	ENST00000452865	1.4325	2.69914	32.5313	0.000103884	0.00222541	0.268401	1.20447	2.22007	0.160823
UEVLD-205	11	18553245	ENSG00000151116	ENST00000396197	1.08875	2.1269	32.5255	0.000103965	0.00222675	0.0962493	1.06899	0.474706	0.503318
UBAP2L-002	1	154192655	ENSG00000143569	ENST00000343815	1.63	3.09513	32.5141	0.000104128	0.00222982	-0.0223064	-1.01558	0.0157396	0.902141
DYNC1I2-202	2	172544321	ENSG00000077380	ENST00000358002	1.03125	2.04379	32.5122	0.000104155	0.00222995	-0.944998	-1.92519	10.2104	0.00727927
CLASP2-002	3	33537737	ENSG00000163539	ENST00000399362	1.10875	2.15659	32.5105	0.000104178	0.00222995	-0.179307	-1.13234	1.44736	0.251065
AC093087.1-201	7	139992552	ENSG00000241661	ENST00000478565	1.415	2.6666	32.287	0.000107423	0.00227915	1.18254	2.26976	16.9847	0.00128239
INPP5F-001	10	121485609	ENSG00000198825	ENST00000361976	1.71	3.27161	32.273	0.00010763	0.00228143	1.07212	2.10252	16.2063	0.00152935
PRPS2-005	X	12817474	ENSG00000101911	ENST00000461630	1.24125	2.36403	32.2606	0.000107813	0.00228406	0.648847	1.56791	10.2602	0.00717256
ZKSCAN5-001	7	99102573	ENSG00000196652	ENST00000394170	1.70375	3.25747	32.2009	0.000108704	0.00229727	0.661859	1.58212	11.2582	0.00537444
RPL31-005	2	101619153	ENSG00000071082	ENST00000456292	2.9725	7.84895	32.1943	0.000108803	0.00229834	0.138443	1.10072	0.215869	0.65013
ANP32A-003	15	69071246	ENSG00000140350	ENST00000409628	1.7775	3.42832	32.1405	0.000109613	0.00230772	0.333639	1.26019	1.98853	0.182695
SP3-002	2	174773258	ENSG00000172845	ENST00000416195	1.29375	2.45164	32.0554	0.00011091	0.00232844	-0.200385	-1.14901	2.72503	0.12347
ENOX2-203	X	129757355	ENSG00000165675	ENST00000394363	1.25875	2.39288	32.0452	0.000111065	0.00232951	0.985127	1.97949	14.1845	0.0024779
ATP13A1-007	19	19756012	ENSG00000105726	ENST00000497556	1.105	2.15099	32.0317	0.000111274	0.00233285	-0.381334	-1.30255	6.93981	0.0210612
FBXO18-201	10	5932194	ENSG00000134452	ENST00000397269	1.09625	2.13798	32.0062	0.000111667	0.00233939	-0.117936	-1.08518	0.649674	0.435175
AL590702.1-201	6	70415179	ENSG00000219085	ENST00000403105	1.28625	2.43893	31.9876	0.000111956	0.00234373	1.0397	2.05581	16.9133	0.00130299
AC090142.1-201	8	106023335	ENSG00000240271	ENST00000465776	1.04875	2.06874	31.9839	0.000112012	0.00234373	0.914401	1.88479	17.7147	0.00109203
TMEM59-001	1	54497349	ENSG00000116209	ENST00000234831	1.8725	3.66167	31.9487	0.00011256	0.00235294	-0.608075	-1.52422	9.75609	0.00834409
MRPL38-201	17	73894724	ENSG00000204316	ENST00000409963	1.63125	3.09781	31.9379	0.000112729	0.00235563	0.517225	1.4312	9.67195	0.00856076
H2AFY-203	5	134670071	ENSG00000113648	ENST00000451949	1.3025	2.46656	31.8965	0.000113378	0.00236274	0.0928764	1.06649	0.186529	0.673118
C4orf21-202	4	113532002	ENSG00000138658	ENST00000445203	1.86125	3.63322	31.8676	0.000113834	0.00237006	0.977463	1.969	20.5875	0.00060254
RP11-1217F2-001	7	57258848	ENSG00000228851	ENST00000419236	1.06875	2.09762	31.851	0.000114097	0.002373	0.958112	1.94277	19.4909	0.000751026
HBXIP-004	1	110943871	ENSG00000134248	ENST00000483260	1.84	3.5801	31.7857	0.000115137	0.00238557	0.014227	1.00991	0.00694473	0.934894
DENND1A-005	9	126331824	ENSG00000119522	ENST00000474676	1.4375	2.70851	31.7745	0.000115318	0.00238758	-0.16341	-1.11993	0.824066	0.381025
LDHB-001	12	21788276	ENSG00000111716	ENST00000350669	2.18	4.53154	31.7575	0.000115591	0.00239163	0.367795	1.29038	4.85606	0.0468044
KIAA0319L-202	1	35899092	ENSG00000142687	ENST00000373258	1.3275	2.50967	31.7407	0.000115861	0.00239409	0.551024	1.46513	12.5548	0.00376711
GLA-001	X	100652791	ENSG00000102393	ENST00000218516	1.24625	2.37224	31.5758	0.000118559	0.00243757	0.640516	1.55889	13.449	0.00298293
AADACL1-201	3	172348436	ENSG00000144959	ENST00000273512	2.41125	5.31935	31.5287	0.000119343	0.00244668	1.10476	2.15064	15.6517	0.00173927
C13orf37-001	13	73282495	ENSG00000204899	ENST00000377818	1.0075	2.01042	31.5146	0.00011958	0.00245023	0.854641	1.80831	29.9313	0.000119874
NHP2L1-003	22	42069958	ENSG00000100138	ENST00000215956	1.14625	2.21338	31.4141	0.000121277	0.00247266	0.216518	1.16193	1.60834	0.227652
PK4P-002	2	159313624	ENSG00000144283	ENST00000389759	1.0275	2.03849	31.3955	0.000121595	0.00247693	0.506559	1.42066	11.3946	0.00517198
MLXIP-202	12	122617982	ENSG00000175727	ENST00000377037	1.51875	2.86543	31.2624	0.000123892	0.00251079	0.479243	1.39401	7.14837	0.0195605
RBM12-002	20	34238248	ENSG00000244462	ENST00000374104	1.00625	2.00868	31.2424	0.000124242	0.00251615	-0.00159213	-1.0011	0.000176891	0.989597
NANS-201	9	100819021	ENSG00000095380	ENST00000424455	1.9275	3.80395	31.1401	0.00012605	0.00254827	0.714314	1.6407	9.46879	0.00911154
PPCS-001	1	42922230	ENSG00000127125	ENST00000372561+ENST00000435501	1.23875	2.35994	31.1307	0.000126217	0.00255074	0.0791086	1.05637	0.36641	0.555712
SUV420H1-010	11	67933182	ENSG00000110066	ENST00000401547	1.0975	2.13984	31.1109	0.000126571	0.00255595	0.487185	1.40171	2.75696	0.121492
ZNF775-006	7	150102234	ENSG00000196456	ENST00000498682	1.145	2.21146	30.9677	0.000129166	0.00259284	-0.00326944	-1.00227	0.000297949	0.986499
RSBN1L-001	7	77325760	ENSG00000187257	ENST00000334955	1.44625	2.72499	30.9352	0.000129763	0.00259814	0.462052	1.3775	9.95205	0.00786391
PNKD-003	2	219135115	ENSG00000127838	ENST00000248451	1.05625	2.07952	30.8913	0.000130576	0.00260947	0.104393	1.07504	0.216257	0.649839
AC097635.3-201	3	20053944	ENSG00000229468	ENST00000450678	1.195	2.28945	30.8686	0.000130997	0.00261472	0.966704	1.95437	16.3748	0.00147149
LNPEP-202	5	96314412	ENSG00000113441	ENST00000417755	1.59375	3.01833	30.8298	0.000131722	0.00262553	-0.0823988	-1.05878	0.239008	0.63332
STX8-202	17	9153789	ENSG00000170310	ENST00000415554	1.1	2.14355	30.8203	0.000131901	0.00262787	0.777614	1.71429	18.0958	0.00100579
ZNF462-201	9	109625378	ENSG00000148143	ENST00000457913	1.38125	2.60494	30.7893	0.000132485	0.00263479	0.362551	1.2857	3.64685	0.0791995
BRWD3-003	X	79932744	ENSG00000165288	ENST00000473691	1.458	2.74727	30.7785	0.000132689	0.00263704	0.650825	1.57007	13.1158	0.00325054
MAST2-001	1	46269285	ENSG00000086015	ENST00000361297	1.6275	3.08977	30.6852	0.000134468	0.00266454	0.498575	1.41282	6.36252	0.0259783
AC025062.1-201	8	18240784	ENSG00000244593	ENST00000465163	1.03475	2.04876	30.6815	0.000134539	0.0026651	0.736942	1.66664	15.9948	0.00160572
THUMPD3-006	3	9412917	ENSG00000134077	ENST00000416603	1.2925	2.44952	30.6701	0.000134758	0.00266662	0.719138	1.6462	18.4915	0.000924522
AC010642.1-202	19	58816740	ENSG00000142396	ENST00000427361	1.65125	3.14106	30.6523	0.000135102	0.00267067	0.643011	1.56159	29.5416	0.000127237
GTF3C3-011	2	197650168	ENSG00000119041	ENST00000470386	1.18125	2.26773	30.6437	0.000135269	0.00267305	0.937566	1.91529	35.1617	5.66535e-05
MTF2-001	1	93544795	ENSG00000143033	ENST00000370298	1.1075	2.15472	30.5891	0.000136329	0.0026887	0.88753	1.85001	34.0617	6.58446e-05
BX679664.1-201	1	109572688	ENSG00000228665	ENST00000434429	1.04125	2.05801	30.5862	0.000136385	0.0026887	0.83291	1.78127	22.1597	0.000445151
ETV5-009	3	185782232	ENSG00000244405	ENST00000484223	1.15	2.21914	30.5858	0.000136394	0.0026887	0.717712	1.64457	5.06009	0.0430494
SSBP1-005	7	141438158	ENSG00000106028	ENST00000498107	1.10625	2.15285	30.527	0.000137548	0.00270229	0.201408	1.14982	1.4346	0.253057
AC016396.2-201	10	59972302	ENSG00000180221	ENST00000312966	1.41	2.65737	30.495	0.000138181	0.00270935	0.875485	1.83462	8.65939	0.0117606
AL158218.1-201	1	81563952	ENSG00000229752	ENST00000417407	1.0725	2.10307	30.4939	0.000138204	0.00270935	0.924347	1.89782	21.2245	0.000532039
MRPS25-006	3	15083967	ENSG00000131368	ENST00000496484	2.07375	4.2098	30.4461	0.000139156	0.00272039	0.995474	1.99374	16.8151	0.00133198
HDAC1-201	1	32757708	ENSG00000116478	ENST00000373541	1.15625	2.22877	30.4344	0.00013939	0.00272357	0.385879	1.30666	7.39281	0.0179589
GCC2-004	2	109098153	ENSG00000135968	ENST00000393321	1.01075	2.01496	30.3545	0.000141002	0.00274481	1.56417	2.95708	40.8254	2.75306e-05
RPAIN-203	17	5322961	ENSG00000129197	ENST00000381209	1.75375	3.37234	30.2945	0.000142227	0.00276303	0.513192	1.4272	8.44046	0.0126258
AL121820.1-201	14	69159807	ENSG00000242941	ENST00000493832	1.3075	2.47512	30.2529	0.000143083	0.0027759	1.02929	2.04101	17.7135	0.0010923
RPL7-008	8	74202506	ENSG00000147604	ENST00000487500	1.65625	3.15196	30.2518	0.000143106	0.0027759	0.443711	1.3601	7.93665	0.0149169
RBM41-003	X	106309530	ENSG00000089682	ENST00000495517	1.53375	2.89537	30.2407	0.000143336	0.00277942	0.835776	1.78482	15.6662	0.00173337
CDCA4-201	14	105475910	ENSG00000170779	ENST00000336219	1.00125	2.00173	30.1955	0.000144275	0.00279339	0.777755	1.71446	17.7961	0.00107291
ATRX-205	X	76937807	ENSG00000085224	ENST00000400862	1.35875	2.56463	30.1842	0.000144511	0.00279701	0.735741	1.66525	4.51043	0.0540978
RPS6-003	9	19376283	ENSG00000137154	ENST00000315377	1.08375	2.11954	30.1804	0.000144592	0.00279774	0.384633	1.30553	3.2571	0.0950505
SMARCC1-001	3	47626762	ENSG00000173473	ENST00000254480	1.05625	2.07952	30.1798	0.000144604	0.00279774	0.373254	1.29527	4.45331	0.0554303
ME2-001	18	48405419	ENSG00000082212	ENST00000321341	1.13125	2.19048	30.179	0.000144622	0.00279774	0.474357	1.3893	7.74792	0.0158985
NUB1-003	7	151038890	ENSG00000013374	ENST00000468404	1.61375	3.06046	30.1563	0.000145096	0.00280408	0.73621	1.66579	27.0763	0.000188097
CCNB1IP1-203	14	20779530	ENSG00000100814	ENST00000437553	1.5175	2.86295	30.1486	0.000145258	0.00280579	0.359437	1.28292	2.0755	0.174061
CYB5A-001	18	71920531	ENSG00000166347	ENST00000340533+ENST00000447091	1.72	3.29436	30.146	0.000145314	0.0028064	0.550981	1.46508	7.9539	0.0148308
SMYD3-202	1	245912865	ENSG00000185420	ENST00000388985	1.1025	2.14726	30.1231	0.000145795	0.0028133	0.452503	1.36841	5.35464	0.038241
KIAA0319L-001	1	35899091	ENSG00000142687	ENST00000325722	1.2425	2.36608	30.1218	0.000145822	0.0028133	0.551024	1.46513	12.5548	0.00376711
TOP2B-005	3	25639475	ENSG00000077097	ENST00000413971	1.10375	2.14913	30.1037	0.000146205	0.002817	0.920189	1.89236	24.2718	0.000302977
TRMT6-001	20	5918479	ENSG00000089195	ENST00000203001	2.00625	4.01737	30.0828	0.000146649	0.00282318	0.884312	1.84588	11.9606	0.00442177
C17orf89-201	17	79213111	ENSG00000224877	ENST00000431388	1.1625	2.23845	30.0807	0.000146695	0.00282359	0.997398	1.9964	25.2087	0.000257317
STAT6-202	12	57489195	ENSG00000166888	ENST00000454075	1.02875	2.04026	30.0659	0.00014701	0.00282682	-1.1073	-2.15442	65.4315	2.43325e-06
SLBP-002	4	1694527	ENSG00000163950	ENST00000429429	1.86625	3.64584	30.0141	0.00014812	0.00283877	0.669184	1.59017	24.4262	0.000294842
C16orf61-002	16	81009699	ENSG00000103121	ENST00000486645	1.92	3.78423	30.0049	0.000148318	0.00284128	0.811853	1.75547	47.8351	1.24753e-05
RPL23-001	17	37004118	ENSG00000125691	ENST00000479035	1.47875	2.78707	30.0023	0.000148375	0.00284164	0.569576	1.48409	17.5513	0.0011316
CAPRIN2-201	12	30862488	ENSG00000110888	ENST00000251071+ENST00000433722+ENST00000438006+ENST00000454014	1.6575	3.15469	29.9968	0.000148491	0.00284341	0.976379	1.96752	18.3819	0.000946244
RP11-259P15-001	3	180605465	ENSG00000213157	ENST00000439549	1.14625	2.21338	29.8882	0.000150859	0.00287771	0.970943	1.96012	22.5061	0.00041724
ROCK2-006	2	11323457	ENSG00000134318	ENST00000401753	1.074	2.10526	29.8461	0.000151787	0.00289302	1.26613	2.40516	15.0749	0.00199407
ANAPC1-011	2	112549948	ENSG00000153107	ENST00000464695	1.6	3.03143	29.8438	0.000151839	0.00289352	0.279539	1.21381	3.50875	0.0844198
CARS2-002	13	111293759	ENSG00000134905	ENST00000481787	1.135	2.19619	29.8062	0.000152673	0.00290557	0.48985	1.4043	13.6174	0.00285742
CTPS-009	1	41466485	ENSG00000171793	ENST00000497210	1.725	3.3058	29.7897	0.000153043	0.00291115	1.03035	2.04252	18.3109	0.000960616
EIF3B-006	7	2415610	ENSG00000106263	ENST00000468611	1.73875	3.33746	29.7878	0.000153084	0.00291146	0.59936	1.51504	13.7948	0.00273187
SSB-001	2	170655322	ENSG00000138385	ENST00000260956	2.07	4.19887	29.6925	0.000155233	0.00294453	0.606811	1.52289	6.09029	0.0287612
ZC3HAV1-001	7	138728266	ENSG00000105939	ENST00000242351	1.53875	2.90543	29.6591	0.000155995	0.00295369	0.611513	1.52786	8.7588	0.0113908
CEP135-201	4	56815037	ENSG00000174799	ENST00000257287	1.52525	2.87837	29.6162	0.00015698	0.00296527	1.29943	2.46131	18.1052	0.00100376
PDAP1-004	7	98989671	ENSG00000106244	ENST00000496335	1.24375	2.36813	29.6143	0.000157023	0.00296527	0.260069	1.19754	3.64616	0.0792246
SON-009	21	34944519	ENSG00000159140	ENST00000478183	1.0475	2.06694	29.5909	0.000157564	0.00297441	0.815103	1.75942	15.1829	0.00194325
CALD1-015	7	134635126	ENSG00000122786	ENST00000466704	1.275	2.41999	29.5879	0.000157631	0.00297481	0.400063	1.31957	2.175	0.164809
AGAP3-021	7	150820709	ENSG00000133612	ENST00000485904	1.025	2.03496	29.5825	0.000157757	0.00297669	0.672498	1.59383	9.97175	0.00781745
KIAA0368-202	9	114124310	ENSG00000136813	ENST00000374378	1.6075	3.04723	29.5772	0.000157881	0.00297804	0.234433	1.17644	2.61348	0.130701
BLOC1S2-202	10	102034485	ENSG00000196072	ENST00000370376	1.26	2.39496	29.5362	0.000158833	0.00298915	-0.164169	-1.12052	0.983565	0.33998
AL359715.2-201	6	81083732	ENSG00000219547	ENST00000404330	1.213	2.31819	29.4902	0.000159913	0.00300359	0.88663	1.84885	15.7716	0.00169118
E2F2-001	1	23832922	ENSG00000007968	ENST00000361729	1.99375	3.98271	29.489	0.00015994	0.00300359	1.72509	3.306	12.2457	0.00409238
RP11-179F17.1-201	13	28681592	ENSG00000235115	ENST00000420602	1.2625	2.39911	29.4604	0.000160616	0.00301283	0.946123	1.92669	37.8589	3.97619e-05
AC104759.1-201	15	31712331	ENSG00000230179	ENST00000433201	1.16425	2.24117	29.4538	0.000160771	0.00301524	0.842289	1.79289	17.6738	0.00110177
GART-004	21	34896316	ENSG00000159131	ENST00000361093	1.0775	2.11038	29.3815	0.000162495	0.00303727	0.567001	1.48144	12.2934	0.00404018
RANBP1-008	22	20105457	ENSG00000099901	ENST00000423859	2.195	4.5789	29.3698	0.000162775	0.00304043	0.561737	1.47605	9.37999	0.00936523
CCDC86-202	11	60609598	ENSG00000110104	ENST00000339492	1.26	2.39496	29.3206	0.000163962	0.00305367	0.536834	1.45079	8.09127	0.0141654
RP11-48B3-001	8	81471105	ENSG00000188856	ENST00000479228	1.26875	2.40953	29.2541	0.000165585	0.00307681	0.934812	1.91164	17.2308	0.0012142
HMG20A-001	15	77712993	ENSG00000140382	ENST00000336216	1.09125	2.13059	29.2403	0.000165923	0.00308169	0.617255	1.53395	9.59195	0.00877284
C12orf43-202	12	121440848	ENSG00000157895	ENST00000445832	1.295	2.45377	29.2194	0.000166439	0.00308818	0.878856	1.83892	34.6051	6.1104e-05
HMBS-203	11	118955624	ENSG00000149397	ENST00000442944	1.57125	2.97162	29.1964	0.000167005	0.00309579	0.79377	1.7336	24.8686	0.000272902
ZNF7-202	8	146052903	ENSG00000147789	ENST00000325241	1.195	2.28945	29.1668	0.000167742	0.0031046	0.750709	1.68262	11.1239	0.0055827
MRPL27-202	17	48445231	ENSG00000108826	ENST00000393275	1.42	2.67586	29.1019	0.000169365	0.00312291	0.597674	1.51327	18.7904	0.000868153
ATP5O-003	21	35275757	ENSG00000241837	ENST00000431254	2.08625	4.24643	29.0911	0.000169637	0.00312692	0.171195	1.12599	1.10584	0.312734
PBXIP1-007	1	154920129	ENSG00000163346	ENST00000490230	1.1975	2.29342	29.0735	0.000170082	0.00313161	-0.859094	-1.8139	18.0872	0.00100764
BPHL-010	6	3140659	ENSG00000137274	ENST00000423798	1.94625	3.85372	29.0449	0.000170807	0.00314195	0.809321	1.75239	24.6035	0.000285811
RP9P-201	7	32956871	ENSG00000205763	ENST00000443264	1.045	2.06337	29.0147	0.000171577	0.00315207	0.565543	1.47994	7.44032	0.0176658
POM121-002	7	72361501	ENSG00000196313	ENST00000358357	1.15375	2.22491	28.9679	0.000172777	0.00316794	0.260267	1.1977	2.38286	0.147403
AGBL5-005	2	27274546	ENSG00000084693	ENST00000323064	1.2825	2.4326	28.9291	0.000173782	0.00317886	0.16585	1.12183	1.25216	0.284015
TTC3-006	21	38529043	ENSG00000182670	ENST00000472398	1.10375	2.14913	28.8898	0.000174805	0.00319562	0.620552	1.53746	7.89257	0.0151396
RP4-680D5.1-201	1	15931086	ENSG00000235084	ENST00000420030	1.46625	2.76303	28.8842	0.000174952	0.0031972	0.875269	1.83435	13.8404	0.00270064
CASP8AP2-003	6	90539658	ENSG00000118412	ENST00000237177+ENST00000455594	1.88125	3.68394	28.8323	0.000176315	0.00321446	1.32665	2.5082	15.4631	0.00181817
PPP1R10-004	6	30572795	ENSG00000204569	ENST00000461593	1.50625	2.84071	28.8093	0.000176922	0.00322198	-0.325597	-1.25318	5.42734	0.0371541
DDX50-005	10	70679610	ENSG00000107625	ENST00000466265	1.4975	2.82353	28.8033	0.00017708	0.00322329	0.422828	1.34055	4.61548	0.0517461
FANCG-001	9	35073835	ENSG00000221829	ENST00000378643	1.50375	2.83579	28.8015	0.000177129	0.00322366	0.680149	1.6023	10.8303	0.00607204
SS18L2-001	3	42623332	ENSG00000008324	ENST00000447630	1.23225	2.34933	28.7844	0.000177584	0.00323041	0.941021	1.91989	29.3282	0.000131492
PRKD3-201	2	37477648	ENSG00000115825	ENST00000234179	2.37125	5.17389	28.7536	0.000178405	0.00324175	0.959553	1.94471	6.04581	0.0292488
ORC2L-002	2	201775177	ENSG00000115942	ENST00000464147	1.17	2.25012	28.5546	0.000183824	0.00331142	0.686504	1.60938	16.8446	0.0013232
ATP5A1-001	18	43664116	ENSG00000152234	ENST00000398752	1.37875	2.60043	28.5406	0.000184213	0.0033158	0.226322	1.16985	1.55948	0.234441
RAD54B-001	8	95404035	ENSG00000197275	ENST00000463267	1.405	2.64818	28.5154	0.000184912	0.00332449	0.896747	1.86186	17.1878	0.00122581
STAMBP-201	2	74056086	ENSG00000124356	ENST00000339566	1.7275	3.31153	28.4729	0.000186103	0.00333991	0.474593	1.38953	11.9569	0.00442628
TFB1M-002	6	155578787	ENSG00000029639	ENST00000468889	1.22875	2.34364	28.4475	0.000186819	0.00334822	0.445959	1.36222	4.1185	0.0640813
SRRT-004	7	100472810	ENSG00000087087	ENST00000347433+ENST00000432932	1.175	2.25793	28.4439	0.000186921	0.00334936	0.937112	1.91469	16.0956	0.00156878
DNAJB6-002	7	157129660	ENSG00000105993	ENST00000429029	1.41	2.65737	28.3965	0.000188266	0.00336618	-0.0543884	-1.03842	0.196757	0.664871
EIF2A-003	3	150264574	ENSG00000144895	ENST00000406576	2.09125	4.26117	28.3962	0.000188275	0.00336618	0.68164	1.60396	35.9936	5.06836e-05
AL365223.2-201	6	137295067	ENSG00000230350	ENST00000414680	1.32625	2.5075	28.3644	0.000189183	0.00337779	1.01749	2.0244	17.4089	0.00116747
RBM41-001	X	106307650	ENSG00000089682	ENST00000372487	1.2155	2.32221	28.344	0.000189768	0.0033835	0.835776	1.78482	15.6662	0.00173337
GTF3C3-005	2	197629303	ENSG00000119041	ENST00000481098	1.59125	3.0131	28.3047	0.000190903	0.00339709	0.937566	1.91529	35.1617	5.66535e-05
AL591662.1-201	9	75270748	ENSG00000236862	ENST00000457473	1.1575	2.23071	28.2903	0.000191319	0.00340151	0.946837	1.92764	15.817	0.00167336
ZC3HC1-001	7	129658126	ENSG00000091732	ENST00000358303	1.5125	2.85304	28.2412	0.00019275	0.00341601	0.591984	1.50732	13.3443	0.00306416
AL031295.1-201	1	24086872	ENSG00000236810	ENST00000427796	1.705	3.26029	28.2282	0.000193134	0.00342016	0.771964	1.70759	6.7673	0.0224057
AC011444.1-201	19	6072834	ENSG00000213491	ENST00000394491	1.425	2.68515	28.2123	0.000193599	0.00342629	1.09129	2.13064	17.047	0.00126473
XRCC6-007	22	42017289	ENSG00000196419	ENST00000464116	1.44625	2.72499	28.2075	0.000193741	0.00342686	0.745107	1.6761	24.4643	0.000292872
CCDC58-003	3	122078635	ENSG00000160124	ENST00000479899	1.52125	2.8704	28.2045	0.00019383	0.00342721	0.804667	1.74674	10.6742	0.00635249
EXOSC8-008	13	37574920	ENSG00000120699	ENST00000239893	1.525	2.87787	28.2007	0.000193943	0.00342737	0.995709	1.99406	19.4814	0.000752492
POLR3K-002	16	97236	ENSG00000161980	ENST00000481810	1.32875	2.51185	28.1849	0.00019441	0.00343218	0.707641	1.63313	25.5571	0.000242413
BCAP29-001	7	107220422	ENSG00000075790	ENST00000005259	1.17875	2.26381	28.1808	0.000194529	0.00343339	0.751432	1.68346	20.4567	0.000618329
MIIP-001	1	12079523	ENSG00000116691	ENST00000235332	1.065	2.09217	28.1763	0.000194664	0.00343509	0.617846	1.53458	16.2853	0.0015019
ADAM10-201	15	58888510	ENSG00000137845	ENST00000396140	1.97375	3.92788	28.1218	0.000196287	0.00345365	-0.160548	-1.11771	0.603861	0.451449
LRRC37B2-005	17	28958773	ENSG00000214719	ENST00000412831	1.08375	2.11954	28.1142	0.000196513	0.00345657	0.624854	1.54206	11.5592	0.00493946
FBXO18-009	10	5932194	ENSG00000134452	ENST00000362091	1.10625	2.15285	28.0651	0.00019799	0.00347829	-0.117936	-1.08518	0.649674	0.435175
NCOR2-006	12	124816021	ENSG00000196498	ENST00000461081	1.21	2.31338	28.0559	0.000198269	0.00348053	-0.209329	-1.15615	0.38226	0.547408
SSRP1-201	11	57093460	ENSG00000149136	ENST00000278412	1.6025	3.03669	28.0469	0.000198542	0.0034845	0.933979	1.91054	19.6278	0.000730334
AC091021.1-201	18	23678803	ENSG00000243925	ENST00000468051	1.38625	2.61398	28.0293	0.000199076	0.00349098	1.16211	2.23785	18.2275	0.000977853
PHF3-001	6	64345741	ENSG00000118482	ENST00000262043	1.65375	3.1465	28.0005	0.000199955	0.00349891	1.56602	2.96088	41.8604	2.4336e-05
BCAS3-201	17	59457872	ENSG00000141376	ENST00000340746	2.0625	4.1771	27.9857	0.000200409	0.00350418	-0.303218	-1.23389	3.39717	0.0889446
SNORA25-202	11	93463448	ENSG00000166012	ENST00000393259	1.14375	2.20955	27.9681	0.000200949	0.00351149	0.20644	1.15384	1.22189	0.289646
SSX2IP-202	1	85109599	ENSG00000117155	ENST00000437941	1.42	2.67586	27.9532	0.000201407	0.00351682	0.601077	1.51685	19.9117	0.000689517
PSMB4-005	1	151372650	ENSG00000159377	ENST00000474100	1.10375	2.14913	27.9389	0.000201847	0.00352237	0.43389	1.35087	3.28704	0.0937033
ANAPC7-201	12	110811284	ENSG00000196510	ENST00000354390+ENST00000455511	1.23875	2.35994	27.8549	0.000204464	0.0035544	0.784459	1.72245	25.1225	0.000261169
FAM72A-001	1	206138457	ENSG00000196550	ENST00000367128	1.0475	2.06694	27.8542	0.000204487	0.0035544	0.949742	1.93153	58.9079	4.24966e-06
MTRF1-007	13	41791111	ENSG00000120662	ENST00000379477	1.935	3.82378	27.8315	0.000205199	0.00356221	0.750925	1.68287	19.1356	0.000807972
AVL9-003	7	32535101	ENSG00000105778	ENST00000318709	1.27875	2.42629	27.831	0.000205215	0.00356221	0.482163	1.39684	7.53188	0.0171166
RPL35A-005	3	197677064	ENSG00000182899	ENST00000329092+ENST00000429437	2.0875	4.25011	27.8239	0.000205442	0.00356452	-0.0384803	-1.02703	0.0201594	0.889337
RPL7-201	8	74202879	ENSG00000147604	ENST00000396470	2.0075	4.02085	27.8128	0.00020579	0.00356896	0.443711	1.3601	7.93665	0.0149169
OR7E12P-201	11	3412608	ENSG00000189398	ENST00000422829	1.25125	2.38048	27.8027	0.000206109	0.00357287	0.872358	1.83065	2.91034	0.112517
SDHALP1-208	3	195698124	ENSG00000185485	ENST00000457601	1.6175	3.06843	27.7947	0.000206364	0.00357675	0.134714	1.09788	0.544176	0.474219
AL356513.1-201	X	72989083	ENSG00000230146	ENST00000446112	1.43875	2.71086	27.7828	0.000206742	0.0035802	1.02999	2.04201	7.18899	0.0192831
RP11-385E5-001	13	19985371	ENSG00000237164	ENST00000457292	1.1325	2.19238	27.7331	0.000208328	0.00359994	0.885443	1.84733	12.2398	0.00409895
PSMD6-003	3	63996260	ENSG00000163636	ENST00000482510	1.60625	3.04459	27.7282	0.000208486	0.00360049	0.0933074	1.06681	0.217528	0.648889
RNF181-001	2	85822857	ENSG00000168894	ENST00000306368	1.505	2.83825	27.6914	0.000209673	0.00361284	0.174965	1.12894	1.73826	0.210818
AC004079.4-204	7	27135725	ENSG00000233429	ENST00000434063	1.59125	3.0131	27.6352	0.000211496	0.003635	1.20598	2.30693	30.078	0.000117232
AC009414.1-201	2	36526531	ENSG00000233752	ENST00000427200	1.1945	2.28865	27.6248	0.000211838	0.00363953	0.918655	1.89035	15.0607	0.00200086
POT1-201	7	124468996	ENSG00000128513	ENST00000265391	1.46375	2.75824	27.5714	0.000213592	0.00366226	0.561912	1.47622	11.191	0.00547751
BXDC1P-201	20	34340835	ENSG00000225357	ENST00000413461	1.67375	3.19043	27.5488	0.000214341	0.00367142	0.904608	1.87204	23.0923	0.000374493
TMEM164-003	X	109246323	ENSG00000157600	ENST00000372073	1.03625	2.05089	27.4726	0.000216885	0.00370381	0.720241	1.64746	16.1738	0.0015408
CNOT10-013	3	32794753	ENSG00000182973	ENST00000471003	1.20625	2.30737	27.4689	0.000217008	0.00370536	0.793867	1.73372	41.92	2.41655e-05
PTPRA-001	20	2854135	ENSG00000132670	ENST00000216877+ENST00000358719+ENST00000425918	1.4425	2.71791	27.4044	0.000219191	0.00373264	0.162869	1.11951	0.985868	0.339436
MLPH-021	2	238455048	ENSG00000115648	ENST00000477457	2.12	4.34694	27.4014	0.000219293	0.00373383	0.0904117	1.06467	0.129906	0.724498
UBXN4-007	2	136530017	ENSG00000144224	ENST00000471246	1.145	2.21146	27.3976	0.000219424	0.003735	0.663874	1.58433	20.4131	0.000623704
SYF2-004	1	25549456	ENSG00000117614	ENST00000354361	1.70375	3.25747	27.3734	0.00022025	0.00374545	0.151081	1.1104	0.773237	0.395675
POLR2J-202	7	102113910	ENSG00000005075	ENST00000393794	1.3125	2.48372	27.3729	0.000220269	0.00374545	0.978555	1.97049	26.7049	0.000199944
C1orf112-002	1	169764190	ENSG00000000460	ENST00000359326	1.7135	3.27955	27.3592	0.000220736	0.00375006	0.832746	1.78107	13.6263	0.002851
TH1L-002	20	57564074	ENSG00000101158	ENST00000474543	1.47	2.77022	27.355	0.000220881	0.00375087	0.122793	1.08884	1.00792	0.334289
YWHAZ-002	8	101930914	ENSG00000164924	ENST00000353245	3.15375	8.89966	27.3237	0.000221961	0.00376308	0.15877	1.11634	1.60656	0.227895
MKI67IP-009	2	122484888	ENSG00000155438	ENST00000409201	1.14	2.20381	27.3216	0.000222031	0.00376372	0.74038	1.67062	24.3134	0.00030076
ERCC1-205	19	45912903	ENSG00000012061	ENST00000428893	1.07	2.09943	27.3109	0.000222404	0.00376801	0.280823	1.21489	3.74035	0.0758864
PNPLA6-203	19	7600675	ENSG00000032444	ENST00000450331	1.87375	3.66484	27.3079	0.000222507	0.00376845	-0.488214	-1.40271	11.5897	0.00489774
C7orf59-008	7	99746617	ENSG00000188186	ENST00000488241	1.24375	2.36813	27.3015	0.000222729	0.00377166	0.441928	1.35842	7.67429	0.0163018
SETD5-008	3	9475169	ENSG00000168137	ENST00000490791	1.47625	2.78225	27.2995	0.000222799	0.00377228	0.399709	1.31924	7.36335	0.0181435
ZNF92-002	7	64838794	ENSG00000146757	ENST00000450302	1.19375	2.28747	27.2911	0.000223091	0.00377667	0.571559	1.48613	9.15995	0.0100303
RP11-195B21.2-201	9	67921565	ENSG00000233434	ENST00000414341	1.335	2.52275	27.2735	0.000223701	0.00378366	1.18468	2.27313	18.6807	0.000888359
MAP3K7IP3-202	X	30845560	ENSG00000157625	ENST00000378930	1.23875	2.35994	27.2435	0.000224751	0.00379491	0.805642	1.74792	13.4898	0.00295191
DDX27-001	20	47835884	ENSG00000124228	ENST00000371764	2.17875	4.52761	27.2432	0.000224763	0.00379491	0.810822	1.75421	44.17	1.86371e-05
RPN1-001	3	128338817	ENSG00000163902	ENST00000296255	1.16625	2.24428	27.2346	0.000225064	0.00379944	0.355347	1.27929	5.75172	0.0327298
WHSC1L1-205	8	38132560	ENSG00000147548	ENST00000446459	1.67375	3.19043	27.2066	0.00022605	0.00381273	0.640615	1.55899	16.9913	0.00128051
POLK-001	5	74807685	ENSG00000122008	ENST00000241436	1.23625	2.35585	27.2013	0.000226234	0.00381472	0.682585	1.60501	7.70111	0.0161535
CPSF6-204	12	69633380	ENSG00000111605	ENST00000456847	1.5875	3.00528	27.1553	0.000227869	0.00383857	-0.236845	-1.17841	2.46236	0.14136
NSUN5-002	7	72717227	ENSG00000130305	ENST00000252594	1.75125	3.3665	27.1421	0.000228338	0.00384286	0.538024	1.45198	7.63409	0.0165271
KDM3A-014	2	86711804	ENSG00000115548	ENST00000462197	1.22625	2.33958	27.1209	0.000229097	0.00385112	0.537014	1.45097	6.65681	0.02332
NT5C3-202	7	33054129	ENSG00000122643	ENST00000405342	1.97	3.91768	27.0928	0.000230107	0.00386358	0.362621	1.28576	2.28832	0.155017
ZNF292-201	6	87865269	ENSG00000188994	ENST00000369577	1.86125	3.63322	27.0804	0.000230555	0.00386997	0.691609	1.61508	6.39912	0.0256289
CSNK1E-006	22	38687936	ENSG00000213923	ENST00000366216	1.16625	2.24428	27.0497	0.000231667	0.00388466	0.259664	1.1972	2.7674	0.120853
DALRD3-011	3	49052921	ENSG00000178149	ENST00000438585	1.2225	2.33351	27.0447	0.000231847	0.00388712	-0.00822363	-1.00572	0.00361801	0.95298
C1GALT1-201	7	7222246	ENSG00000106392	ENST00000436587	1.22375	2.33553	27.0332	0.000232266	0.00389243	0.749575	1.6813	11.5105	0.00500693
FAM60A-203	12	31433529	ENSG00000139146	ENST00000448582	1.7075	3.26594	27.0171	0.000232853	0.00389887	1.04108	2.05777	18.3125	0.000960305
AC093642.2-201	2	242968807	ENSG00000228493	ENST00000426323	1.08625	2.12321	26.8803	0.000237915	0.00396169	0.89756	1.86291	8.94153	0.0107459
EFCAB7-006	1	64013680	ENSG00000203965	ENST00000460678	1.51625	2.86047	26.8651	0.000238485	0.00396716	0.617431	1.53414	11.3893	0.00517967
RP1-167F1-001	6	19612991	ENSG00000214012	ENST00000449496	1.4755	2.7808	26.8594	0.000238702	0.00396962	1.28343	2.43417	16.8368	0.00132552
ENAH-002	1	225685101	ENSG00000154380	ENST00000284563	1.95625	3.88052	26.8396	0.000239446	0.00397854	1.22735	2.34136	16.4637	0.00144201
AC073472.2-201	7	26961726	ENSG00000213787	ENST00000396363+ENST00000441433	1.1915	2.2839	26.8296	0.000239825	0.0039831	1.03592	2.05042	16.7171	0.00136166
AC104448.3-201	3	48482189	ENSG00000244380	ENST00000435578	1.16125	2.23651	26.8263	0.000239951	0.00398404	0.101332	1.07276	0.248934	0.626422
TSEN54-201	17	73512609	ENSG00000182173	ENST00000333213	1.05875	2.08313	26.8199	0.000240192	0.00398633	0.774426	1.71051	23.737	0.000333238
C6orf130-015	6	41034678	ENSG00000124596	ENST00000480585	1.525	2.87787	26.8105	0.00024055	0.00398855	0.168312	1.12374	0.899458	0.360759
PRPF4B-011	6	4021560	ENSG00000112739	ENST00000337659	2.235	4.70763	26.8046	0.000240772	0.00399018	1.2059	2.30681	16.1169	0.0015611
DAP3-016	1	155698882	ENSG00000132676	ENST00000477394	1.0825	2.1177	26.7862	0.000241475	0.00399722	0.692755	1.61637	14.15	0.00249926
COQ3-001	6	99817276	ENSG00000132423	ENST00000254759	1.44375	2.72027	26.7563	0.000242616	0.0040091	1.16588	2.2437	15.5524	0.00178032
ATP5G1-201	17	46970148	ENSG00000159199	ENST00000355938	1.5175	2.86295	26.756	0.000242626	0.0040091	0.955389	1.9391	26.538	0.000205546
ARID4B-012	1	235294949	ENSG00000054267	ENST00000474953	1.47875	2.78707	26.7555	0.000242646	0.0040091	0.973447	1.96353	17.2274	0.00121511
COMMD6-005	13	76100572	ENSG00000188243	ENST00000355801	1.5575	2.94343	26.7512	0.000242813	0.00401129	0.180266	1.13309	1.0879	0.316533
PON2-201	7	95034185	ENSG00000105854	ENST00000355659	1.77625	3.42535	26.7235	0.000243876	0.00402177	0.847427	1.79929	12.5674	0.00375447
ACY1-005	3	52017459	ENSG00000243989	ENST00000491318	1.4375	2.70851	26.6804	0.000245545	0.00404247	0.706272	1.63158	2.48068	0.140011
MANEAL-001	1	38261160	ENSG00000185090	ENST00000329006	2.45	5.46416	26.6529	0.000246619	0.00405617	1.50018	2.82878	10.7478	0.00621838
IRAK1-001	X	153275957	ENSG00000184216	ENST00000369974	1.01875	2.02616	26.6275	0.000247613	0.00406612	0.561288	1.47559	7.35541	0.0181937
CCT3-201	1	156278760	ENSG00000163468	ENST00000368258	1.72125	3.29722	26.6253	0.000247699	0.00406686	0.304528	1.23501	2.0321	0.178303
PPIF-001	10	81107234	ENSG00000108179	ENST00000225174	1.15375	2.22491	26.6155	0.000248086	0.00407205	0.749722	1.68147	18.3448	0.000953727
ZNF184-001	6	27418599	ENSG00000096654	ENST00000377419	1.03375	2.04734	26.5812	0.000249438	0.00408957	0.586454	1.50155	16.014	0.00159859
HCFC1-003	X	153213010	ENSG00000172534	ENST00000369984	1.10375	2.14913	26.5716	0.000249821	0.00409318	-0.00723413	-1.00503	0.00154583	0.969254
RDBP-012	6	31920006	ENSG00000204356	ENST00000444811	1.0325	2.04557	26.545	0.000250879	0.00410773	0.74764	1.67904	26.6544	0.00020162
ADAM9-009	8	38947304	ENSG00000168615	ENST00000463437	1.055	2.07772	26.5264	0.000251619	0.00411594	-0.131646	-1.09554	0.244704	0.62934
HISPPD1-202	5	102455968	ENSG00000145725	ENST00000358359	2.415	5.33319	26.4798	0.000253494	0.0041419	0.468894	1.38405	4.57934	0.052541
DBI-006	2	120124565	ENSG00000155368	ENST00000409094	1.56875	2.96648	26.4705	0.00025387	0.00414685	-0.0797997	-1.05687	0.198588	0.663422
ZCCHC11-005	1	52888947	ENSG00000134744	ENST00000474453	1.10375	2.14913	26.4655	0.000254071	0.00414837	0.574194	1.48885	17.4706	0.00115176
AL360236.2-201	6	73696036	ENSG00000232422	ENST00000445020	1.1075	2.15472	26.4497	0.00025471	0.00415468	0.993597	1.99114	21.2203	0.000532467
SKIV2L-017	6	31926948	ENSG00000204351	ENST00000474839	1.93125	3.81386	26.4465	0.000254841	0.00415622	-0.0249129	-1.01742	0.0204335	0.888593
FH-001	1	241660903	ENSG00000091483	ENST00000366560	1.20625	2.30737	26.4227	0.000255809	0.00416672	0.933568	1.90999	16.8451	0.00132307
AC004079.4-202	7	27138458	ENSG00000233429	ENST00000428939	1.4875	2.80403	26.3883	0.000257218	0.0041778	1.20598	2.30693	30.078	0.000117232
CEP70-013	3	138215752	ENSG00000114107	ENST00000459695	1.2875	2.44105	26.3573	0.000258496	0.00419322	0.971707	1.96116	28.5773	0.00014783
JARID2-201	6	15373681	ENSG00000008083	ENST00000397311	1.8175	3.5247	26.3308	0.000259591	0.00420586	0.575064	1.48974	12.9284	0.0034133
C20orf27-201	20	3734157	ENSG00000101220	ENST00000379765	1.35625	2.56019	26.3292	0.000259658	0.00420613	0.80357	1.74541	18.3702	0.0009486
KDM1-001	1	23345941	ENSG00000004487	ENST00000356634	1.335	2.52275	26.3268	0.000259759	0.00420717	0.342915	1.26832	6.81079	0.0220574
CAPRIN2-203	12	30862488	ENSG00000110888	ENST00000308433	1.02125	2.02968	26.2883	0.000261364	0.00422544	0.976379	1.96752	18.3819	0.000946244
NDUFA4-003	7	10977494	ENSG00000189043	ENST00000486007	1.06875	2.09762	26.2882	0.000261365	0.00422544	0.108277	1.07794	0.214323	0.651292
RBL1-001	20	35624752	ENSG00000080839	ENST00000373664	1.51875	2.86543	26.2294	0.00026384	0.00424991	0.896158	1.8611	12.8858	0.00345164
SFRS7-005	2	38972037	ENSG00000115875	ENST00000477635	1.4825	2.79433	26.1815	0.000265874	0.00427489	0.991314	1.98799	75.2923	1.13921e-06
NUB1-001	7	151038785	ENSG00000013374	ENST00000413040	1.04125	2.05801	26.1702	0.000266356	0.00427941	0.73621	1.66579	27.0763	0.000188097
SACS-003	13	23902965	ENSG00000151835	ENST00000402364	1.5425	2.91299	26.1482	0.000267302	0.00428833	0.788326	1.72707	36.7604	4.58186e-05
PLOD3-017	7	100849258	ENSG00000106397	ENST00000454310	1.0775	2.11038	26.1454	0.000267419	0.00428833	0.311898	1.24134	0.974337	0.342173
RP11-215I23-001	1	179425359	ENSG00000236539	ENST00000411857	1.09875	2.14169	26.1242	0.000268332	0.0042989	0.745249	1.67626	15.8252	0.00167019
PRPF4B-001	6	4021501	ENSG00000112739	ENST00000480058	1.2725	2.4158	26.0844	0.000270057	0.00432079	1.2059	2.30681	16.1169	0.0015611
AC068644.5-201	3	183605578	ENSG00000240883	ENST00000448655	1.0675	2.0958	26.0523	0.000271458	0.00433797	0.911614	1.88115	16.7959	0.00133775
REEP6-001	19	1491023	ENSG00000115255	ENST00000233596+ENST00000395484	1.81125	3.50946	26.0356	0.00027219	0.00434486	0.683194	1.60569	16.7745	0.00134418
RFWD2-005	1	175913989	ENSG00000143207	ENST00000482305	1.4475	2.72735	25.9816	0.000274567	0.00437187	-0.133755	-1.09715	0.325068	0.5786
GBAS-001	7	56032274	ENSG00000146729	ENST00000322090	1.0525	2.07412	25.9729	0.000274956	0.00437501	0.363837	1.28684	4.46524	0.0551488
CACYBP-203	1	174969204	ENSG00000116161	ENST00000450101	1.0475	2.06694	25.9692	0.000275116	0.00437575	0.584849	1.49988	9.79897	0.00823617
TRIM38-001	6	25966744	ENSG00000112343	ENST00000357085	1.065	2.09217	25.9449	0.000276199	0.00439055	-0.0607158	-1.04298	0.13283	0.721558
LAGE3-002	X	153706028	ENSG00000196976	ENST00000407062	1.1975	2.29342	25.9321	0.000276774	0.0043964	0.321317	1.24947	2.34717	0.150221
WAC-201	10	28900726	ENSG00000095787	ENST00000338396	1.34875	2.54691	25.9315	0.000276799	0.0043964	-0.159734	-1.11708	1.89279	0.192846
GPS1-201	17	80009763	ENSG00000169727	ENST00000306823	2.27375	4.83578	25.903	0.000278076	0.00441001	0.0666741	1.0473	0.227013	0.641902
SNX4-002	3	125166555	ENSG00000114520	ENST00000471751	1.28	2.42839	25.9017	0.000278137	0.00441036	0.714647	1.64108	24.9947	0.000266998
PRPF4B-005	6	4031793	ENSG00000112739	ENST00000489943	1.4275	2.6898	25.8995	0.000278237	0.00441102	1.2059	2.30681	16.1169	0.0015611
ZNF644-202	1	91380897	ENSG00000122482	ENST00000394578	1.16625	2.24428	25.8755	0.00027932	0.00442241	0.239603	1.18067	1.97039	0.184565
AL158201.3-201	X	67290365	ENSG00000228328	ENST00000426382	1.37125	2.58695	25.84	0.000280929	0.00444116	1.10888	2.15679	14.8466	0.00210677
DHRS13-002	17	27224799	ENSG00000167536	ENST00000394901	1.65	3.13834	25.8275	0.000281496	0.00444593	1.08162	2.11641	13.9339	0.00263791
NDUFA4-002	7	10973142	ENSG00000189043	ENST00000482299	1.2325	2.34974	25.8266	0.000281541	0.00444593	0.108277	1.07794	0.214323	0.651292
CENPL-008	1	173790947	ENSG00000120334	ENST00000495275	1.53375	2.89537	25.7838	0.000283501	0.00447259	0.488433	1.40292	4.80131	0.0478777
CABIN1-012	22	24494076	ENSG00000099991	ENST00000467937	1.0575	2.08132	25.7309	0.000285945	0.00450435	-0.115576	-1.08341	0.402939	0.536929
AMZ2-204	17	66244193	ENSG00000196704	ENST00000392721	1.53125	2.89036	25.725	0.000286219	0.00450681	0.647697	1.56666	14.1908	0.00247402
PREB-009	2	27353659	ENSG00000138073	ENST00000456259	1.015	2.0209	25.7182	0.000286537	0.00450939	0.181776	1.13428	0.982302	0.340279
AC108043.2-201	4	45416354	ENSG00000224560	ENST00000441427	1.18125	2.26773	25.697	0.000287527	0.00451997	0.890047	1.85324	13.5582	0.00290083
CNOT10-004	3	32746310	ENSG00000182973	ENST00000416457	1.81	3.50642	25.6823	0.000288214	0.00452905	0.793867	1.73372	41.92	2.41655e-05
IMPDH2-001	3	49061758	ENSG00000178035	ENST00000326739	1.085	2.12138	25.6709	0.000288749	0.00453298	0.66975	1.5908	20.2189	0.000648293
TDG-201	12	104359593	ENSG00000139372	ENST00000266775	1.42875	2.69213	25.6514	0.00028967	0.00454372	0.929286	1.90433	32.2141	8.54754e-05
CC2D1B-009	1	52820559	ENSG00000154222	ENST00000485966	1.34625	2.5425	25.6444	0.000290001	0.00454828	-0.380593	-1.30188	4.03471	0.0664944
AC105399.1-202	2	78019947	ENSG00000237077	ENST00000447303	1.23375	2.35177	25.6221	0.000291055	0.00456045	0.769156	1.70427	6.57037	0.0240661
ZNF14-201	19	19821282	ENSG00000105708	ENST00000344099	1.225	2.33755	25.6087	0.000291691	0.00456855	1.02541	2.03554	18.6806	0.000888387
SEC62-005	3	169681668	ENSG00000008952	ENST00000469515	1.25	2.37841	25.5592	0.00029406	0.00459814	0.748913	1.68053	15.2214	0.00192548
C12orf65-202	12	123718302	ENSG00000130921	ENST00000366329	1.325	2.50533	25.5488	0.000294556	0.00460325	0.917771	1.88919	17.8309	0.00106484
NKTR-001	3	42642106	ENSG00000114857	ENST00000232978	2.375	5.18736	25.5364	0.000295155	0.00460975	0.201887	1.1502	0.533862	0.478352
EEF1B2-009	2	207024658	ENSG00000114942	ENST00000435123	1.0825	2.1177	25.5039	0.000296728	0.00463041	0.971621	1.96104	28.8621	0.00014137
CDC16-009	13	115000452	ENSG00000130177	ENST00000356221	1.53375	2.89537	25.4969	0.000297066	0.00463267	0.430561	1.34776	2.96773	0.10937
HIP1-001	7	75162621	ENSG00000127946	ENST00000336926	1.0275	2.03849	25.4922	0.000297298	0.00463301	0.732221	1.66119	12.7899	0.00353982
C17orf80-202	17	71228776	ENSG00000141219	ENST00000359042	1.08375	2.11954	25.449	0.000299407	0.00465515	0.821036	1.76667	23.2015	0.000367109
TLK1-001	2	171847333	ENSG00000198586	ENST00000431350	1.2335	2.35137	25.432	0.00030024	0.00466557	0.864654	1.8209	19.1231	0.000810063
WWC2-001	4	184114768	ENSG00000151718	ENST00000427431	1.73875	3.33746	25.3992	0.00030186	0.00468314	0.191691	1.1421	0.881958	0.365317
SUCLG2-004	3	67425143	ENSG00000172340	ENST00000460567	1.68	3.20428	25.375	0.000303059	0.00469541	0.876632	1.83608	13.8439	0.00269824
PSMD6-001	3	63996225	ENSG00000163636	ENST00000295901	1.055	2.07772	25.3402	0.000304799	0.00471601	0.0933074	1.06681	0.217528	0.648889
HMGB1-201	13	31036608	ENSG00000189403	ENST00000399487	1.27375	2.41789	25.3339	0.000305114	0.00472025	0.0671171	1.04762	0.148451	0.706444
ACY1-007	3	52017459	ENSG00000243989	ENST00000476351	1.47	2.77022	25.2228	0.000310742	0.00478863	0.706272	1.63158	2.48068	0.140011
CD68-201	17	7482957	ENSG00000129226	ENST00000380498	2.6975	6.48677	25.2103	0.000311386	0.00479598	1.42007	2.67599	6.49271	0.0247605
AL391535.1-201	6	6795081	ENSG00000219986	ENST00000407097	1.03625	2.05089	25.188	0.000312531	0.0048046	0.990997	1.98756	15.0065	0.00202708
KRTAP4-4-001	17	39315910	ENSG00000171396	ENST00000390661	1.03125	2.04379	25.1771	0.000313096	0.00480814	0.831252	1.77923	13.2392	0.00314826
INO80E-001	16	30007031	ENSG00000169592	ENST00000304516	1.00625	2.00868	25.1289	0.000315599	0.00483752	0.0435541	1.03065	0.0792177	0.782929
PPP1R13B-201	14	104200088	ENSG00000088808	ENST00000202556	1.49025	2.80938	25.1248	0.000315812	0.00483904	1.26967	2.41107	17.6887	0.00109822
AL022345.3-202	10	43015073	ENSG00000234420	ENST00000452075	1.75125	3.3665	25.1246	0.000315824	0.00483904	0.503017	1.41717	8.2887	0.0132695
TAZ-004	X	153639877	ENSG00000102125	ENST00000369790	1.00875	2.01217	25.1073	0.000316725	0.00484962	0.565583	1.47999	18.4097	0.000940663
AC092810.2-201	1	209405541	ENSG00000224540	ENST00000429208	1.30025	2.46272	25.0597	0.000319234	0.00487634	1.07327	2.1042	10.6942	0.00631562
FAH-201	15	80445341	ENSG00000103876	ENST00000261755	1.98125	3.94835	25.0321	0.000320695	0.00489209	1.41827	2.67265	15.9045	0.00163968
EEF1E1-002	6	8079630	ENSG00000124802	ENST00000379715	1.52375	2.87537	25.0297	0.000320822	0.00489278	0.872956	1.83141	11.2248	0.00542533
HSPA14-007	10	14891720	ENSG00000187522	ENST00000493614	1.67875	3.2015	25.0248	0.000321082	0.00489481	0.114345	1.08248	0.512196	0.487238
WBSCR22-016	7	73101150	ENSG00000071462	ENST00000430446	1.3175	2.49234	25.0128	0.000321725	0.0049015	0.418782	1.3368	7.77918	0.0157307
CDKN2C-201	1	51434367	ENSG00000123080	ENST00000396148	1.265	2.40327	25.0073	0.000322018	0.00490322	0.652132	1.57149	7.90774	0.0150625
KIAA1109-009	4	123245619	ENSG00000138688	ENST00000306802	1.525	2.87787	24.9922	0.000322826	0.00491097	0.429586	1.34685	3.65726	0.078822
FOXN2-003	2	48600499	ENSG00000170802	ENST00000495290	1.13375	2.19428	24.9777	0.000323604	0.00491825	0.279195	1.21352	3.10008	0.102515
PPARA-005	22	46572663	ENSG00000186951	ENST00000493286	1.2925	2.44952	24.9711	0.000323955	0.00492294	0.377903	1.29945	2.75253	0.121764
MCM7-202	7	99690404	ENSG00000166508	ENST00000362082	1.23	2.34567	24.9678	0.000324136	0.00492438	0.688682	1.61181	14.9782	0.0020409
MAGEA6-201	X	151869194	ENSG00000197172	ENST00000393869	2.2245	4.67349	24.9639	0.000324344	0.00492689	1.36746	2.58015	18.1063	0.00100352
PRDX4-001	X	23685563	ENSG00000123131	ENST00000379341	1.3825	2.6072	24.9143	0.000327028	0.00495882	0.556799	1.471	10.721	0.0062667
AL135933.2-201	11	29747311	ENSG00000240554	ENST00000498657	1.2475	2.3743	24.9116	0.000327177	0.0049601	0.979009	1.97111	15.2773	0.0019
C3orf14-004	3	62304648	ENSG00000114405	ENST00000462069	1.9825	3.95177	24.8485	0.000330629	0.00499682	1.11754	2.16976	15.3305	0.00187614
GLT8D4-003	3	73004366	ENSG00000172986	ENST00000491839	1.685	3.2154	24.8402	0.000331089	0.00500093	1.4422	2.71735	11.2019	0.00546059
CHD1L-002	1	146714334	ENSG00000131778	ENST00000467213	1.15125	2.22106	24.8063	0.000332962	0.00502197	0.83705	1.78639	10.6129	0.00646673
SLC29A4-001	7	5322561	ENSG00000164638	ENST00000396872	1.38125	2.60494	24.8015	0.000333229	0.005024	1.00558	2.00776	17.3223	0.00118992
SERPINE2-004	2	224839870	ENSG00000135919	ENST00000473202	1.88375	3.69033	24.7682	0.000335087	0.00504128	0.976553	1.96776	9.57665	0.00881412
AHCTF1-202	1	247002404	ENSG00000153207	ENST00000361182+ENST00000428671	1.665	3.17114	24.7444	0.000336424	0.00505559	1.00824	2.01146	10.5894	0.006511
HAUS4-004	14	23415445	ENSG00000092036	ENST00000347758	2.0725	4.20615	24.7306	0.0003372	0.00506527	0.725187	1.65311	16.6795	0.00137324
EARS2-203	16	23533335	ENSG00000103356	ENST00000449606	1.3175	2.49234	24.7082	0.000338465	0.00508095	0.601528	1.51732	17.85	0.00106047
NUP155-202	5	37291941	ENSG00000113569	ENST00000434056	1.24125	2.36403	24.6978	0.000339055	0.00508817	0.959544	1.9447	14.5622	0.00225764
AP001011.3-202	18	2655886	ENSG00000101596	ENST00000320876	1.27375	2.41789	24.689	0.000339554	0.00509264	0.717023	1.64379	8.00836	0.0145627
AC023194.1-201	8	87055331	ENSG00000243761	ENST00000465398	1.0425	2.05979	24.6783	0.000340164	0.00509846	0.876475	1.83588	15.5149	0.00179608
QSER1-202	11	32914792	ENSG00000060749	ENST00000399302	1.22375	2.33553	24.625	0.000343212	0.00513259	0.943726	1.92349	18.7256	0.000880021
OSBPL8-201	12	76745589	ENSG00000091039	ENST00000261183	1.2175	2.32543	24.6245	0.000343246	0.00513259	0.921153	1.89363	19.4887	0.000751358
PDIA5-006	3	122842913	ENSG00000065485	ENST00000472319	1.20625	2.30737	24.6157	0.000343751	0.00513615	0.8031	1.74485	15.9804	0.00161109
RBBP6-002	16	24551904	ENSG00000122257	ENST00000348022	2.4875	5.60805	24.6144	0.000343826	0.00513661	0.719216	1.64629	5.70748	0.0332948
NKTR-007	3	42661311	ENSG00000114857	ENST00000465584	1.44875	2.72971	24.6093	0.000344117	0.00513922	0.201887	1.1502	0.533862	0.478352
RANBP1-015	22	20105071	ENSG00000099901	ENST00000331821	1.265	2.40327	24.555	0.000347268	0.00517324	0.561737	1.47605	9.37999	0.00936523
OPA1-203	3	193310933	ENSG00000198836	ENST00000361715	1.26125	2.39703	24.5258	0.000348981	0.00519053	0.981129	1.97401	21.8108	0.000475485
AC021146.1-201	4	69780640	ENSG00000198277	ENST00000452537	1.13175	2.19124	24.5247	0.000349044	0.00519053	0.952682	1.93547	18.4786	0.000927046
CC2D1A-202	19	14016956	ENSG00000132024	ENST00000318003+ENST00000412841	1.1025	2.14726	24.5019	0.000350382	0.00520292	0.292322	1.22461	3.54834	0.0828815
CACNA1H-202	16	1203738	ENSG00000196557	ENST00000356546	1.11375	2.16407	24.4898	0.0003511	0.00521006	1.71198	3.27609	18.7553	0.00087457
TAOK3-202	12	118587609	ENSG00000135090	ENST00000392533	1.26875	2.40953	24.4743	0.000352015	0.00522156	0.82817	1.77543	11.6091	0.00487141
SBDS-005	7	66452731	ENSG00000126524	ENST00000414306	1.65875	3.15743	24.4237	0.000355032	0.0052559	0.475773	1.39066	15.295	0.00189203
LGTN-001	1	206764977	ENSG00000143486	ENST00000271764	1.1325	2.19238	24.403	0.000356273	0.00526981	0.263105	1.20006	3.37276	0.0899736
MAGEA6-001	X	151867214	ENSG00000197172	ENST00000329342	1.245	2.37019	24.3995	0.000356486	0.00527171	1.36746	2.58015	18.1063	0.00100352
RPP38-002	10	15139330	ENSG00000152464	ENST00000378202	1.3125	2.48372	24.3707	0.000358219	0.00528784	0.971967	1.96151	18.7755	0.00087087
RP3-402G11-002	22	50644871	ENSG00000073169	ENST00000492092	1.29375	2.45164	24.3684	0.000358358	0.00528908	0.40701	1.32594	5.85146	0.0314968
KIF5B-201	10	32297940	ENSG00000170759	ENST00000403329	1.10625	2.15285	24.3591	0.000358921	0.00529604	0.850341	1.80293	5.8778	0.0311805
IFRD2-001	3	50325163	ENSG00000214706	ENST00000417626+ENST00000429673	1.14875	2.21722	24.345	0.000359777	0.00530526	0.417494	1.33561	6.47608	0.0249122
EML3-013	11	62369690	ENSG00000149499	ENST00000439994	1.00625	2.00868	24.3011	0.000362462	0.00533211	-0.184456	-1.13639	2.9631	0.10962
ABCD3-201	1	94883933	ENSG00000117528	ENST00000394233	1.00875	2.01217	24.2982	0.000362639	0.00533378	-0.00157256	-1.00109	0.000187927	0.989277
VDAC1-003	5	133307606	ENSG00000213585	ENST00000395044	1.18	2.26577	24.2871	0.000363323	0.00533837	0.672852	1.59422	18.4901	0.000924796
AC098476.2-202	3	45720724	ENSG00000230530	ENST00000429798	1.51125	2.85057	24.1621	0.000371105	0.00542051	0.684872	1.60756	4.61733	0.0517056
MYBBP1A-001	17	4442199	ENSG00000132382	ENST00000254718	1.06625	2.09398	24.1558	0.000371507	0.00542395	0.127709	1.09256	0.942409	0.349922
FAM92A1-202	8	94712773	ENSG00000188343	ENST00000359421	1.5	2.82843	24.1507	0.000371827	0.00542655	0.511282	1.42532	6.95096	0.0209776
CCDC72-002	3	48481811	ENSG00000232112	ENST00000482214	1.175	2.25793	23.9889	0.00038222	0.0055277	0.590915	1.5062	7.75126	0.0158804
AC016831.2-201	7	130538479	ENSG00000233559	ENST00000447430	1.01375	2.01915	23.9756	0.00038309	0.00553679	0.724863	1.65274	9.8264	0.00816797
RAB22A-002	20	56884814	ENSG00000124209	ENST00000488949	1.24125	2.36403	23.971	0.000383389	0.00553972	-0.0353327	-1.02479	0.0679126	0.79861
SEC62-004	3	169684589	ENSG00000008952	ENST00000460513	1.06125	2.08674	23.8639	0.000390484	0.00562033	0.748913	1.68053	15.2214	0.00192548
OSBPL11-201	3	125247713	ENSG00000144909	ENST00000393455	1.01625	2.02265	23.8368	0.000392304	0.00563652	0.711096	1.63705	26.108	0.000220842
CTD-2270N23.1-201	15	48022338	ENSG00000213862	ENST00000396608	1.565	2.95878	23.7841	0.000395869	0.00567226	0.827128	1.77415	8.76681	0.0113616
NAP1L4-003	11	2991033	ENSG00000205531	ENST00000430811	1.36875	2.58247	23.7483	0.000398312	0.00569173	0.414758	1.33308	10.1075	0.00750583
ADAL-203	15	43622925	ENSG00000168803	ENST00000422466	1.71125	3.27444	23.739	0.000398946	0.00569859	1.04815	2.06787	10.0655	0.00760063
FAM78B-201	1	166039257	ENSG00000188859	ENST00000338353	1.8625	3.63637	23.7119	0.000400815	0.00571818	0.981009	1.97385	7.00597	0.0205709
KIAA1967-201	8	22462257	ENSG00000158941	ENST00000308511	1.0025	2.00347	23.6958	0.000401929	0.00572981	-0.364454	-1.28739	9.66558	0.0085774
GTF3A-201	13	27998773	ENSG00000122034	ENST00000441318	1.46875	2.76782	23.6883	0.000402448	0.00573365	0.842603	1.79328	12.8937	0.00344448
WDR46-003	6	33247348	ENSG00000227057	ENST00000489905	1.7875	3.45216	23.658	0.00040455	0.00575562	0.543871	1.45788	5.36164	0.0381346
RPS8-006	1	45242898	ENSG00000142937	ENST00000464658	1.63	3.09513	23.6127	0.000407729	0.00578689	0.267978	1.20412	1.06468	0.321545
AL513477.2-201	1	2283095	ENSG00000238240	ENST00000417061	1.34375	2.5381	23.5471	0.000412379	0.00583105	1.2199	2.3293	14.7983	0.00213154
RBM25-201	14	73525221	ENSG00000119707	ENST00000261973	1.105	2.15099	23.5434	0.000412641	0.00583188	1.10627	2.15288	18.5582	0.000911579
C21orf59-003	21	33974095	ENSG00000159079	ENST00000300260	1.33375	2.52057	23.5353	0.000413219	0.0058378	0.791401	1.73075	28.3579	0.00015304
TMEM56-001	1	95582894	ENSG00000152078	ENST00000370203	2.5025	5.66667	23.5176	0.000414487	0.00584928	1.83523	3.56828	16.9165	0.00130206
CEP120-001	5	122680579	ENSG00000168944	ENST00000306467	1.6025	3.03669	23.5094	0.000415076	0.00585478	1.14315	2.20862	14.6552	0.00220695
C1orf31-202	1	234509280	ENSG00000168275	ENST00000444797	1.71625	3.28581	23.5019	0.000415616	0.00586038	0.946777	1.92756	15.0997	0.00198228
DAAM1-203	14	59655399	ENSG00000100592	ENST00000360909	1.73375	3.32591	23.4687	0.000418016	0.00588757	1.17649	2.26027	8.54638	0.0121982
CACYBP-201	1	174969204	ENSG00000116161	ENST00000392063	1.09625	2.13798	23.4505	0.00041934	0.00589855	0.584849	1.49988	9.79897	0.00823617
LENG8-010	19	54962467	ENSG00000167615	ENST00000431846	1.2	2.2974	23.4339	0.00042055	0.005912	-0.0549179	-1.0388	0.105514	0.750639
RP11-351M16.1-201	10	28725185	ENSG00000224439	ENST00000455318	1.46	2.75108	23.4312	0.000420744	0.00591368	-0.200403	-1.14902	0.655843	0.433057
AC024599.1-201	10	122892604	ENSG00000236762	ENST00000433839	1.0325	2.04557	23.4252	0.000421185	0.00591638	0.998461	1.99787	27.4426	0.000177206
AL138899.2-201	1	158165423	ENSG00000229914	ENST00000439139	1.31375	2.48587	23.4239	0.000421281	0.00591688	0.897422	1.86274	14.1722	0.00248552
HSCB-005	22	29138667	ENSG00000100209	ENST00000483861	1.36125	2.56908	23.4191	0.000421628	0.00592023	0.427517	1.34492	7.63754	0.0165076
CLTC-008	17	57761267	ENSG00000141367	ENST00000472651	1.255	2.38667	23.3818	0.000424375	0.00594798	0.322263	1.25029	3.84719	0.0723032
RP11-436F9-001	7	54487137	ENSG00000213673	ENST00000444439	1.345	2.5403	23.3769	0.000424737	0.00595087	0.951516	1.9339	20.8607	0.000571049
AL590083.1-201	X	78018723	ENSG00000227645	ENST00000438336	1.76875	3.40759	23.3553	0.000426331	0.00596375	1.44033	2.71382	18.647	0.00089469
DUT-204	15	48624365	ENSG00000128951	ENST00000455976	1.91375	3.76787	23.3396	0.0004275	0.00597447	0.916925	1.88809	42.059	2.37733e-05
BXDC1-001	6	111303218	ENSG00000197498	ENST00000441448	1.63875	3.11396	23.3088	0.0004298	0.00599768	0.506163	1.42027	9.48922	0.00905431
HAUS3-202	4	2233572	ENSG00000214367	ENST00000443786	1.24875	2.37635	23.3044	0.000430128	0.00599939	-0.128473	-1.09314	0.750872	0.402397
BRD9-014	5	850406	ENSG00000028310	ENST00000493082	1.445	2.72263	23.259	0.000433546	0.00603311	0.747436	1.67881	28.9776	0.000138844
IFI16-201	1	158979712	ENSG00000163565	ENST00000295809	1.725	3.3058	23.2448	0.00043462	0.00604366	1.02899	2.0406	5.55951	0.0352707
AC009302.3-201	2	222909244	ENSG00000226331	ENST00000448062	1.0775	2.11038	23.2404	0.000434953	0.00604727	0.884369	1.84596	12.4592	0.00386443
ZNF281-002	1	200375836	ENSG00000162702	ENST00000367353	1.11375	2.16407	23.2387	0.00043509	0.00604727	0.151451	1.11069	0.795421	0.389177
RP11-87P13-001	12	83545110	ENSG00000213270	ENST00000464696	1.05875	2.08313	23.2006	0.00043799	0.0060755	0.826546	1.77343	17.8969	0.00104977
PHF6-201	X	133507342	ENSG00000156531	ENST00000394292	1.23625	2.35585	23.1518	0.000441749	0.00610954	0.554582	1.46874	10.0138	0.00771928
TTC3-201	21	38445571	ENSG00000182670	ENST00000355666	2.43125	5.39361	23.1447	0.000442294	0.00611275	0.620552	1.53746	7.89257	0.0151396
ZNF12-201	7	6728067	ENSG00000164631	ENST00000330442	1.30375	2.4687	23.1121	0.000444829	0.00614031	0.79866	1.73948	15.4605	0.00181929
DGKG-007	3	185867954	ENSG00000058866	ENST00000490452	2.61225	6.11457	23.0777	0.000447519	0.00617076	0.881609	1.84243	11.0384	0.00572035
GTF3A-002	13	27998799	ENSG00000122034	ENST00000419181	1.245	2.37019	22.9933	0.000454205	0.00623752	0.842603	1.79328	12.8937	0.00344448
VEGFA-010	6	43745909	ENSG00000112715	ENST00000493786	1.08625	2.12321	22.9905	0.000454432	0.00623914	0.655644	1.57532	5.61277	0.034544
RP4-667H12.1-201	1	210440237	ENSG00000228110	ENST00000425218	1.29625	2.4559	22.9736	0.000455781	0.00625168	0.698958	1.62333	6.21004	0.0274958
ZNF717-002	3	75785026	ENSG00000227124	ENST00000478296	2.56225	5.90628	22.9613	0.000456775	0.00626383	1.5447	2.91742	12.0566	0.0043076
NAV3-203	12	78511824	ENSG00000067798	ENST00000378640	1.01275	2.01775	22.9477	0.000457864	0.00627577	0.283506	1.21715	0.941693	0.350099
SLCO4A1-203	20	61273797	ENSG00000101187	ENST00000370512	1.03625	2.05089	22.9391	0.00045856	0.00628262	0.252737	1.19147	0.526233	0.481448
AL451063.2-206	1	163214295	ENSG00000232995	ENST00000451759	1.246	2.37183	22.9328	0.000459073	0.00628681	1.15931	2.2335	13.7677	0.00275061
RP11-385E5-001	13	19923276	ENSG00000224976	ENST00000446672	1.02875	2.04026	22.9126	0.000460709	0.00630499	0.991672	1.98849	16.1175	0.00156089
LCOR-014	10	98708899	ENSG00000196233	ENST00000498444	1.6775	3.19873	22.9037	0.000461431	0.00631097	-0.104252	-1.07494	0.155288	0.700119
SHQ1-001	3	72798430	ENSG00000144736	ENST00000325599	1.12375	2.17913	22.8689	0.000464276	0.00634021	0.134653	1.09783	0.682339	0.424145
KIAA0564-001	13	42140961	ENSG00000102763	ENST00000251030+ENST00000443483	1.39875	2.63673	22.8667	0.000464453	0.00634112	0.593704	1.50912	10.3936	0.00689548
XPO1-201	2	61705069	ENSG00000082898	ENST00000195419	1.26375	2.40119	22.8519	0.000465668	0.00635318	0.573492	1.48812	12.8742	0.00346214
RP11-278A16.1-201	13	49345759	ENSG00000225131	ENST00000419812	1.56	2.94854	22.848	0.000465988	0.0063568	1.26926	2.41037	17.0273	0.00127028
MFN2-001	1	12040369	ENSG00000116688	ENST00000235329	1.01625	2.02265	22.7986	0.000470081	0.00640124	-0.265187	-1.20179	2.31625	0.152716
ATP1B3-009	3	141622570	ENSG00000069849	ENST00000482635	1.6625	3.16565	22.7874	0.000471013	0.00640861	0.341796	1.26733	2.29256	0.154665
JTB-201	1	153946989	ENSG00000143543	ENST00000433648	1.2225	2.33351	22.7772	0.000471861	0.00641407	0.235024	1.17693	2.74878	0.121995
HNRNPAB-202	5	177631508	ENSG00000197451	ENST00000358344	1.09375	2.13428	22.7217	0.000476526	0.00645964	0.44272	1.35916	4.50938	0.0541219
C20orf199-006	20	47895179	ENSG00000177410	ENST00000428008	1.9725	3.92448	22.7174	0.000476891	0.00646334	0.663188	1.58358	18.0265	0.00102086
GTF2H1-202	11	18344114	ENSG00000110768	ENST00000418116	1.47875	2.78707	22.7101	0.000477509	0.00647018	0.587144	1.50227	8.3218	0.0131259
ARID4B-201	1	235330210	ENSG00000054267	ENST00000264183	1.5645	2.95775	22.6912	0.000479112	0.0064835	0.973447	1.96353	17.2274	0.00121511
DDX11-202	12	31226779	ENSG00000013573	ENST00000251758	2.25875	4.78577	22.6641	0.000481424	0.00650942	0.64039	1.55875	4.97371	0.0445936
ZC3H13-001	13	46528600	ENSG00000123200	ENST00000242848	2.2925	4.89904	22.6342	0.000483988	0.00653486	1.51736	2.86267	13.1284	0.00323993
IGF2BP3-001	7	23349828	ENSG00000136231	ENST00000258729	1.27875	2.42629	22.5894	0.000487862	0.00657712	0.793903	1.73376	13.7638	0.00275332
AC021876.2-201	7	23405237	ENSG00000232627	ENST00000425959	1.15375	2.22491	22.5874	0.000488037	0.00657795	1.06477	2.09184	18.0396	0.001018
RPS8-003	1	45241245	ENSG00000142937	ENST00000372209	1.51375	2.85551	22.5844	0.000488299	0.0065796	0.267978	1.20412	1.06468	0.321545
RP11-527F15-001	13	39743773	ENSG00000214823	ENST00000458481	1.25	2.37841	22.584	0.000488332	0.0065796	0.844578	1.79574	26.2725	0.000214842
AL355679.2-201	9	21695175	ENSG00000229835	ENST00000427983	1.1075	2.15472	22.5659	0.000489911	0.00659326	0.75052	1.6824	6.23681	0.0272219
AC007066.1-201	9	125791652	ENSG00000213216	ENST00000392902	1.53425	2.89638	22.5658	0.00048992	0.00659326	1.3474	2.54454	17.6699	0.00110271
RP13-235E23.1-201	6	41275904	ENSG00000213461	ENST00000394314	1.5775	2.98452	22.5592	0.000490499	0.00659874	0.313667	1.24286	2.0857	0.173082
RPL29-001	3	52027644	ENSG00000162244	ENST00000294189	1.43125	2.6968	22.5584	0.000490562	0.00659881	0.942873	1.92235	31.6536	9.2721e-05
MPP6-002	7	24613085	ENSG00000105926	ENST00000396475	1.4475	2.72735	22.5175	0.000494158	0.00663953	0.948659	1.93008	16.2469	0.00151516
AC004801.1-201	12	48448754	ENSG00000240399	ENST00000463559	1.05875	2.08313	22.498	0.000495876	0.00665783	1.30649	2.47339	14.756	0.00215353
EPB41-206	1	29213628	ENSG00000159023	ENST00000398863	1.8975	3.72567	22.4721	0.00049818	0.00668252	0.933195	1.9095	10.4393	0.00680348
RNFT2-201	12	117176096	ENSG00000135119	ENST00000319176	1.21875	2.32745	22.4514	0.000500028	0.00669865	1.29738	2.45781	18.0569	0.00101422
RALY-201	20	32659881	ENSG00000125970	ENST00000375054	1.4125	2.66198	22.4507	0.000500087	0.00669865	0.332851	1.2595	5.47992	0.0363909
RPL21P7-201	14	65733356	ENSG00000214760	ENST00000398929	1.66125	3.1629	22.4135	0.000503428	0.00673084	1.30128	2.46448	18.2072	0.000982092
CHD1L-001	1	146714334	ENSG00000131778	ENST00000369258	1.14625	2.21338	22.4103	0.000503713	0.00673084	0.83705	1.78639	10.6129	0.00646673
RBM34-009	1	235294964	ENSG00000188739	ENST00000495224	1.27125	2.41371	22.3978	0.00050485	0.00674209	0.136213	1.09902	0.253641	0.62321
CCT4-003	2	62095565	ENSG00000115484	ENST00000461540	1.9375	3.83041	22.3943	0.00050516	0.00674528	0.696412	1.62047	13.9081	0.00265502
DARS2-001	1	173793641	ENSG00000117593	ENST00000361951	1.06875	2.09762	22.3925	0.000505324	0.00674528	0.929554	1.90469	16.0496	0.00158551
PIGT-201	20	44044783	ENSG00000124155	ENST00000279035	1.15	2.21914	22.3865	0.000505869	0.00674943	-0.223347	-1.16744	1.11034	0.311791
AC005726.8-202	17	26930488	ENSG00000167524	ENST00000436679	1.07125	2.10125	22.3699	0.000507374	0.00676322	1.12185	2.17626	8.47897	0.0124684
LRP12-202	8	105501467	ENSG00000147650	ENST00000424843	1.735	3.32879	22.3649	0.000507827	0.0067681	-0.158559	-1.11617	0.226131	0.642544
ETFA-201	15	76508633	ENSG00000140374	ENST00000267950	1.00875	2.01217	22.3628	0.000508021	0.00676878	0.880417	1.84091	22.6216	0.000408389
RPA3-006	7	7676606	ENSG00000106399	ENST00000401447	1.64375	3.12477	22.3621	0.000508089	0.00676882	0.211637	1.158	1.56176	0.234118
PCNT-007	21	47856954	ENSG00000160299	ENST00000418394	1.13625	2.19809	22.3572	0.000508534	0.00677397	0.599989	1.5157	4.80734	0.047758
FCGR2A-201	1	161475255	ENSG00000143226	ENST00000429333	2.145	4.42292	22.3351	0.000510549	0.00679597	0.572277	1.48687	4.92079	0.0455723
MSH6-001	2	48010221	ENSG00000116062	ENST00000234420	1.1025	2.14726	22.3252	0.000511464	0.0068059	0.893967	1.85828	14.6107	0.00223102
OSGIN1-002	16	83986827	ENSG00000140961	ENST00000393306	1.15875	2.23264	22.3207	0.000511873	0.00681055	0.476316	1.39119	6.37391	0.025869
PTPN12-001	7	77166592	ENSG00000127947	ENST00000248594	1.415	2.6666	22.305	0.000513317	0.00682345	0.291223	1.22368	2.71339	0.124201
C2-011	6	31900125	ENSG00000166278	ENST00000494905	1.14625	2.21338	22.3034	0.000513469	0.00682389	-0.325622	-1.2532	0.665043	0.429928
TTL-002	2	113279728	ENSG00000114999	ENST00000460450	1.07125	2.10125	22.2678	0.000516762	0.00685181	0.432842	1.34989	8.28005	0.0133074
SMYD3-201	1	245912644	ENSG00000185420	ENST00000327801+ENST00000490107	1.0375	2.05267	22.2522	0.000518215	0.0068671	0.452503	1.36841	5.35464	0.038241
NGDN-202	14	23924714	ENSG00000129460	ENST00000397158+ENST00000408901	1.2825	2.4326	22.2471	0.000518694	0.00687108	0.621928	1.53893	11.8775	0.00452353
ACOT7-007	1	6341313	ENSG00000097021	ENST00000481175	1.06375	2.09036	22.218	0.000521417	0.0069	0.902846	1.86975	25.795	0.000232811
AKAP9-001	7	91570181	ENSG00000127914	ENST00000356239	2.7145	6.56366	22.2062	0.000522523	0.00691068	1.79301	3.46536	16.1034	0.00156596
ANKIB1-002	7	92000886	ENSG00000001629	ENST00000422095	1.1925	2.28548	22.1939	0.00052369	0.00692187	0.242914	1.18338	2.14913	0.167153
RP11-282A11-001	13	107516164	ENSG00000174408	ENST00000328558	1.49875	2.82598	22.1577	0.000527116	0.00696018	1.36064	2.56799	15.644	0.0017424
AC068205.1-201	11	43740226	ENSG00000243721	ENST00000498752	1.33125	2.51621	22.1517	0.000527688	0.00696614	1.18473	2.27321	17.9743	0.00103239
CCDC104-002	2	55746740	ENSG00000163001	ENST00000339012	1.1305	2.18935	22.1478	0.000528056	0.00697019	0.952087	1.93467	36.9848	4.44992e-05
GON4L-018	1	155720123	ENSG00000116580	ENST00000271883	1.315	2.48802	22.1285	0.000529905	0.00699059	0.702565	1.6274	18.2734	0.000968321
SKIV2L-009	6	31934880	ENSG00000204351	ENST00000484835	1.0975	2.13984	22.127	0.000530045	0.00699082	-0.0249129	-1.01742	0.0204335	0.888593
CHL1-011	3	415279	ENSG00000134121	ENST00000470880	1.99375	3.98271	22.0875	0.000533843	0.0070248	3.19747	9.17349	12.627	0.00369555
OR5L2-201	11	55594695	ENSG00000205030	ENST00000378397	1.07175	2.10198	22.0798	0.000534586	0.00703296	0.857213	1.81154	12.8361	0.00349698
CCT8-004	21	30428645	ENSG00000156261	ENST00000470450	1.3675	2.58023	22.0558	0.000536917	0.00705878	0.67582	1.5975	24.4681	0.000292677
DIS3L-001	15	66585555	ENSG00000166938	ENST00000319194	1.54375	2.91551	22.0282	0.000539608	0.00708282	0.820029	1.76544	14.3541	0.00237606
PRPF3-001	1	150293925	ENSG00000117360	ENST00000324862	1.6925	3.23216	22.0223	0.000540185	0.00708877	0.374499	1.29639	2.59941	0.131651
RP11-159G9-002	3	88178081	ENSG00000229729	ENST00000498458	1.19625	2.29143	22.0189	0.000540515	0.00709021	0.615172	1.53174	7.25675	0.0188305
EIF3D-201	22	36891826	ENSG00000100353	ENST00000397177	1.32875	2.51185	22.0023	0.000542138	0.00710467	0.686386	1.60925	23.3781	0.000355512
KRTCAP2-010	1	155141946	ENSG00000163463	ENST00000492892	1.33625	2.52494	21.9661	0.000545714	0.00713487	0.0629699	1.04461	0.0788627	0.783402
IFI16-204	1	158979712	ENSG00000163565	ENST00000430894	1.28	2.42839	21.9411	0.000548195	0.00715518	1.02899	2.0406	5.55951	0.0352707
C14orf179-201	14	76452096	ENSG00000119650	ENST00000238628	1.2875	2.44105	21.9248	0.000549822	0.00717177	0.587136	1.50226	8.68793	0.011653
AL356378.1-201	1	146674871	ENSG00000226015	ENST00000413611	1.0525	2.07412	21.9242	0.000549879	0.00717177	0.860883	1.81615	12.5705	0.0037514
AC012307.2-201	2	96811341	ENSG00000228873	ENST00000449242	1.34	2.53151	21.9101	0.000551292	0.0071853	1.01575	2.02196	12.5237	0.00379843
GCC2-008	2	109088270	ENSG00000135968	ENST00000462897	1.60375	3.03932	21.9075	0.000551555	0.00718658	1.56417	2.95708	40.8254	2.75306e-05
NDUFC2-202	11	77784121	ENSG00000151366	ENST00000324742	1.44375	2.72027	21.9073	0.000551578	0.00718658	-0.766656	-1.70132	5.37729	0.0378984
XRCC5-011	2	216974103	ENSG00000079246	ENST00000328063	1.945	3.85038	21.8986	0.000552451	0.00719388	0.0972846	1.06976	0.52524	0.481854
USP3-202	15	63796810	ENSG00000140455	ENST00000380324	1.435	2.70382	21.8921	0.000553102	0.00719982	0.212969	1.15907	1.62802	0.224991
TSSC1-014	2	3193096	ENSG00000032389	ENST00000496433	1.48375	2.79675	21.8921	0.000553108	0.00719982	0.497852	1.41211	6.14997	0.0281221
SPG11-001	15	44854894	ENSG00000104133	ENST00000261866	1.26	2.39496	21.8762	0.000554708	0.00721264	0.39748	1.31721	2.82639	0.117324
QARS-201	3	49133370	ENSG00000172053	ENST00000420147	1.22875	2.34364	21.8644	0.000555904	0.00722293	0.442369	1.35883	5.26697	0.0396022
CCDC58-004	3	122086671	ENSG00000160124	ENST00000498466	1.115	2.16595	21.8444	0.000557927	0.00723976	0.804667	1.74674	10.6742	0.00635249
IDH3G-006	X	153051222	ENSG00000067829	ENST00000454076	1.22375	2.33553	21.8239	0.000560011	0.00725779	-0.0394099	-1.02769	0.036989	0.850552
AC073529.1-201	X	10981960	ENSG00000234129	ENST00000433747	1.07125	2.10125	21.8119	0.000561242	0.00727046	0.855713	1.80965	17.6643	0.00110407
TSPAN14-010	10	82214078	ENSG00000108219	ENST00000372157	1.40625	2.65047	21.8085	0.000561596	0.00727341	0.467763	1.38296	4.89414	0.0460748
AC091788.1-201	2	49007741	ENSG00000232285	ENST00000416023	1.0825	2.1177	21.8077	0.000561669	0.00727353	0.85293	1.80617	16.5955	0.00139954
KIAA2018-202	3	113372086	ENSG00000176542	ENST00000478658	1.275	2.41999	21.8013	0.000562333	0.0072805	0.936872	1.91437	34.6628	6.06239e-05
RPS6KA5-201	14	91337172	ENSG00000100784	ENST00000261991	1.90125	3.73537	21.7997	0.000562493	0.00728175	1.50146	2.83128	15.6486	0.00174053
RP4-560B9.2-201	1	171731214	ENSG00000236741	ENST00000419787	1.01125	2.01566	21.7881	0.000563684	0.00729141	0.456271	1.37199	6.44571	0.0251922
CHL1-016	3	436381	ENSG00000134121	ENST00000491608	2.89125	7.41913	21.7743	0.000565107	0.00730303	3.19747	9.17349	12.627	0.00369555
CTD-2632B17-001	19	34513561	ENSG00000242787	ENST00000464389	1.1525	2.22299	21.7711	0.000565433	0.00730582	1.1612	2.23643	18.1056	0.00100369
GEN1-001	2	17935177	ENSG00000178295	ENST00000317402	1.3825	2.6072	21.7595	0.000566638	0.00731398	0.937876	1.91571	28.9769	0.000138858
SFRS7-008	2	38972035	ENSG00000115875	ENST00000432873	2.23625	4.71171	21.7241	0.000570315	0.0073467	0.991314	1.98799	75.2923	1.13921e-06
CNTROB-201	17	7835537	ENSG00000170037	ENST00000303707+ENST00000420934	1.22875	2.34364	21.7226	0.000570474	0.0073467	-0.175181	-1.12911	1.17212	0.299246
ANKRD17-205	4	73940505	ENSG00000132466	ENST00000426917	1.6125	3.05781	21.7183	0.000570924	0.00734906	0.581331	1.49623	20.0213	0.000674461
PLSCR1-012	3	146233589	ENSG00000188313	ENST00000463777	1.04375	2.06158	21.7173	0.000571025	0.00734906	0.915214	1.88585	14.3687	0.00236751
TUBA1C-201	12	49658865	ENSG00000167553	ENST00000301072	1.22625	2.33958	21.6503	0.000578074	0.00740917	0.739309	1.66938	19.5614	0.000740284
FIP1L1-202	4	54243820	ENSG00000145216	ENST00000358575	1.055	2.07772	21.6478	0.000578343	0.00741014	0.540873	1.45485	12.0652	0.00429755
UNC84A-203	7	888153	ENSG00000164828	ENST00000413514	1.115	2.16595	21.6468	0.000578448	0.00741066	0.34967	1.27427	4.7069	0.0497981
ZNF12-001	7	6728064	ENSG00000164631	ENST00000405858	1.1525	2.22299	21.6349	0.000579707	0.00742072	0.79866	1.73948	15.4605	0.00181929
LINS1-201	15	101109435	ENSG00000140471	ENST00000360903	1.06875	2.09762	21.6347	0.000579735	0.00742072	-0.312013	-1.24144	3.63735	0.0795458
RPA3-005	7	7676554	ENSG00000106399	ENST00000402771	1.45625	2.74394	21.6291	0.000580326	0.00742644	0.211637	1.158	1.56176	0.234118
AHCTF1-001	1	247002400	ENSG00000153207	ENST00000366508	1.79625	3.47316	21.6261	0.000580651	0.00742895	1.00824	2.01146	10.5894	0.006511
PKM2-208	15	72491373	ENSG00000067225	ENST00000449901	1.165	2.24233	21.6165	0.000581668	0.00743832	0.629208	1.54672	25.8401	0.000231043
C1orf9-001	1	172502357	ENSG00000094975	ENST00000263688	1.0875	2.12505	21.6137	0.000581974	0.00744007	0.742827	1.67345	12.7756	0.00355312
TMEM86B-201	19	55738116	ENSG00000180089	ENST00000327042	1.155	2.22684	21.6104	0.000582322	0.00744369	0.996718	1.99546	14.6811	0.00219306
AC027612.8-201	2	91824709	ENSG00000143429	ENST00000271699	1.56	2.94854	21.5949	0.000583986	0.00745833	1.04331	2.06096	6.71393	0.0228419
SLC39A10-001	2	196521852	ENSG00000196950	ENST00000359634	1.35875	2.56463	21.593	0.000584188	0.00745842	0.872176	1.83042	20.2728	0.000641355
USMG5-002	10	105148807	ENSG00000173915	ENST00000309579	1.34375	2.5381	21.5835	0.000585204	0.00746725	0.056676	1.04007	0.139867	0.71463
HEY2-001	6	126070726	ENSG00000135547	ENST00000368364	2.72938	6.63168	21.5718	0.000586468	0.00747922	2.44443	5.4431	18.5067	0.000921549
FAM111A-205	11	58912252	ENSG00000166801	ENST00000440740	2.02375	4.06639	21.5521	0.000588591	0.00749901	0.387063	1.30773	3.13932	0.100584
POMZP3-003	7	76239345	ENSG00000146707	ENST00000424818	1.0725	2.10307	21.5519	0.000588618	0.00749901	0.812147	1.75582	26.1505	0.000219273
RPS27A-002	2	55459814	ENSG00000143947	ENST00000404735	1.45125	2.73445	21.543	0.000589582	0.00750312	-0.222058	-1.1664	0.712575	0.414327
RP11-14N7-002	1	148928322	ENSG00000232527	ENST00000452399	1.085	2.12138	21.5359	0.000590348	0.00751121	0.604107	1.52004	4.97933	0.0444911
NR2C2AP-201	19	19312226	ENSG00000184162	ENST00000331552	1.17375	2.25597	21.5279	0.000591219	0.00751729	0.940271	1.91889	27.287	0.000181741
TARBP1-002	1	234527085	ENSG00000059588	ENST00000483404	1.1275	2.1848	21.4963	0.000594668	0.00753937	0.441811	1.35831	3.57593	0.0818298
GDAP1-201	8	75262618	ENSG00000104381	ENST00000220822	1.36125	2.56908	21.4789	0.000596578	0.00755867	1.0321	2.045	13.466	0.00296994
NUP155-001	5	37288239	ENSG00000113569	ENST00000231498	1.16125	2.23651	21.4674	0.000597842	0.00756885	0.959544	1.9447	14.5622	0.00225764
SPEN-001	1	16174359	ENSG00000065526	ENST00000375759	1.0625	2.08855	21.4472	0.000600076	0.00759248	0.872104	1.83033	12.9164	0.00342409
TRRAP-003	7	98498303	ENSG00000196367	ENST00000456197	1.72	3.29436	21.4271	0.000602303	0.00760689	0.251602	1.19053	2.02312	0.179196
SNRPB2-001	20	16710629	ENSG00000125870	ENST00000246071	1.2725	2.4158	21.3751	0.000608127	0.00766024	0.764346	1.6986	10.1039	0.00751385
AC113367.1-201	5	130325590	ENSG00000244192	ENST00000498453	1.24375	2.36813	21.3635	0.000609432	0.00767247	1.12848	2.18628	13.1334	0.00323572
FN1-011	2	216225870	ENSG00000115414	ENST00000456923	1.55	2.92817	21.3518	0.000610754	0.00768659	-0.793539	-1.73332	7.7245	0.0160255
CSAG2-203	X	151927734	ENSG00000184324	ENST00000420991+ENST00000446667	1.7925	3.46415	21.3389	0.000612206	0.00769896	2.82158	7.06938	18.1722	0.000989471
HAUS5-201	19	36103646	ENSG00000089336	ENST00000203166	1.4575	2.74632	21.3105	0.000615436	0.00772776	0.796939	1.73741	22.2239	0.000439824
C1orf211-002	1	6296300	ENSG00000225077	ENST00000441724	1.15375	2.22491	21.3003	0.000616598	0.00773896	0.739952	1.67012	7.97951	0.014704
ZNF678-005	1	227751236	ENSG00000181450	ENST00000498759	1.3	2.46229	21.2948	0.000617235	0.0077436	0.902587	1.86941	6.88117	0.0215072
NOL6-002	9	33461450	ENSG00000165271	ENST00000379470	1.01875	2.02616	21.2411	0.00062341	0.0077989	0.104262	1.07494	0.209059	0.655288
ZIC1-002	3	147111682	ENSG00000152977	ENST00000488404	2.81375	7.0311	21.2394	0.000623606	0.0078005	1.45265	2.73711	14.4831	0.00230181
RAB24-001	5	176728465	ENSG00000169228	ENST00000303251	1.29125	2.4474	21.2375	0.000623835	0.00780252	0.144451	1.10531	0.601817	0.452198
RNF213-202	17	78356227	ENSG00000173821	ENST00000427003	1.795	3.47015	21.2315	0.000624523	0.00780534	0.716214	1.64287	10.7055	0.00629498
POLR2D-002	2	128604273	ENSG00000144231	ENST00000409955	1.195	2.28945	21.2307	0.000624618	0.00780534	0.233517	1.1757	1.98495	0.183062
C7orf23-001	7	86825478	ENSG00000135185	ENST00000257637	1.1775	2.26184	21.2296	0.00062474	0.00780534	0.0243184	1.017	0.0249707	0.876944
ANKRD9-201	14	102973198	ENSG00000156381	ENST00000286918	1.24375	2.36813	21.2232	0.000625483	0.00781293	1.02359	2.03296	16.1404	0.00155268
SETD5-013	3	9489654	ENSG00000168137	ENST00000421188	1.17125	2.25207	21.2105	0.000626963	0.00782506	0.399709	1.31924	7.36335	0.0181435
TM4SF1-006	3	149089578	ENSG00000169908	ENST00000489970	4.0525	16.593	21.1893	0.000629447	0.00784539	3.36877	10.33	13.9558	0.00262345
ERCC4-002	16	14031621	ENSG00000175595	ENST00000462862	1.0525	2.07412	21.1776	0.000630811	0.00785302	0.603369	1.51926	17.38	0.00117491
ZFP62-202	5	180274611	ENSG00000196670	ENST00000389121	1.65125	3.14106	21.1753	0.000631081	0.0078542	0.722484	1.65002	28.1603	0.000157915
POMGNT1-001	1	46654355	ENSG00000085998	ENST00000371984	1.63625	3.10857	21.1524	0.000633784	0.00787553	0.0349776	1.02454	0.0328554	0.859046
ZBTB8OS-001	1	33086421	ENSG00000176261	ENST00000468695	1.41875	2.67354	21.1467	0.000634454	0.00787862	0.0781775	1.05568	0.111945	0.743443
SLCO4A1-201	20	61273797	ENSG00000101187	ENST00000217159	1.0575	2.08132	21.1336	0.000636009	0.00789366	0.252737	1.19147	0.526233	0.481448
USP37-009	2	219341666	ENSG00000135913	ENST00000475553	1.2075	2.30937	21.0906	0.000641128	0.00793964	0.936822	1.91431	31.9009	8.94398e-05
SCLY-005	2	238987206	ENSG00000132330	ENST00000497951	1.03	2.04202	21.0898	0.000641223	0.00793964	0.336772	1.26293	1.46317	0.248628
PCNA-001	20	5095599	ENSG00000132646	ENST00000379143	1.405	2.64818	21.0672	0.000643929	0.00796371	0.942896	1.92238	17.215	0.00121844
FAM48A-021	13	37583630	ENSG00000102710	ENST00000475892	1.45	2.73208	21.0558	0.000645306	0.00797559	-0.0665209	-1.04719	0.14237	0.712213
PCBD1-001	10	72643267	ENSG00000166228	ENST00000299299	1.105	2.15099	21.0374	0.000647523	0.00799526	0.868498	1.82576	15.8152	0.00167409
ENAH-006	1	225680538	ENSG00000154380	ENST00000366844	1.345	2.5403	21.003	0.000651707	0.00803655	1.22735	2.34136	16.4637	0.00144201
NXT2-002	X	108780105	ENSG00000101888	ENST00000372106	1.73875	3.33746	20.9956	0.000652607	0.0080442	0.446873	1.36308	3.48645	0.0853014
AL139132.1-201	1	179070798	ENSG00000228449	ENST00000438080	1.52625	2.88036	20.9942	0.000652777	0.00804505	1.35952	2.566	15.1196	0.00197284
COMMD1-005	2	62228114	ENSG00000173163	ENST00000427417	1.79125	3.46115	20.9852	0.000653878	0.00805382	0.444274	1.36063	4.1088	0.0643553
AC005726-005	17	26937206	ENSG00000167524	ENST00000494272	2.03625	4.10178	20.9822	0.000654253	0.00805501	1.12185	2.17626	8.47897	0.0124684
CAMSAP1L1-001	1	200708686	ENSG00000118200	ENST00000236925+ENST00000358823	1.10375	2.14913	20.9788	0.000654661	0.0080584	0.752396	1.68459	11.143	0.00555258
LRRC42-001	1	54412026	ENSG00000116212	ENST00000319223	1.31625	2.49018	20.9702	0.000655721	0.00806868	0.0930665	1.06663	0.257308	0.620735
LPAR2-201	19	19734468	ENSG00000064547	ENST00000407877	1.18125	2.26773	20.9466	0.000658631	0.00809231	1.16376	2.2404	15.4278	0.0018334
CYCS-001	7	25159710	ENSG00000172115	ENST00000305786	1.0625	2.08855	20.9378	0.000659721	0.00810061	0.951231	1.93352	22.8016	0.00039502
SSX2IP-201	1	85115619	ENSG00000117155	ENST00000370612	1.41375	2.66429	20.9178	0.000662189	0.008122	0.601077	1.51685	19.9117	0.000689517
RPP30-006	10	92635315	ENSG00000148688	ENST00000414836	1.5875	3.00528	20.9132	0.000662763	0.00812668	0.186605	1.13808	1.03325	0.328515
ARAP1-007	11	72396120	ENSG00000186635	ENST00000393605	1.3225	2.50099	20.9064	0.000663617	0.00813427	-0.296283	-1.22798	1.3818	0.261525
SLMAP-001	3	57741957	ENSG00000163681	ENST00000295951	1.14625	2.21338	20.9059	0.00066368	0.00813427	0.637531	1.55566	14.4333	0.00233013
AC132942.1-201	17	3568514	ENSG00000240898	ENST00000486753	2.3375	5.05426	20.9056	0.000663715	0.00813427	2.25356	4.76859	15.4928	0.0018055
PSMD4-202	1	151227233	ENSG00000159352	ENST00000426273	1.90875	3.75484	20.9026	0.000664086	0.00813682	0.00318587	1.00221	0.000341827	0.985539
CHL1-001	3	238279	ENSG00000134121	ENST00000256509	4.62675	24.7053	20.8968	0.000664814	0.00814141	3.19747	9.17349	12.627	0.00369555
AL109627.1-201	1	16567708	ENSG00000233929	ENST00000421314	1.58125	2.99229	20.8388	0.000672097	0.00820263	1.31287	2.48436	16.8037	0.00133539
AL049757-001	22	43180468	ENSG00000229608	ENST00000441462	1.08875	2.1269	20.8226	0.000674149	0.0082233	0.916482	1.88751	17.0437	0.00126566
IFI16-002	1	158979708	ENSG00000163565	ENST00000368132+ENST00000392247	1.46875	2.76782	20.8175	0.000674803	0.0082277	1.02899	2.0406	5.55951	0.0352707
DDX18-003	2	118579723	ENSG00000088205	ENST00000415038	1.38625	2.61398	20.8117	0.000675534	0.00823321	0.886528	1.84872	27.7296	0.000169179
CPNE1-015	20	34213966	ENSG00000214078	ENST00000415920	1.19875	2.29541	20.8019	0.000676786	0.00824573	0.048987	1.03454	0.0665443	0.800601
RP1-224A6.1-201	1	22357149	ENSG00000218510	ENST00000404210	1.4825	2.79433	20.7749	0.000680241	0.00827477	0.428987	1.34629	1.82092	0.200947
FGFRL1-201	4	1006237	ENSG00000127418	ENST00000264748	1.14125	2.20572	20.7616	0.000681948	0.00829115	0.700874	1.62549	9.92913	0.00791837
AL160471.2-201	14	55471531	ENSG00000233924	ENST00000415189	1.255	2.38667	20.7543	0.000682883	0.00829638	1.03467	2.04865	14.529	0.00227608
AL590094.1-202	1	91297426	ENSG00000233593	ENST00000443802	1.6	3.03143	20.752	0.000683174	0.00829816	0.675426	1.59707	4.32178	0.0586509
HMCN1-201	1	185703683	ENSG00000143341	ENST00000367492	2.79875	6.95837	20.7417	0.000684507	0.00830979	2.50615	5.68102	17.7637	0.00108046
AC013283.1-201	12	99018036	ENSG00000166130	ENST00000299157	1.07375	2.1049	20.739	0.000684856	0.00831123	1.07803	2.11116	16.9968	0.00127893
AKAP9-206	7	91709344	ENSG00000127914	ENST00000414321	1.08888	2.12708	20.7384	0.000684936	0.00831123	1.79301	3.46536	16.1034	0.00156596
ZCCHC9-201	5	80597402	ENSG00000131732	ENST00000380199	2.1175	4.33941	20.7296	0.000686073	0.00831843	0.392493	1.31266	2.56177	0.134232
AC010492.1-201	19	54732911	ENSG00000235081	ENST00000450182	1.555	2.93834	20.7197	0.000687362	0.00832859	1.41522	2.66701	12.2484	0.00408945
FKBP1A-003	20	1350228	ENSG00000088832	ENST00000460490	1.505	2.83825	20.706	0.00068914	0.00834593	0.196261	1.14572	0.872201	0.367896
PMPCB-004	7	102937904	ENSG00000105819	ENST00000453466	1.84	3.5801	20.698	0.000690183	0.00835503	0.435551	1.35243	5.88735	0.0310667
AL031664.2-201	20	17497488	ENSG00000232333	ENST00000457576	1.11375	2.16407	20.6771	0.000692913	0.00837707	0.91388	1.88411	13.0719	0.00328787
ERCC3-005	2	128014866	ENSG00000163161	ENST00000426778	1.275	2.41999	20.647	0.000696867	0.0084097	0.409822	1.32852	8.03895	0.0144146
IARS2-201	1	220267444	ENSG00000067704	ENST00000302637+ENST00000366922	1.1125	2.1622	20.6189	0.000700593	0.00844786	1.02814	2.03939	18.62	0.000899777
RPL5-001	1	93297615	ENSG00000122406	ENST00000370321	1.53	2.88786	20.5921	0.000704157	0.00848133	0.29844	1.22981	2.82334	0.117503
ROCK2-001	2	11319887	ENSG00000134318	ENST00000315872	2.04875	4.13747	20.5895	0.000704498	0.00848454	1.26613	2.40516	15.0749	0.00199407
CDYL-201	6	4776683	ENSG00000153046	ENST00000397586	1.06625	2.09398	20.5743	0.00070654	0.00850398	0.111814	1.08059	0.702997	0.417397
HECTD1-202	14	31569324	ENSG00000092148	ENST00000399321	1.58125	2.99229	20.5635	0.000707985	0.00851588	0.593823	1.50924	9.12545	0.0101396
AC008249.1-201	3	190342384	ENSG00000231047	ENST00000450607	2.3175	4.98468	20.5507	0.000709713	0.00852876	2.14479	4.42229	18.1085	0.00100305
SMARCE1-003	17	38784732	ENSG00000073584	ENST00000469334	2.0425	4.11959	20.5216	0.00071364	0.00856037	0.00521069	1.00362	0.000892448	0.976636
AP006587.1-201	11	49896500	ENSG00000236645	ENST00000416655	1.13375	2.19428	20.5186	0.000714053	0.00856229	0.961282	1.94704	11.3655	0.00521443
MYST3-001	8	41786997	ENSG00000083168	ENST00000265713	1.22	2.32947	20.4994	0.000716661	0.00857656	0.726467	1.65458	22.7063	0.000402036
CRB1-202	1	197411300	ENSG00000134376	ENST00000441494	1.18	2.26577	20.4649	0.000721385	0.00861659	0.955357	1.93906	1.72666	0.212254
PSPC1-005	13	20249528	ENSG00000121390	ENST00000492741	1.38125	2.60494	20.4361	0.000725359	0.00865236	-0.183769	-1.13585	0.650941	0.434738
AL158200.1-201	X	56763675	ENSG00000237748	ENST00000421129	1.7625	3.39286	20.4084	0.000729195	0.0086873	1.48922	2.80738	14.4242	0.00233538
EVI1-015	3	168838676	ENSG00000085276	ENST00000461430	1.0025	2.00347	20.3916	0.000731543	0.00870355	-0.0779516	-1.05552	0.0327531	0.859263
CTTN-003	11	70268222	ENSG00000085733	ENST00000393747	1.115	2.16595	20.3885	0.000731965	0.00870676	0.239333	1.18045	1.60719	0.22781
MRPL24-001	1	156707095	ENSG00000143314	ENST00000361531	1.41875	2.67354	20.3813	0.000732972	0.00871604	0.469271	1.38441	9.83189	0.00815439
PARP16-001	15	65550432	ENSG00000138617	ENST00000261888	1.81375	3.51555	20.3711	0.000734406	0.00872723	0.99356	1.99109	18.085	0.00100813
P4HB-201	17	79801037	ENSG00000185624	ENST00000436463+ENST00000450722	1.16375	2.24039	20.3209	0.000741492	0.00878884	0.363422	1.28647	9.72124	0.00843304
EXOSC10-003	1	11126678	ENSG00000171824	ENST00000474216	1.4525	2.73682	20.3197	0.000741661	0.00878934	0.855538	1.80943	40.7385	2.78205e-05
TTC8-206	14	89307872	ENSG00000165533	ENST00000358622	1.17125	2.25207	20.298	0.000744741	0.00881948	0.0195845	1.01367	0.00528789	0.943172
MCTS1-001	X	119737835	ENSG00000232119	ENST00000371317	1.31875	2.4945	20.2772	0.000747713	0.00884648	0.0210136	1.01467	0.00805122	0.929913
SNRPD3-201	22	24953636	ENSG00000100028	ENST00000448916	1.28875	2.44316	20.2608	0.000750067	0.00886421	0.118164	1.08535	0.321472	0.580683
PSRC1-201	1	109822176	ENSG00000134222	ENST00000369909+ENST00000438534	1.5875	3.00528	20.2207	0.000755867	0.00891176	0.462361	1.3778	6.52373	0.0244803
LRCH4-004	7	100169855	ENSG00000077454	ENST00000485071	1.30875	2.47727	20.2118	0.00075715	0.00892322	0.305528	1.23587	2.43937	0.143075
NHP2L1-008	22	42070929	ENSG00000100138	ENST00000402458+ENST00000454801	1.4575	2.74632	20.1815	0.000761581	0.00895523	0.216518	1.16193	1.60834	0.227652
COMMD1-007	2	62132782	ENSG00000173163	ENST00000471704	1.23375	2.35177	20.157	0.00076517	0.00899101	0.444274	1.36063	4.1088	0.0643553
RPS27L-003	15	63446052	ENSG00000185088	ENST00000455271	1.29375	2.45164	20.1144	0.000771474	0.00904473	-0.419521	-1.33748	3.96587	0.0685592
TTC3-020	21	38563635	ENSG00000182670	ENST00000428693	2.6	6.06287	20.1041	0.000773012	0.0090563	0.620552	1.53746	7.89257	0.0151396
EPB41-204	1	29338333	ENSG00000159023	ENST00000398850	1.4675	2.76542	20.096	0.000774215	0.00906485	0.933195	1.9095	10.4393	0.00680348
PHF19-003	9	123631865	ENSG00000119403	ENST00000312189	1.62125	3.07641	20.088	0.000775402	0.00907135	-0.00933675	-1.00649	0.00192283	0.965711
RBM22-202	5	150070356	ENSG00000086589	ENST00000447771	1.12875	2.18669	20.0488	0.000781297	0.00911434	-0.472622	-1.38763	4.51154	0.0540722
RAD18-001	3	8918760	ENSG00000070950	ENST00000264926	1.025	2.03496	20.0472	0.00078154	0.0091144	0.684116	1.60672	10.6025	0.00648625
SFRS18-007	6	99845927	ENSG00000132424	ENST00000369239	1.59	3.01049	20.0082	0.000787446	0.00916467	0.263081	1.20004	0.775343	0.395051
AKAP9-005	7	91712890	ENSG00000127914	ENST00000435423	1.79875	3.47919	20.0059	0.000787794	0.0091678	1.79301	3.46536	16.1034	0.00156596
ATRX-204	X	76937807	ENSG00000085224	ENST00000400861	1.95775	3.88456	19.9757	0.000792414	0.00920463	0.735741	1.66525	4.51043	0.0540978
PCGF6-003	10	105062553	ENSG00000156374	ENST00000337211	1.01625	2.02265	19.974	0.000792677	0.00920598	0.0574926	1.04066	0.0740201	0.789977
CYTSA-001	22	24666808	ENSG00000100014	ENST00000314328	1.6475	3.1329	19.9609	0.000794684	0.00922259	0.559082	1.47333	6.43035	0.0253352
Z99755.1-201	22	35590692	ENSG00000243453	ENST00000458450	1.16125	2.23651	19.9473	0.000796783	0.00923811	1.03326	2.04665	13.8547	0.00269096
FKBP2-202	11	64009588	ENSG00000173486	ENST00000394540	1.6025	3.03669	19.9272	0.000799888	0.00925791	0.565746	1.48015	9.89238	0.00800662
FBXO44-007	1	11716122	ENSG00000132879	ENST00000475435	1.74875	3.36067	19.9262	0.000800047	0.00925869	0.10212	1.07335	0.145999	0.708754
GBE1-006	3	81583818	ENSG00000114480	ENST00000484687	2.29875	4.92031	19.8955	0.000804826	0.00928981	0.638694	1.55692	5.45058	0.0368145
SYNE2-207	14	64682672	ENSG00000054654	ENST00000441438	1.60125	3.03406	19.8903	0.00080563	0.00929664	1.26176	2.39788	12.3097	0.00402242
BOD1L-001	4	13570362	ENSG00000038219	ENST00000040738	1.70625	3.26312	19.8895	0.000805755	0.00929664	1.56493	2.95862	18.1943	0.000984814
MRPL24-002	1	156707097	ENSG00000143314	ENST00000368211	2.11625	4.33566	19.8891	0.000805822	0.00929664	0.469271	1.38441	9.83189	0.00815439
RP11-844E22-006	3	52570621	ENSG00000168273	ENST00000476842	1.265	2.40327	19.8638	0.000809789	0.00933116	0.446593	1.36282	1.69029	0.216837
RBM17-011	10	6154665	ENSG00000134453	ENST00000476706	1.29	2.44528	19.855	0.000811179	0.0093417	-0.135755	-1.09867	0.806009	0.386133
WDR77-202	1	111982896	ENSG00000116455	ENST00000421211	1.28	2.42839	19.8506	0.000811877	0.00934636	0.339078	1.26495	2.07879	0.173744
ZNF440-001	19	11925099	ENSG00000171295	ENST00000304060	1.09375	2.13428	19.846	0.000812592	0.00935115	0.862242	1.81786	15.0026	0.00202896
RPL10A-005	6	35436185	ENSG00000198755	ENST00000467020	1.15375	2.22491	19.8399	0.000813559	0.00935865	0.838303	1.78795	22.123	0.000448237
ERGIC3-004	20	34129818	ENSG00000125991	ENST00000476926	1.06375	2.09036	19.8343	0.000814452	0.00936612	-0.133709	-1.09711	1.28848	0.277456
MYO15B-202	17	73592471	ENSG00000188126	ENST00000293201	1.3545	2.55708	19.8298	0.000815157	0.00937234	0.887012	1.84934	5.49703	0.0361467
FCGR2A-011	1	161476441	ENSG00000143226	ENST00000471026	1.27625	2.42209	19.8046	0.00081916	0.00940145	0.572277	1.48687	4.92079	0.0455723
POLR2H-009	3	184081222	ENSG00000163882	ENST00000429568	1.01	2.01391	19.8026	0.000819485	0.00940345	0.3626	1.28574	5.06178	0.0430199
C20orf3-002	20	24943561	ENSG00000101474	ENST00000451442	1.32375	2.50316	19.7964	0.000820482	0.00940628	0.96898	1.95746	14.8012	0.00213006
VDAC1-002	5	133307606	ENSG00000213585	ENST00000265333	1.52875	2.88536	19.7755	0.00082382	0.0094324	0.672852	1.59422	18.4901	0.000924796
GAPDH-004	12	6643698	ENSG00000111640	ENST00000396856+ENST00000458000	1.24	2.36199	19.7417	0.000829267	0.0094758	0.366612	1.28932	6.56914	0.0240769
C3orf32-014	3	8705427	ENSG00000125046	ENST00000470009	1.57875	2.98711	19.7269	0.000831665	0.00949492	-0.078696	-1.05606	0.0474223	0.831097
HNRPDL-201	4	83345782	ENSG00000152795	ENST00000349655	1.37	2.58471	19.7267	0.000831698	0.00949492	-0.0240966	-1.01684	0.0179459	0.895548
IFI16-202	1	158979712	ENSG00000163565	ENST00000340979	1.0125	2.0174	19.7228	0.000832339	0.00949863	1.02899	2.0406	5.55951	0.0352707
MLL5-204	7	104654637	ENSG00000005483	ENST00000351043	2.015	4.04181	19.719	0.000832951	0.00950204	0.558896	1.47314	5.27799	0.0394279
PEG10-201	7	94294047	ENSG00000242265	ENST00000465184	1.385	2.61172	19.6807	0.000839206	0.00955744	1.05981	2.08465	14.9887	0.00203579
ACY1-201	3	52017563	ENSG00000243989	ENST00000232907+ENST00000404366	1.1	2.14355	19.678	0.000839643	0.0095592	0.706272	1.63158	2.48068	0.140011
B4GALT4-002	3	118930589	ENSG00000121578	ENST00000359213	1.02125	2.02968	19.6532	0.00084373	0.00959622	0.654589	1.57417	16.7638	0.00134741
GARNL1-205	14	36007559	ENSG00000174373	ENST00000389698	1.3375	2.52713	19.6454	0.000845017	0.00960516	0.237084	1.17861	0.959168	0.345823
MRPL22-001	5	154320630	ENSG00000082515	ENST00000439747	1.3725	2.58919	19.6348	0.000846767	0.0096203	0.960757	1.94633	21.6421	0.00049101
CD55-006	1	207498003	ENSG00000196352	ENST00000476590	1.20425	2.30417	19.6108	0.000850768	0.00965144	0.814489	1.75868	7.35849	0.0181742
RNF19A-202	8	101269288	ENSG00000034677	ENST00000395984	1.66	3.16017	19.5841	0.00085523	0.00968868	0.804633	1.7467	10.4134	0.00685537
GAPDH-009	12	6643985	ENSG00000111640	ENST00000460556	1.14375	2.20955	19.5807	0.000855794	0.00969315	0.366612	1.28932	6.56914	0.0240769
FAM60A-202	12	31435232	ENSG00000139146	ENST00000395766	1.62125	3.07641	19.5669	0.000858114	0.00970795	1.04108	2.05777	18.3125	0.000960305
ARID3B-001	15	74833546	ENSG00000179361	ENST00000346246+ENST00000395077	1.10825	2.15584	19.5421	0.000862304	0.00973908	1.13168	2.19113	17.8605	0.00105805
AC063943.3-201	12	121031818	ENSG00000242137	ENST00000495697	1.05875	2.08313	19.5411	0.000862471	0.00973911	1.01191	2.01657	16.7703	0.00134544
RP11-327I22-001	9	43064966	ENSG00000176057	ENST00000417703	1.09625	2.13798	19.5359	0.000863353	0.00974611	1.14224	2.20723	12.8323	0.00350048
AKAP9-201	7	91687483	ENSG00000127914	ENST00000265737	2.19313	4.57295	19.5317	0.000864067	0.00975226	1.79301	3.46536	16.1034	0.00156596
TSPAN14-003	10	82214086	ENSG00000108219	ENST00000372164	2.12375	4.35825	19.5085	0.000868016	0.00978485	0.467763	1.38296	4.89414	0.0460748
CRBN-003	3	3190676	ENSG00000113851	ENST00000491834	1.2475	2.3743	19.5073	0.000868213	0.00978559	0.0825907	1.05892	0.315849	0.58397
TMCO1-201	1	165696779	ENSG00000143183	ENST00000392129	1.11875	2.17159	19.5048	0.000868648	0.00978858	0.368892	1.29136	5.15089	0.0414943
EIF3J-201	15	44829333	ENSG00000104131	ENST00000424492	1.2875	2.44105	19.5028	0.000868992	0.00978958	0.998701	1.9982	10.6611	0.00637668
IRAK1-201	X	153275960	ENSG00000184216	ENST00000393682	1.0575	2.08132	19.4948	0.000870346	0.00980002	0.561288	1.47559	7.35541	0.0181937
UFD1L-004	22	19438148	ENSG00000070010	ENST00000466373	1.51875	2.86543	19.4729	0.000874115	0.00982803	0.662964	1.58333	14.5475	0.00226575
FAM128A-001	2	132241533	ENSG00000173272	ENST00000309451	1.4625	2.75586	19.4431	0.000879256	0.00986777	-0.0548874	-1.03878	0.12041	0.734316
SRRT-002	7	100472748	ENSG00000087087	ENST00000388793+ENST00000457580	1.20375	2.30338	19.4363	0.000880428	0.00987403	0.937112	1.91469	16.0956	0.00156878
AC110615.2-201	4	76871883	ENSG00000224588	ENST00000436184	1.751	3.36592	19.435	0.000880667	0.00987403	1.5882	3.00675	16.685	0.00137156
WDR90-202	16	715571	ENSG00000161996	ENST00000315764	1.22375	2.33553	19.4271	0.000882032	0.00988319	0.458277	1.3739	12.4952	0.00382744
BRSK2-203	11	1432382	ENSG00000174672	ENST00000382179	1.17625	2.25989	19.4148	0.000884169	0.00990039	0.676508	1.59827	4.89427	0.0460724
IVNS1ABP-004	1	185266903	ENSG00000116679	ENST00000475046	2.15125	4.44213	19.4098	0.000885044	0.00990633	1.2508	2.37973	9.47014	0.00910775
LIG1-201	19	48618703	ENSG00000105486	ENST00000263274	1.005	2.00694	19.3944	0.000887738	0.00992874	0.985178	1.97956	18.1608	0.000991891
VPS13B-201	8	100025494	ENSG00000132549	ENST00000395996	1.16625	2.24428	19.3931	0.000887977	0.00993045	0.344139	1.26939	2.62248	0.130099
EIF3F-201	11	8008867	ENSG00000175390	ENST00000309828	1.00875	2.01217	19.3784	0.000890557	0.00995252	0.647725	1.5667	16.9567	0.00129043
CKS1B-005	1	154949775	ENSG00000173207	ENST00000471245	1.375	2.59368	19.3748	0.000891174	0.00995651	0.54148	1.45546	10.8323	0.00606844
SCARB1-203	12	125262186	ENSG00000073060	ENST00000376788	1.2325	2.34974	19.3443	0.000896572	0.00999938	0.20061	1.14918	0.378954	0.54912
TCF25-202	16	89940019	ENSG00000141002	ENST00000310554	-2.46375	-5.51649	446.256	9.21282e-11	2.03621e-07	-0.186949	-1.13835	0.492201	0.495699
ACTN4-202	19	39138327	ENSG00000130402	ENST00000445727	-3.09125	-8.52234	359.312	3.21003e-10	4.49913e-07	-0.21644	-1.16186	0.600074	0.452839
SUPT6H-202	17	26989302	ENSG00000109111	ENST00000347486	-2.1525	-4.44598	344.649	4.07722e-10	5.20661e-07	-0.0457191	-1.0322	0.105201	0.750996
RBM39-042	20	34328380	ENSG00000131051	ENST00000493853	-1.34625	-2.5425	330.736	5.16353e-10	6.22007e-07	0.140121	1.102	0.823079	0.381301
ZEB1-005	10	31608169	ENSG00000148516	ENST00000483752	-2.93463	-7.64557	329.389	5.28566e-10	6.22007e-07	-1.16802	-2.24703	4.94448	0.045131
PGPEP1-201	19	18451397	ENSG00000130517	ENST00000252813	-2.84	-7.1602	296.924	9.56688e-10	9.01247e-07	-0.853581	-1.80698	17.1077	0.00124776
NXF1-202	11	62567794	ENSG00000162231	ENST00000439713	-2.67375	-6.38086	269.734	1.65357e-09	1.29486e-06	-0.115522	-1.08337	0.606927	0.450329
FBXW4-005	10	103427643	ENSG00000107829	ENST00000431477	-2.0725	-4.20615	263.138	1.90347e-09	1.45844e-06	-0.821891	-1.76772	17.2976	0.00119642
RUSC2-002	9	35538977	ENSG00000198853	ENST00000468041	-2.33875	-5.05864	258.043	2.127e-09	1.57714e-06	-1.00576	-2.008	18.3065	0.000961518
MBTPS1-201	16	84087686	ENSG00000140943	ENST00000347334	-2.5	-5.65685	239.237	3.26629e-09	2.15744e-06	-0.647897	-1.56688	7.87438	0.0152327
FAM129B-002	9	130269451	ENSG00000136830	ENST00000468379	-2.045	-4.12673	233.713	3.72773e-09	2.26681e-06	-0.870441	-1.82822	8.95802	0.0106898
PLEKHM2-004	1	16011036	ENSG00000116786	ENST00000462455	-2.35	-5.09824	232.238	3.86354e-09	2.30071e-06	-0.668319	-1.58922	13.4685	0.00296804
AP2M1-018	3	183897852	ENSG00000161203	ENST00000490151	-2.3875	-5.2325	223.823	4.75891e-09	2.59214e-06	-0.406463	-1.32543	8.62502	0.0118917
NISCH-202	3	52489524	ENSG00000010322	ENST00000414197	-2.2	-4.59479	217.683	5.56704e-09	2.91319e-06	-0.7455	-1.67656	10.847	0.00604281
LUC7L2-008	7	139044654	ENSG00000146963	ENST00000435096	-2.36	-5.1337	210.016	6.81233e-09	3.38265e-06	0.706157	1.63145	12.7027	0.00362222
PDE4DIP-009	1	145074846	ENSG00000178104	ENST00000369345	-2.61762	-6.13739	200.387	8.86784e-09	4.08962e-06	-0.276092	-1.21091	1.01275	0.333177
AGPAT1-007	6	32137942	ENSG00000204310	ENST00000476663	-1.9975	-3.99307	199.834	9.00639e-09	4.12392e-06	-0.174945	-1.12892	0.954401	0.346982
EXOC6B-201	2	72692252	ENSG00000144036	ENST00000290144	-1.67875	-3.2015	196.078	1.00176e-08	4.51499e-06	-0.219539	-1.16436	1.40072	0.258447
UBXN7-008	3	196120452	ENSG00000163960	ENST00000413584	-2.585	-6.00016	193.078	1.09217e-08	4.74888e-06	-0.547773	-1.46183	7.02078	0.020463
RANBP6-002	9	6013498	ENSG00000137040	ENST00000485372	-1.3075	-2.47512	191.194	1.15379e-08	4.91055e-06	-0.491833	-1.40623	4.7524	0.0488614
YIPF3-005	6	43480499	ENSG00000137207	ENST00000455768	-1.50875	-2.84563	190.968	1.16145e-08	4.91055e-06	-0.489426	-1.40389	8.47625	0.0124794
FTSJD2-002	6	37400996	ENSG00000137200	ENST00000455891	-1.61875	-3.07109	178.853	1.67514e-08	6.26934e-06	-0.273489	-1.20873	2.21438	0.161319
KIAA0652-204	11	46638826	ENSG00000175224	ENST00000395549	-1.6675	-3.17664	177.474	1.74905e-08	6.40452e-06	-0.872639	-1.83101	32.3375	8.39705e-05
ARHGEF6-001	X	135747706	ENSG00000129675	ENST00000250617	-3.228	-9.36968	177.46	1.74978e-08	6.40452e-06	-2.35349	-5.11058	10.8137	0.00610115
ATP6V0A1-203	17	40610862	ENSG00000033627	ENST00000393829	-3.49	-11.2356	176.533	1.80161e-08	6.53185e-06	-0.923745	-1.89703	14.4887	0.00229866
SEC31A-205	4	83784450	ENSG00000138674	ENST00000436790	-1.16375	-2.24039	163.931	2.71976e-08	8.44817e-06	-0.585502	-1.50056	10.4848	0.0067132
AC009238.2-201	2	96101881	ENSG00000227120	ENST00000442165+ENST00000446969	-3.804	-13.9675	162.533	2.85207e-08	8.69466e-06	NA	NA	NA	NA
ABCF3-005	3	183903984	ENSG00000161204	ENST00000498136	-1.535	-2.89788	157.309	3.41792e-08	9.99547e-06	-0.505168	-1.41929	7.44716	0.0176241
DHX16-003	6	30632907	ENSG00000204560	ENST00000415603	-1.19875	-2.29541	157.142	3.43805e-08	1.00034e-05	0.315187	1.24417	4.9828	0.044428
TAOK2-201	16	29985222	ENSG00000149930	ENST00000416441	-1.34	-2.53151	156.747	3.4862e-08	1.00924e-05	-0.887801	-1.85035	46.122	1.50019e-05
CSRNP3-005	2	166326216	ENSG00000178662	ENST00000464503	-1.07825	-2.11147	155.404	3.6562e-08	1.0224e-05	-2.15592	-4.45654	14.9913	0.00203452
USP19-008	3	49154737	ENSG00000172046	ENST00000491859	-2.31875	-4.989	155.088	3.6975e-08	1.03144e-05	-0.308043	-1.23803	4.24243	0.0607024
RHBDD2-006	7	75508322	ENSG00000005486	ENST00000454791	-1.975	-3.93128	152.3	4.08737e-08	1.09501e-05	-0.503637	-1.41778	11.3921	0.00517559
ATP13A1-008	19	19770750	ENSG00000105726	ENST00000487364	-1.97375	-3.92788	152.152	4.10937e-08	1.09835e-05	-0.381334	-1.30255	6.93981	0.0210612
TIA1-010	2	70456030	ENSG00000116001	ENST00000496452	-3.05412	-8.30583	151.795	4.16307e-08	1.10752e-05	-0.516487	-1.43047	7.39462	0.0179476
FAM40A-008	1	110581716	ENSG00000143093	ENST00000488302	-1.76	-3.38698	151.398	4.22372e-08	1.10829e-05	-0.746789	-1.67805	27.7786	0.000167852
RSBN1-002	1	114307238	ENSG00000081019	ENST00000476412	-1.8975	-3.72567	148.397	4.71678e-08	1.18621e-05	-0.780009	-1.71714	8.09926	0.0141278
ARL6IP5-004	3	69134193	ENSG00000144746	ENST00000485444	-2.85475	-7.23378	147.463	4.88379e-08	1.20495e-05	-0.18857	-1.13963	0.568931	0.464545
GBA2-008	9	35744294	ENSG00000070610	ENST00000489025	-1.96375	-3.90075	146.363	5.08955e-08	1.24191e-05	0.522473	1.43642	4.56315	0.0529019
SEC61B-002	9	101984346	ENSG00000106803	ENST00000498603	-1.4175	-2.67122	145.78	5.20267e-08	1.26415e-05	-0.220818	-1.16539	1.8323	0.199635
DGCR2-201	22	19048275	ENSG00000070413	ENST00000447928	-2.28125	-4.86099	145.373	5.28325e-08	1.26739e-05	-0.496966	-1.41124	9.24472	0.00976777
AP001011.3-201	18	2655886	ENSG00000101596	ENST00000261598	-1.6	-3.03143	145.017	5.35501e-08	1.27952e-05	0.717023	1.64379	8.00836	0.0145627
STXBP3-002	1	109289304	ENSG00000116266	ENST00000469338	-2.03125	-4.08759	144.661	5.42809e-08	1.29089e-05	-0.0879771	-1.06288	0.296832	0.595385
TEX261-007	2	71218919	ENSG00000144043	ENST00000473055	-2.28	-4.85678	143.129	5.75546e-08	1.34446e-05	-0.734853	-1.66423	12.8316	0.00350112
AC079776.5-201	2	130750462	ENSG00000217289	ENST00000433899	-2.404	-5.29269	141.54	6.11956e-08	1.40664e-05	-0.450636	-1.36664	2.91439	0.112291
CCM2-012	7	45039788	ENSG00000136280	ENST00000478582	-1.50375	-2.83579	136.827	7.36924e-08	1.60407e-05	0.0810403	1.05778	0.124483	0.730053
SCAP-014	3	47466765	ENSG00000114650	ENST00000494938	-1.69875	-3.2462	136.343	7.51382e-08	1.62936e-05	-0.430899	-1.34807	5.1348	0.0417648
NECAP2-203	1	16767219	ENSG00000157191	ENST00000443293	-1.02875	-2.04026	134.988	7.93627e-08	1.68598e-05	-0.625938	-1.54321	16.8945	0.0013085
CNTROB-204	17	7835537	ENSG00000170037	ENST00000419170	-1.6825	-3.20984	132.722	8.70684e-08	1.81282e-05	-0.175181	-1.12911	1.17212	0.299246
ATG9A-003	2	220084776	ENSG00000198925	ENST00000361242	-1.6775	-3.19873	132.086	8.93839e-08	1.84764e-05	-0.141905	-1.10336	0.483144	0.499617
PLD3-012	19	40871901	ENSG00000105223	ENST00000359274	-2.045	-4.12673	131.087	9.3169e-08	1.90194e-05	-0.953771	-1.93693	17.6278	0.00111286
TTBK2-204	15	43069201	ENSG00000128881	ENST00000423225	-1.89625	-3.72244	129.539	9.94165e-08	1.99839e-05	-0.234221	-1.17627	0.888906	0.363497
INO80D-003	2	206927630	ENSG00000114933	ENST00000414320	-2.06125	-4.17348	129.141	1.01099e-07	2.01724e-05	-0.169126	-1.12438	0.925819	0.35405
EPS15-003	1	51923208	ENSG00000085832	ENST00000371727	-2.7975	-6.95235	128.588	1.03492e-07	2.05076e-05	-0.51044	-1.42448	10.0741	0.00758111
HUWE1-007	X	53611171	ENSG00000086758	ENST00000218328	-1.6025	-3.03669	127.197	1.09815e-07	2.13917e-05	0.233444	1.17564	2.016	0.17991
ST5-202	11	8714902	ENSG00000166444	ENST00000353815	-1.83562	-3.56926	126.855	1.11441e-07	2.16351e-05	-0.965717	-1.95303	7.15725	0.0194994
ZNF766-202	19	52785262	ENSG00000196214	ENST00000392160	-1.16875	-2.24817	125.395	1.18695e-07	2.23362e-05	0.307514	1.23757	1.67116	0.219301
DHX30-201	3	47866476	ENSG00000132153	ENST00000328976	-1.6125	-3.05781	123.876	1.26829e-07	2.35104e-05	-0.262677	-1.1997	3.43623	0.087328
PARP6-202	15	72546080	ENSG00000137817	ENST00000336471	-2.03	-4.08405	123.622	1.28253e-07	2.35842e-05	0.125207	1.09066	0.997351	0.336742
RHBDD2-203	7	75508370	ENSG00000005486	ENST00000452362	-1.29375	-2.45164	123.455	1.29199e-07	2.36823e-05	-0.503637	-1.41778	11.3921	0.00517559
CCAR1-003	10	70481004	ENSG00000060339	ENST00000494903	-2.23375	-4.70355	122.236	1.36361e-07	2.47193e-05	0.478409	1.39321	7.37751	0.0180545
MARVELD1-202	10	99474451	ENSG00000155254	ENST00000421644	-1.39125	-2.62306	119.386	1.54989e-07	2.72369e-05	-0.646774	-1.56566	16.6913	0.00136959
ITPK1-202	14	93407054	ENSG00000100605	ENST00000311458	-2.1025	-4.29453	119.263	1.55856e-07	2.73474e-05	-0.498903	-1.41314	2.67355	0.126744
PBXIP1-005	1	154919895	ENSG00000163346	ENST00000498553	-2.32875	-5.0237	118.992	1.57792e-07	2.75482e-05	-0.859094	-1.8139	18.0872	0.00100764
AMY2A-002	1	104160068	ENSG00000243480	ENST00000423678	-1.8905	-3.70764	118.969	1.57959e-07	2.75482e-05	-0.987989	-1.98342	21.8837	0.000468956
EIF3I-003	1	32688038	ENSG00000084623	ENST00000471486	-1.96625	-3.90751	118.518	1.61241e-07	2.79087e-05	0.8587	1.8134	45.2263	1.6557e-05
SLC25A38-002	3	39424880	ENSG00000144659	ENST00000431510	-1.5425	-2.91299	117.335	1.70248e-07	2.91603e-05	-0.110882	-1.07989	0.518906	0.484456
SHROOM3-204	4	77610785	ENSG00000138771	ENST00000417421+ENST00000486758	-1.88163	-3.6849	116.663	1.75624e-07	2.95095e-05	-0.819571	-1.76488	5.34764	0.0383477
TPP1-201	11	6635461	ENSG00000166340	ENST00000379840	-2.2425	-4.73216	116.548	1.76565e-07	2.96242e-05	-0.924297	-1.89776	9.29769	0.00960777
PPP2R5B-202	11	64693126	ENSG00000068971	ENST00000359279	-1.02375	-2.0332	116.251	1.79018e-07	2.99049e-05	-0.672668	-1.59402	24.7999	0.000276182
SEMA6C-008	1	151110188	ENSG00000143434	ENST00000485745	-1.91912	-3.78194	116.122	1.80099e-07	2.99549e-05	-1.33695	-2.52617	12.3282	0.00400247
C2orf67-009	2	210962573	ENSG00000144445	ENST00000438563	-2.13375	-4.38857	115.599	1.84554e-07	3.02929e-05	-1.03876	-2.05446	12.6898	0.00363458
MTMR14-003	3	9691189	ENSG00000163719	ENST00000430020	-1.3225	-2.50099	115.342	1.86787e-07	3.04071e-05	-0.296069	-1.22779	3.73579	0.0760441
CPT1C-201	19	50194895	ENSG00000169169	ENST00000295404	-1.36725	-2.57978	114.071	1.98308e-07	3.17008e-05	-1.76978	-3.41003	15.1728	0.00194791
DAG1-013	3	49507752	ENSG00000173402	ENST00000435508	-1.02875	-2.04026	113.956	1.99398e-07	3.17407e-05	-0.946929	-1.92776	14.6854	0.0021908
PIGQ-004	16	617011	ENSG00000007541	ENST00000409527	-1.24375	-2.36813	113.487	2.03881e-07	3.22311e-05	-0.701303	-1.62597	23.9108	0.000323035
ACLY-002	17	40023827	ENSG00000131473	ENST00000393896	-1.9	-3.73213	113.109	2.07588e-07	3.26376e-05	-0.0967867	-1.06939	0.323307	0.579618
AKT2-201	19	40739728	ENSG00000105221	ENST00000311278	-2.2575	-4.78162	112.96	2.09075e-07	3.28008e-05	-0.425309	-1.34286	6.99359	0.0206616
CANX-201	5	179132728	ENSG00000127022	ENST00000354394	-1.965	-3.90413	112.924	2.09433e-07	3.28008e-05	0.288755	1.22159	3.53251	0.0834924
SHISA5-013	3	48509275	ENSG00000164054	ENST00000466424	-1.165	-2.24233	111.386	2.25507e-07	3.42392e-05	-0.485487	-1.40006	22.6013	0.000409927
WDR6-022	3	49045494	ENSG00000178252	ENST00000489427	-1.51	-2.8481	110.45	2.36005e-07	3.53747e-05	-0.76533	-1.69976	12.043	0.00432356
HLA-G-201	6	29794756	ENSG00000204632	ENST00000376820+ENST00000428701	-1.46663	-2.76375	110.061	2.40527e-07	3.5901e-05	0.226737	1.17019	1.73338	0.211421
RNF5-203	6	32146131	ENSG00000204308	ENST00000427134	-1.6175	-3.06843	109.929	2.42093e-07	3.6052e-05	-0.444485	-1.36083	6.5466	0.0242762
STK11IP-202	2	220462596	ENSG00000144589	ENST00000426736	-1.335	-2.52275	109.791	2.43735e-07	3.6052e-05	-0.313496	-1.24272	2.40748	0.145497
TEX261-004	2	71215484	ENSG00000144043	ENST00000433258	-1.47375	-2.77743	109.73	2.44464e-07	3.61135e-05	-0.734853	-1.66423	12.8316	0.00350112
ARNT-003	1	150808921	ENSG00000143437	ENST00000497108	-1.085	-2.12138	109.103	2.52122e-07	3.70068e-05	-0.78824	-1.72697	22.22	0.000440144
RHBDD2-003	7	75471920	ENSG00000005486	ENST00000466232+ENST00000468644	-1.48	-2.78949	108.865	2.55091e-07	3.73473e-05	-0.503637	-1.41778	11.3921	0.00517559
MAP3K7IP2-202	6	149639063	ENSG00000055208	ENST00000392282	-2.265	-4.80654	108.208	2.63534e-07	3.80981e-05	-0.250263	-1.18942	2.51945	0.13721
TMEM189-UBE2V1-001	20	48697661	ENSG00000124208	ENST00000341698	-1.24125	-2.36403	107.724	2.6997e-07	3.86879e-05	-0.405061	-1.32414	8.91946	0.0108215
HEATR5B-202	2	37282230	ENSG00000008869	ENST00000424416	-2.3725	-5.17838	107.046	2.79282e-07	3.95294e-05	0.175607	1.12944	1.22553	0.288962
MADD-013	11	47293795	ENSG00000110514	ENST00000422579	-1.33875	-2.52932	106.044	2.93744e-07	4.10705e-05	-0.429456	-1.34673	10.2568	0.00717982
CANX-202	5	179125978	ENSG00000127022	ENST00000376953	-1.88375	-3.69033	105.582	3.00703e-07	4.17389e-05	0.288755	1.22159	3.53251	0.0834924
FAM134A-008	2	220043436	ENSG00000144567	ENST00000430747	-1.92125	-3.78751	104.806	3.12833e-07	4.30108e-05	-0.763019	-1.69704	21.9458	0.000463475
MTRR-201	5	7869261	ENSG00000124275	ENST00000341013	-1.6625	-3.16565	104.648	3.15376e-07	4.32016e-05	0.0559252	1.03953	0.129542	0.724867
CSNK1E-008	22	38695961	ENSG00000213923	ENST00000430335	-1.7825	-3.44022	102.372	3.54786e-07	4.7194e-05	0.259664	1.1972	2.7674	0.120853
MBP-010	18	74729026	ENSG00000197971	ENST00000490754	-1.48625	-2.8016	101.483	3.71713e-07	4.83453e-05	-0.291266	-1.22371	0.648393	0.435617
PHF19-201	9	123619897	ENSG00000119403	ENST00000419155	-2.00625	-4.01737	101.01	3.81115e-07	4.91136e-05	-0.00933675	-1.00649	0.00192283	0.965711
MAP4-205	3	47956305	ENSG00000047849	ENST00000424743	-2.2275	-4.68322	101.007	3.81183e-07	4.91136e-05	-0.0889994	-1.06363	0.362264	0.557924
ZHX3-001	20	39833627	ENSG00000174306	ENST00000485686	-1.05875	-2.08313	100.956	3.82197e-07	4.91892e-05	-0.670775	-1.59193	7.49348	0.0173444
UBAP2-006	9	33948380	ENSG00000137073	ENST00000462799	-2.05125	-4.14465	100.563	3.90249e-07	5.00573e-05	-0.255385	-1.19365	4.10434	0.0644818
NONO-007	X	70503611	ENSG00000147140	ENST00000450092	-1.72875	-3.31441	99.4783	4.13503e-07	5.17126e-05	0.105104	1.07557	0.514763	0.48617
UBAP2-004	9	33948376	ENSG00000137073	ENST00000421278	-3.09125	-8.52234	99.187	4.2002e-07	5.22434e-05	-0.255385	-1.19365	4.10434	0.0644818
ARHGAP24-202	4	86396529	ENSG00000138639	ENST00000380408	-3.84013	-14.3216	98.8982	4.26601e-07	5.2663e-05	-2.54832	-5.84953	15.5193	0.00179422
TMBIM1-004	2	219140155	ENSG00000135926	ENST00000437694	-1.1325	-2.19238	98.294	4.40764e-07	5.38904e-05	-0.747385	-1.67875	40.6278	2.81945e-05
BBS1-202	11	66278090	ENSG00000174483	ENST00000335157	-1.0775	-2.11038	97.9505	4.49058e-07	5.4614e-05	-0.614736	-1.53128	12.5972	0.00372488
INTS1-202	7	1517453	ENSG00000164880	ENST00000406111	-1.7675	-3.40463	97.6291	4.56987e-07	5.5344e-05	0.140916	1.1026	0.648525	0.435571
WDR74-203	11	62603080	ENSG00000133316	ENST00000453708	-1.27625	-2.42209	97.1201	4.69881e-07	5.64299e-05	0.445521	1.36181	10.1497	0.00741188
AC073869-001	2	132127994	ENSG00000235080	ENST00000430812+ENST00000458676	-1.15375	-2.22491	96.9531	4.74202e-07	5.67708e-05	NA	NA	NA	NA
SARS-003	1	109756590	ENSG00000031698	ENST00000477544	-1.615	-3.06312	96.539	4.85122e-07	5.77175e-05	-0.149361	-1.10908	0.346994	0.566229
AC002480-001	7	22550235	ENSG00000233476	ENST00000434005	-2.3	-4.92458	96.1791	4.94853e-07	5.84516e-05	-0.00817769	-1.00568	0.00741923	0.932713
APBB3-201	5	139941469	ENSG00000113108	ENST00000231029	-1.615	-3.06312	95.9064	5.02378e-07	5.915e-05	0.141462	1.10302	0.401489	0.537652
TSC2-009	16	2106162	ENSG00000103197	ENST00000467949	-1.59625	-3.02356	95.3884	5.17043e-07	6.04514e-05	-0.449299	-1.36538	13.2061	0.00317531
TMEM167B-201	1	109630883	ENSG00000215717	ENST00000393788	-1.63375	-3.10319	95.0527	5.26815e-07	6.11584e-05	-0.604022	-1.51995	18.9165	0.000845595
RAB7A-006	3	128514086	ENSG00000075785	ENST00000464496	-1.9075	-3.75158	94.9684	5.29303e-07	6.13547e-05	-0.515227	-1.42922	7.34229	0.0182769
ZNF324B-202	19	58920063	ENSG00000171574	ENST00000322834	-1.48	-2.78949	94.7125	5.36938e-07	6.19963e-05	-0.399054	-1.31864	7.81381	0.0155474
IFT140-203	16	1576515	ENSG00000187535	ENST00000439987	-2.15375	-4.44983	93.2836	5.8202e-07	6.61132e-05	-0.969686	-1.95841	14.6383	0.00221606
NKIRAS2-009	17	40172434	ENSG00000168256	ENST00000393879	-1.82	-3.53081	93.2196	5.8414e-07	6.61431e-05	-0.712365	-1.63849	28.2273	0.000156241
KIAA0226-004	3	197403088	ENSG00000145016	ENST00000415452	-1.0375	-2.05267	93.0706	5.89112e-07	6.65027e-05	-0.317674	-1.24632	3.49902	0.084803
PEA15-201	1	160178395	ENSG00000162734	ENST00000368075	-1.7225	-3.30008	92.9697	5.92508e-07	6.66963e-05	-0.952094	-1.93468	17.103	0.00124908
ANGEL1-202	14	77255491	ENSG00000013523	ENST00000414937	-1.3825	-2.6072	92.5957	6.05295e-07	6.80025e-05	-0.88831	-1.85101	8.79697	0.0112524
KDM5D-005	Y	21867311	ENSG00000012817	ENST00000492117	-2.32863	-5.02326	92.0234	6.25488e-07	6.94809e-05	-2.8656	-7.28837	16.525	0.00142208
UBXN7-007	3	196118709	ENSG00000163960	ENST00000381887	-2.52875	-5.77071	91.9567	6.27892e-07	6.95515e-05	-0.547773	-1.46183	7.02078	0.020463
ATP6V1G1-002	9	117350057	ENSG00000136888	ENST00000473413	-2.10625	-4.30571	91.7874	6.34044e-07	7.00055e-05	-0.0594489	-1.04207	0.125273	0.729235
OSTM1-002	6	108385389	ENSG00000081087	ENST00000467960	-2.5975	-6.05237	91.5962	6.41078e-07	7.05063e-05	-1.04702	-2.06625	10.7527	0.00620956
SGK1-002	6	134582945	ENSG00000118515	ENST00000461976	-1.81462	-3.51768	91.5453	6.42967e-07	7.06124e-05	-0.900348	-1.86652	18.3015	0.00096254
SORBS1-012	10	97143808	ENSG00000095637	ENST00000465489	-2.785	-6.89237	91.1776	6.56796e-07	7.16862e-05	-1.70021	-3.24949	12.2643	0.00407199
ZFAND2B-013	2	220071597	ENSG00000158552	ENST00000409319	-1.31125	-2.48156	91.1397	6.58239e-07	7.17755e-05	-0.218543	-1.16356	3.28533	0.0937795
EIF3I-002	1	32688041	ENSG00000084623	ENST00000483517	-1.61375	-3.06046	91.0146	6.63037e-07	7.21618e-05	0.8587	1.8134	45.2263	1.6557e-05
FAM134A-009	2	220043449	ENSG00000144567	ENST00000452022	-1.57375	-2.97677	90.717	6.74612e-07	7.30068e-05	-0.763019	-1.69704	21.9458	0.000463475
PRDM5-202	4	121615930	ENSG00000138738	ENST00000428209	-2.438	-5.4189	90.5459	6.81374e-07	7.33243e-05	-2.25697	-4.77987	14.6192	0.00222639
NCOA1-004	2	24714892	ENSG00000084676	ENST00000469850	-1.675	-3.19319	89.6506	7.1808e-07	7.66285e-05	-0.0264536	-1.01851	0.0234324	0.880762
RP5-828H9-002	20	5453353	ENSG00000230563	ENST00000456714	-1.5755	-2.98039	89.5543	7.22162e-07	7.69927e-05	-0.916301	-1.88727	42.651	2.21832e-05
RAB1B-202	11	66036151	ENSG00000174903	ENST00000314965	-1.90625	-3.74834	89.416	7.28078e-07	7.75334e-05	-0.832518	-1.78079	39.2081	3.35501e-05
DAG1-016	3	49530149	ENSG00000173402	ENST00000475424	-1.1975	-2.29342	89.201	7.37382e-07	7.81081e-05	-0.946929	-1.92776	14.6854	0.0021908
OCA2-003	15	28263558	ENSG00000104044	ENST00000431101	-2.39062	-5.24384	88.6113	7.63625e-07	8.00032e-05	-3.30374	-9.87471	12.8827	0.00345449
VGLL4-013	3	11606366	ENSG00000144560	ENST00000419541	-1.6275	-3.08977	88.469	7.70119e-07	8.04635e-05	-0.684416	-1.60705	15.5451	0.00178338
SHC1-008	1	154940146	ENSG00000160691	ENST00000412170	-1.275	-2.41999	87.6851	8.07082e-07	8.36161e-05	-0.26384	-1.20067	1.60075	0.22869
UBE2E3-004	2	181845103	ENSG00000170035	ENST00000411535	-1.47625	-2.78225	87.5791	8.12239e-07	8.3873e-05	-0.677176	-1.59901	14.2458	0.00244054
FLNA-010	X	153577152	ENSG00000196924	ENST00000344736	-1.8475	-3.59876	87.1142	8.35309e-07	8.54872e-05	-0.414182	-1.33254	7.08078	0.0200326
BAP1-009	3	52440662	ENSG00000163930	ENST00000483984	-1.62125	-3.07641	86.9433	8.43982e-07	8.59157e-05	-0.789432	-1.72839	20.0078	0.0006763
PEA15-003	1	160175170	ENSG00000162734	ENST00000368077	-1.3625	-2.5713	86.4975	8.67106e-07	8.78805e-05	-0.952094	-1.93468	17.103	0.00124908
RGPD8-005	2	113179113	ENSG00000169629	ENST00000471422+ENST00000472794+ENST00000480894	-1.51125	-2.85057	86.2855	8.7836e-07	8.86303e-05	0.229886	1.17274	0.346978	0.566238
FAM134A-011	2	220045390	ENSG00000144567	ENST00000481925	-1.27375	-2.41789	86.1206	8.87232e-07	8.89107e-05	-0.763019	-1.69704	21.9458	0.000463475
ARPC4-001	3	9834242	ENSG00000241553	ENST00000397261	-1.695	-3.23777	86.1056	8.88044e-07	8.89107e-05	-0.763997	-1.69819	16.3303	0.00148654
AC092375.4-201	16	21915446	ENSG00000185710	ENST00000330588+ENST00000337787	-1.34125	-2.53371	86.0546	8.90816e-07	8.89501e-05	-0.949653	-1.93141	77.0768	1.00227e-06
DPYSL3-202	5	146770373	ENSG00000113657	ENST00000398514	-3.73475	-13.3129	85.2969	9.33159e-07	9.20128e-05	-1.15056	-2.21999	3.0016	0.107563
MAX-202	14	65544130	ENSG00000125952	ENST00000420408	-1.2775	-2.42419	85.2504	9.35834e-07	9.20128e-05	-0.718182	-1.64511	28.9682	0.000139048
TSC2-007	16	2097981	ENSG00000103197	ENST00000432909	-1.7125	-3.27728	84.8573	9.58807e-07	9.36985e-05	-0.449299	-1.36538	13.2061	0.00317531
FLCN-003	17	17127867	ENSG00000154803	ENST00000389171	-1.35875	-2.56463	84.6675	9.70132e-07	9.44092e-05	-0.400664	-1.32012	5.39515	0.0376308
PNPLA7-202	9	140404115	ENSG00000130653	ENST00000371450	-1.025	-2.03496	84.5928	9.74634e-07	9.4687e-05	-0.908633	-1.87727	13.6211	0.00285479
FAM40A-005	1	110577248	ENSG00000143093	ENST00000489059	-2.97125	-7.84215	84.5429	9.77652e-07	9.48999e-05	-0.746789	-1.67805	27.7786	0.000167852
ELL-202	19	18553475	ENSG00000105656	ENST00000392395	-1.47375	-2.77743	84.3094	9.91932e-07	9.58812e-05	-0.739167	-1.66921	16.7635	0.00134752
AC013267.3-203	2	25195034	ENSG00000224165	ENST00000422449	-1.43875	-2.71086	84.1477	1.00196e-06	9.63643e-05	-0.787354	-1.72591	21.9261	0.000465206
C9orf86-205	9	139702381	ENSG00000196642	ENST00000432842+ENST00000455983	-1.55125	-2.93071	83.7557	1.02677e-06	9.81754e-05	0.127901	1.0927	0.81581	0.383347
AL606534.1-203	1	243229478	ENSG00000214837	ENST00000413762	-1.49875	-2.82598	83.5761	1.03838e-06	9.89474e-05	-0.243879	-1.18417	3.18367	0.0984553
HOXA11AS-002	7	27225027	ENSG00000237967	ENST00000442220	-1.34437	-2.5392	83.4512	1.04655e-06	9.92406e-05	-1.25376	-2.38463	11.7265	0.00471553
WDR6-008	3	49045041	ENSG00000178252	ENST00000448293	-1.66375	-3.16839	83.0575	1.07277e-06	0.000100792	-0.76533	-1.69976	12.043	0.00432356
TIE1-202	1	43766664	ENSG00000066056	ENST00000441333	-1.29	-2.44528	83.0477	1.07344e-06	0.000100792	0.320049	1.24837	0.587913	0.45735
C20orf26-207	20	20033196	ENSG00000089101	ENST00000451767	-2.24512	-4.74078	82.4308	1.11612e-06	0.000103778	-2.44663	-5.45141	11.4022	0.00516102
PTBP2-009	1	97187348	ENSG00000117569	ENST00000460706	-1.63	-3.09513	82.1396	1.13696e-06	0.000104956	-0.366931	-1.28961	3.64145	0.0793962
GSTM2-012	1	110210679	ENSG00000213366	ENST00000481656	-1.2725	-2.4158	81.9795	1.14861e-06	0.00010555	-1.2022	-2.3009	13.4133	0.00301031
SSFA2-014	2	182757080	ENSG00000138434	ENST00000495248	-1.3025	-2.46656	81.4983	1.18447e-06	0.000107444	0.026094	1.01825	0.0250947	0.876642
RNF115-003	1	145611295	ENSG00000121848	ENST00000489975	-1.40625	-2.65047	80.7739	1.24097e-06	0.000111165	-0.385197	-1.30604	7.00021	0.020613
RASSF1-005	3	50367219	ENSG00000068028	ENST00000395126	-1.01	-2.01391	80.7226	1.24508e-06	0.000111425	-0.317862	-1.24648	2.7925	0.119336
NBEAL1-013	2	203947960	ENSG00000144426	ENST00000483147	-2.1575	-4.46141	80.6548	1.25055e-06	0.000111675	-0.192702	-1.1429	0.720399	0.411845
MITF-009	3	69811875	ENSG00000187098	ENST00000433517	-2.48625	-5.6032	80.2455	1.28417e-06	0.000113356	-0.133487	-1.09694	0.165247	0.69119
MCF2L-022	13	113698776	ENSG00000126217	ENST00000469558	-2.86163	-7.26834	80.1603	1.29129e-06	0.000113586	-0.934281	-1.91094	2.86878	0.114865
RTCD1-004	1	100731802	ENSG00000137996	ENST00000483474	-2.3425	-5.07181	80.1073	1.29575e-06	0.000113853	-0.111063	-1.08002	0.802373	0.387174
SCLY-017	2	238991887	ENSG00000132330	ENST00000433750	-1.2925	-2.44952	79.8537	1.31733e-06	0.000115309	0.336772	1.26293	1.46317	0.248628
ACER2-201	9	19408925	ENSG00000177076	ENST00000380376	-1.28363	-2.4345	79.6152	1.33802e-06	0.000116375	-1.34967	-2.54853	8.1376	0.013949
AC104438.1-201	3	65573292	ENSG00000224503	ENST00000451073+ENST00000453573	-1.48	-2.78949	79.4072	1.35636e-06	0.000117208	NA	NA	NA	NA
ARID4A-004	14	58765277	ENSG00000032219	ENST00000431612	-1.8125	-3.5125	79.1519	1.37928e-06	0.000118634	0.567179	1.48162	2.96879	0.109313
TEX261-002	2	71215730	ENSG00000144043	ENST00000466731	-2.5725	-5.94839	79.0015	1.393e-06	0.000119311	-0.734853	-1.66423	12.8316	0.00350112
ARFGAP2-202	11	47187634	ENSG00000149182	ENST00000395449	-1.515	-2.85799	78.416	1.44793e-06	0.000122813	-0.954298	-1.93764	53.7197	6.87958e-06
ZFY-002	Y	2803546	ENSG00000067646	ENST00000443793	-1.15375	-2.22491	78.3533	1.45397e-06	0.000123143	-2.29957	-4.92312	16.6667	0.0013772
HOXA10-007	7	27211403	ENSG00000153807	ENST00000470747	-1.95	-3.86375	78.2109	1.46777e-06	0.000123644	-1.95701	-3.88257	16.5411	0.00141689
DEDD-008	1	161092123	ENSG00000158796	ENST00000463227	-1.0375	-2.05267	78.2035	1.46849e-06	0.000123644	-0.444316	-1.36067	8.65038	0.0117948
VPS8-015	3	184550545	ENSG00000156931	ENST00000460158	-2.3775	-5.19636	78.0808	1.48053e-06	0.000124384	-0.362222	-1.2854	2.95221	0.11021
NAPB-003	20	23377375	ENSG00000125814	ENST00000487502	-1.7475	-3.35776	78.032	1.48534e-06	0.000124524	-0.560212	-1.47449	6.78837	0.0222362
C7orf28B-011	7	6836467	ENSG00000146574	ENST00000472464	-1.14875	-2.21722	77.643	1.52438e-06	0.000127139	-0.75037	-1.68222	7.6073	0.0166793
KIAA1219-201	20	37101486	ENSG00000170471	ENST00000304939	-1.5025	-2.83333	77.3996	1.54943e-06	0.000128297	-0.0860456	-1.06146	0.329584	0.576007
AC009053.2-201	16	74384269	ENSG00000214331	ENST00000398122	-2.6075	-6.09447	77.3768	1.5518e-06	0.000128401	-0.897077	-1.86229	32.1981	8.56732e-05
LEPROT-002	1	65886391	ENSG00000213625	ENST00000488747	-2.2725	-4.8316	77.2738	1.56256e-06	0.000129198	-0.883532	-1.84489	14.3404	0.0023841
DEPDC5-014	22	32149965	ENSG00000100150	ENST00000456178	-1.07625	-2.10855	77.0737	1.58372e-06	0.000130508	-0.186238	-1.13779	1.05679	0.323274
RAB8A-202	19	16222726	ENSG00000167461	ENST00000412859	-2.11	-4.31691	76.8409	1.60876e-06	0.000131974	-0.434788	-1.35171	6.47972	0.0248789
TMLHE-006	X	154841789	ENSG00000185973	ENST00000461075	-2.415	-5.33319	76.4403	1.65294e-06	0.000134768	-0.011403	-1.00794	0.00360418	0.953069
TSN-003	2	122513239	ENSG00000211460	ENST00000490104	-1.03875	-2.05445	76.1848	1.68186e-06	0.000136049	-0.242845	-1.18332	2.8016	0.118791
STK32C-006	10	134137541	ENSG00000165752	ENST00000368619	-2.01875	-4.05233	76.0315	1.69949e-06	0.000136684	-0.394503	-1.31449	3.01842	0.10668
EXOC6B-002	2	72723583	ENSG00000144036	ENST00000410112	-1.04	-2.05623	76.0006	1.70307e-06	0.000136877	-0.219539	-1.16436	1.40072	0.258447
CTSD-201	11	1773985	ENSG00000117984	ENST00000407742	-2.06375	-4.18072	75.851	1.72053e-06	0.00013768	-0.0375767	-1.02639	0.0175153	0.896801
PDCD6IP-007	3	33854769	ENSG00000170248	ENST00000494810	-1.53125	-2.89036	75.8396	1.72186e-06	0.00013768	-0.204365	-1.15218	2.96379	0.109583
SORBS1-201	10	97071531	ENSG00000095637	ENST00000347291	-1.34975	-2.54868	75.7147	1.73662e-06	0.000138159	-1.70021	-3.24949	12.2643	0.00407199
WDR13-008	X	48456197	ENSG00000101940	ENST00000479279	-1.5925	-3.01571	75.7136	1.73675e-06	0.000138159	-0.374941	-1.29679	5.96935	0.0301098
CPSF7-003	11	61187507	ENSG00000149532	ENST00000450000	-1.07375	-2.1049	75.5887	1.75165e-06	0.000138935	-0.465313	-1.38062	14.6512	0.0022091
MDN1-202	6	90490961	ENSG00000112159	ENST00000421327	-1.64	-3.11666	75.5425	1.7572e-06	0.000139183	0.739426	1.66951	10.5052	0.00667317
COL2A1-006	12	48375126	ENSG00000139219	ENST00000483376	-1.22875	-2.34364	75.4933	1.76313e-06	0.000139461	-0.324209	-1.25198	4.16143	0.062886
PPP1R8-005	1	28157835	ENSG00000117751	ENST00000431586	-1.26	-2.39496	75.4683	1.76616e-06	0.000139604	-0.392398	-1.31257	13.6095	0.0028632
AC002472.2-202	22	21362482	ENSG00000161149	ENST00000422086	-1.257	-2.38998	75.1808	1.80136e-06	0.0001417	-1.09598	-2.13758	14.4275	0.00233345
HDAC6-035	X	48674206	ENSG00000094631	ENST00000465457	-1.105	-2.15099	75.1566	1.80437e-06	0.0001417	-0.889351	-1.85234	43.1601	2.0914e-05
PEX19-004	1	160249274	ENSG00000162735	ENST00000462644	-1.265	-2.40327	74.5995	1.87509e-06	0.000145417	-0.116598	-1.08418	0.540022	0.475876
SGK1-001	6	134490390	ENSG00000118515	ENST00000367858	-2.44375	-5.44054	74.4583	1.89353e-06	0.000146449	-0.900348	-1.86652	18.3015	0.00096254
RP11-345P4-003	1	1592939	ENSG00000189339	ENST00000378662	-1.89125	-3.70956	74.146	1.93507e-06	0.000148774	-0.686021	-1.60884	21.4842	0.000506075
DEPDC5-013	22	32149956	ENSG00000100150	ENST00000469969	-2.05125	-4.14465	73.9708	1.95883e-06	0.000149857	-0.186238	-1.13779	1.05679	0.323274
SCAP-008	3	47470016	ENSG00000114650	ENST00000495603	-1.23875	-2.35994	73.9169	1.96622e-06	0.000150251	-0.430899	-1.34807	5.1348	0.0417648
C1orf144-001	1	16693578	ENSG00000055070	ENST00000401088	-1.49875	-2.82598	73.6966	1.99672e-06	0.000151976	-0.918281	-1.88986	33.4714	7.14846e-05
CSRNP3-003	2	166326157	ENSG00000178662	ENST00000421875	-1.6945	-3.23665	73.6221	2.00717e-06	0.000152267	-2.15592	-4.45654	14.9913	0.00203452
WDR37-001	10	1095478	ENSG00000047056	ENST00000358220	-1.76075	-3.38874	73.5063	2.02353e-06	0.000153204	-0.84545	-1.79682	32.6847	7.98964e-05
TP53BP2-004	1	223991937	ENSG00000143514	ENST00000496282	-2.0245	-4.06851	73.427	2.03482e-06	0.000153687	-0.0369828	-1.02597	0.0340061	0.856628
RHOBTB2-201	8	22857114	ENSG00000008853	ENST00000395279	-1.65375	-3.1465	73.3574	2.04479e-06	0.000154113	-0.639156	-1.55742	8.06314	0.0142988
SRCAP-201	16	30710462	ENSG00000080603	ENST00000344771	-1.67	-3.18215	72.6747	2.14569e-06	0.000159821	-0.298989	-1.23028	3.20505	0.0974487
CDC42-002	1	22379182	ENSG00000070831	ENST00000315554	-1.405	-2.64818	72.4535	2.17962e-06	0.000161511	-0.831136	-1.77909	53.1875	7.24366e-06
VCP-006	9	35064243	ENSG00000165280	ENST00000448530	-1.22375	-2.33553	72.1293	2.23049e-06	0.000163614	-0.312437	-1.2418	4.30925	0.0589693
COMMD3-009	10	22605357	ENSG00000148444	ENST00000472610	-1.47875	-2.78707	71.9467	2.25976e-06	0.000165354	-0.806417	-1.74886	19.0455	0.0008232
C1orf151-001	1	19923484	ENSG00000173436	ENST00000322753	-2.1	-4.28709	71.908	2.26601e-06	0.000165354	-0.360153	-1.28356	2.75783	0.121438
FAM40A-009	1	110586334	ENSG00000143093	ENST00000498063	-1.15625	-2.22877	71.7978	2.28395e-06	0.00016603	-0.746789	-1.67805	27.7786	0.000167852
OTX1-005	2	63277937	ENSG00000115507	ENST00000405984	-1.165	-2.24233	71.7097	2.29841e-06	0.000166871	1.1283	2.18602	27.3932	0.000178632
UBR2-003	6	42531800	ENSG00000024048	ENST00000372903	-1.715	-3.28297	71.5742	2.32086e-06	0.000168182	0.202546	1.15073	1.59267	0.229801
ZNF691-006	1	43314962	ENSG00000164011	ENST00000397034	-1.31375	-2.48587	71.1601	2.39105e-06	0.000172299	-0.819528	-1.76483	14.2316	0.00244912
AKT2-005	19	40748480	ENSG00000105221	ENST00000452077	-1.23875	-2.35994	70.8463	2.44592e-06	0.000175223	-0.425309	-1.34286	6.99359	0.0206616
VPS8-020	3	184586777	ENSG00000156931	ENST00000458721	-1.14125	-2.20572	70.6776	2.47603e-06	0.000176423	-0.362222	-1.2854	2.95221	0.11021
PHLPP2-203	16	71678705	ENSG00000040199	ENST00000360429	-1.15	-2.21914	70.6227	2.48591e-06	0.000176854	-0.49897	-1.4132	6.08568	0.0288113
DNAJC6-005	1	65730447	ENSG00000116675	ENST00000483402	-1.48588	-2.80087	70.3878	2.52874e-06	0.000178958	-1.29113	-2.4472	11.1535	0.00553606
PCIF1-201	20	44563332	ENSG00000100982	ENST00000443130	-1.445	-2.72263	70.2328	2.55747e-06	0.000180325	-0.588201	-1.50337	14.2252	0.00245299
TSC1-004	9	135797206	ENSG00000165699	ENST00000461879	-2.2095	-4.62515	70.17	2.56923e-06	0.000180821	-0.175735	-1.12954	1.16645	0.300368
DOK1-009	2	74781865	ENSG00000115325	ENST00000474924+ENST00000475191	-1.08125	-2.11587	70.1464	2.57366e-06	0.000181022	-0.938489	-1.91652	17.4221	0.00116408
CRYL1-201	13	21006031	ENSG00000165475	ENST00000421925	-1.38625	-2.61398	70.0287	2.59591e-06	0.000182011	-1.1116	-2.16086	15.8321	0.00166749
C6orf89-005	6	36853689	ENSG00000198663	ENST00000416621	-1.19125	-2.28351	69.8928	2.62187e-06	0.000183403	-0.424198	-1.34183	7.14586	0.0195778
PEX19-003	1	160249866	ENSG00000162735	ENST00000392220	-1.2525	-2.38254	69.8272	2.63451e-06	0.000183952	-0.116598	-1.08418	0.540022	0.475876
GNB1-004	1	1718126	ENSG00000078369	ENST00000424622	-2.0375	-4.10534	69.4983	2.69897e-06	0.000187428	-0.612094	-1.52848	37.2332	4.3089e-05
C2orf24-004	2	220037616	ENSG00000115649	ENST00000453038	-1.07125	-2.10125	69.4257	2.71344e-06	0.000188091	-0.606167	-1.52221	13.3677	0.00304573
GCC2-005	2	109065647	ENSG00000135968	ENST00000467566	-2.515	-5.71598	69.4104	2.7165e-06	0.00018819	1.56417	2.95708	40.8254	2.75306e-05
BNC2-201	9	16429925	ENSG00000173068	ENST00000380666	-1.48875	-2.80646	69.1462	2.77002e-06	0.000190182	-0.840373	-1.79051	11.2359	0.00540833
TAPT1-202	4	16192294	ENSG00000169762	ENST00000399920	-1.96375	-3.90075	69.02	2.79601e-06	0.000190823	-0.3156	-1.24453	2.80115	0.118818
MAGED1-009	X	51637665	ENSG00000179222	ENST00000482188	-1.57375	-2.97677	68.9148	2.81791e-06	0.000192089	-0.304465	-1.23496	1.42892	0.25395
KIAA1033-201	12	105501492	ENSG00000136051	ENST00000311317	-2.25875	-4.78577	68.9042	2.82012e-06	0.000192126	-0.387879	-1.30847	6.81539	0.0220209
COL4A2-004	13	110958159	ENSG00000134871	ENST00000400163	-2.58125	-5.98458	68.7984	2.84236e-06	0.000193069	-1.3982	-2.63573	5.51273	0.0359242
ZBTB40-002	1	22778360	ENSG00000184677	ENST00000400239	-1.17425	-2.25676	68.7051	2.86215e-06	0.000194069	0.104354	1.07501	0.24123	0.631761
PID1-201	2	229888692	ENSG00000153823	ENST00000343451	-2.07125	-4.20251	68.5395	2.89765e-06	0.000195898	-2.16785	-4.49353	16.5692	0.00140791
ITFG3-203	16	299546	ENSG00000167930	ENST00000450082	-1.08125	-2.11587	68.2554	2.95978e-06	0.000198464	-0.429293	-1.34657	4.17037	0.0626403
ANKRD27-202	19	33135230	ENSG00000105186	ENST00000379314	-1.46875	-2.76782	68.2247	2.96659e-06	0.000198805	0.400359	1.31984	4.10229	0.06454
COL27A1-202	9	116924994	ENSG00000196739	ENST00000374106	-1.68662	-3.21903	68.1383	2.98585e-06	0.000199746	-1.46564	-2.76186	9.70447	0.00847624
TNFRSF1A-202	12	6441054	ENSG00000067182	ENST00000440083	-3.05875	-8.3325	68.0654	3.0022e-06	0.000200606	-0.837544	-1.78701	10.6429	0.00641049
MARCH8-004	10	45956835	ENSG00000165406	ENST00000453980	-1.56375	-2.95621	67.9579	3.02651e-06	0.000201954	-0.924596	-1.89815	22.5709	0.000412247
IDH1-014	2	209110043	ENSG00000138413	ENST00000432663	-1.7325	-3.32303	67.8542	3.05019e-06	0.000203059	-0.123762	-1.08957	0.234596	0.636445
ST5-203	11	8714902	ENSG00000166444	ENST00000357665	-1.46013	-2.75132	67.7891	3.06515e-06	0.000203629	-0.965717	-1.95303	7.15725	0.0194994
GPS1-203	17	80009778	ENSG00000169727	ENST00000355130	-1.3425	-2.5359	67.7702	3.06951e-06	0.000203714	0.0666741	1.0473	0.227013	0.641902
ILKAP-002	2	239079043	ENSG00000132323	ENST00000463129	-1.9875	-3.96549	67.7359	3.07745e-06	0.000204092	-0.817925	-1.76287	21.4709	0.000507373
DYDC1-004	10	82111666	ENSG00000170788	ENST00000453477	-1.28	-2.42839	67.4947	3.13394e-06	0.00020724	-0.377789	-1.29935	8.88914	0.0109263
PDPR-201	16	70165858	ENSG00000090857	ENST00000205055	-2.0175	-4.04882	67.3123	3.17747e-06	0.000208678	-0.698839	-1.6232	13.079	0.00328177
CSAD-009	12	53565188	ENSG00000139631	ENST00000437073	-1.09125	-2.13059	67.1124	3.22598e-06	0.00021126	-0.437587	-1.35434	4.56276	0.0529108
ADAM10-003	15	59040679	ENSG00000137845	ENST00000461408	-1.6275	-3.08977	67.0333	3.24543e-06	0.000212171	-0.160548	-1.11771	0.603861	0.451449
TMEM109-202	11	60681677	ENSG00000110108	ENST00000446886	-2.67	-6.36429	67.0174	3.24934e-06	0.000212306	-0.807645	-1.75035	21.4998	0.000504568
FAM88A-001	9	46687462	ENSG00000227449	ENST00000452826	-1.1875	-2.27758	66.9703	3.261e-06	0.000212705	-0.696754	-1.62085	27.1333	0.000186352
BSDC1-206	1	32831937	ENSG00000160058	ENST00000441541	-1.06875	-2.09762	66.8719	3.28551e-06	0.000213543	-0.236409	-1.17806	1.95539	0.186129
CCDC142-004	2	74708383	ENSG00000135637	ENST00000472962	-1.96625	-3.90751	66.8614	3.28813e-06	0.000213543	-0.89545	-1.86019	18.6177	0.000900211
TMEM104-202	17	72772662	ENSG00000109066	ENST00000417024	-1.79875	-3.47919	66.4648	3.3892e-06	0.000218097	-0.626515	-1.54383	7.9463	0.0148686
SCAP-012	3	47460875	ENSG00000114650	ENST00000416208	-1.42125	-2.67817	66.3824	3.41066e-06	0.000219178	-0.430899	-1.34807	5.1348	0.0417648
PLOD3-008	7	100856202	ENSG00000106397	ENST00000424135	-1.4425	-2.71791	66.14	3.4747e-06	0.000222298	0.311898	1.24134	0.974337	0.342173
PHF3-002	6	64345707	ENSG00000118482	ENST00000494284	-1.49125	-2.81132	66.0803	3.49068e-06	0.000222677	1.56602	2.96088	41.8604	2.4336e-05
UBE2W-203	8	74702842	ENSG00000104343	ENST00000419880	-1.45	-2.73208	65.8237	3.5604e-06	0.000225701	-0.433192	-1.35022	5.72434	0.0330781
COG4-203	16	70542704	ENSG00000103051	ENST00000393612	-1.8925	-3.71278	65.7021	3.59399e-06	0.000227204	-0.1507	-1.11011	0.377034	0.550118
ACTR1A-003	10	104238987	ENSG00000138107	ENST00000470322	-2.2925	-4.89904	65.5907	3.62508e-06	0.000228732	-0.97339	-1.96345	54.3893	6.45124e-06
OGT-002	X	70752973	ENSG00000147162	ENST00000373701	-1.5125	-2.85304	65.4752	3.65766e-06	0.000229489	-0.409395	-1.32813	6.59193	0.0238774
FSTL1-008	3	120142374	ENSG00000163430	ENST00000485968	-1.39675	-2.63308	65.3844	3.68353e-06	0.000230205	-2.20319	-4.60495	8.10445	0.0141035
PXDN-006	2	1680802	ENSG00000130508	ENST00000425171	-2.63075	-6.19348	65.3148	3.7035e-06	0.000231328	-3.23713	-9.42916	14.8397	0.00211028
USP11-005	X	47093171	ENSG00000102226	ENST00000377078	-1.25875	-2.39288	65.1161	3.76118e-06	0.000233408	-0.542005	-1.45599	7.47827	0.0174357
FAM89B-202	11	65340141	ENSG00000176973	ENST00000377088	-1.75125	-3.3665	64.9713	3.80389e-06	0.000234791	-0.978402	-1.97028	64.3648	2.65672e-06
C22orf13-009	22	24938655	ENSG00000138867	ENST00000447813	-1.02625	-2.03672	64.9066	3.82314e-06	0.000235726	-0.15899	-1.11651	0.569776	0.464221
ZEB1-006	10	31644073	ENSG00000148516	ENST00000493835	-1.77375	-3.41942	64.727	3.87723e-06	0.000238039	-1.16802	-2.24703	4.94448	0.045131
CC2D1A-204	19	14016956	ENSG00000132024	ENST00000397486	-1.435	-2.70382	64.6227	3.90906e-06	0.000239227	0.292322	1.22461	3.54834	0.0828815
NDRG3-002	20	35281231	ENSG00000101079	ENST00000480314	-1.5375	-2.90291	64.4994	3.94706e-06	0.000241039	-0.450296	-1.36632	8.51944	0.0123054
CASP7-007	10	115478969	ENSG00000165806	ENST00000468790	-1.38625	-2.61398	64.4482	3.96295e-06	0.000241783	-0.502067	-1.41624	5.2244	0.040284
EHMT2-010	6	31860195	ENSG00000204371	ENST00000463484	-1.1225	-2.17724	63.8042	4.1696e-06	0.000251028	-0.530614	-1.44454	20.6283	0.000597714
GOLGA7-203	8	41348101	ENSG00000147533	ENST00000405786	-1.09375	-2.13428	63.7656	4.18239e-06	0.000251666	-0.444922	-1.36124	5.94721	0.0303647
PIP5K2A-003	10	22896747	ENSG00000150867	ENST00000432610	-1.8775	-3.67438	63.724	4.19622e-06	0.000252234	-1.06677	-2.09474	16.3429	0.00148225
GPATCH3-201	1	27217295	ENSG00000198746	ENST00000374122	-1.275	-2.41999	63.3492	4.32323e-06	0.000257712	-0.776052	-1.71244	17.6414	0.00110958
ARHGEF10L-007	1	17928666	ENSG00000074964	ENST00000482892	-1.09375	-2.13428	63.2741	4.34922e-06	0.000259127	-0.916168	-1.8871	38.4485	3.68963e-05
MARS-203	12	57881868	ENSG00000166986	ENST00000447721	-2.4425	-5.43583	63.1548	4.39085e-06	0.000261066	0.46572	1.38101	3.58746	0.081395
HEATR7A-203	8	145218673	ENSG00000179832	ENST00000398656	-1.565	-2.95878	63.1301	4.39955e-06	0.000261313	-0.412112	-1.33063	5.22618	0.0402552
GNL1-002	6	30521137	ENSG00000204590	ENST00000433809	-1.905	-3.74509	63.06	4.42429e-06	0.000262511	-0.0533871	-1.0377	0.151029	0.70404
OTUD4-202	4	146080289	ENSG00000164164	ENST00000296579	-1.8015	-3.48582	62.5854	4.59622e-06	0.000269375	0.0712007	1.05059	0.157951	0.697699
CNOT1-202	16	58561995	ENSG00000125107	ENST00000394200	-1.08375	-2.11954	62.5205	4.62035e-06	0.000270513	0.0674874	1.04789	0.223057	0.644794
HNRNPR-005	1	23636277	ENSG00000125944	ENST00000476660	-1.865	-3.64268	62.3905	4.66906e-06	0.000272394	-0.280337	-1.21448	4.6636	0.0507096
CLPTM1-202	19	45458648	ENSG00000104853	ENST00000347493	-1.04125	-2.05801	62.2849	4.70913e-06	0.00027362	-0.780742	-1.71801	27.5848	0.000173175
PEA15-202	1	160181335	ENSG00000162734	ENST00000432157	-1.1675	-2.24622	62.1143	4.77466e-06	0.00027631	-0.952094	-1.93468	17.103	0.00124908
POMT1-009	9	134378346	ENSG00000130714	ENST00000418774	-1.99125	-3.97581	62.0354	4.80531e-06	0.000277804	-0.547601	-1.46165	10.537	0.00661149
VAMP3-003	1	7837157	ENSG00000049245	ENST00000487194	-1.155	-2.22684	62.0249	4.80944e-06	0.000277903	-0.389987	-1.31038	8.63754	0.0118438
TNFSF12-003	17	7452375	ENSG00000239697	ENST00000322272	-1.82125	-3.53387	61.9851	4.82502e-06	0.000278383	-1.45317	-2.73809	13.4247	0.00300151
ZFPL1-202	11	64851713	ENSG00000162300	ENST00000453524	-1.79125	-3.46115	61.9334	4.84531e-06	0.000279134	-0.180007	-1.13289	2.45308	0.142049
SLC7A4-201	22	21383343	ENSG00000099960	ENST00000428063	-2.385	-5.22344	61.8989	4.85893e-06	0.000279638	-1.73432	-3.32722	13.3158	0.00308667
MAGED4-010	X	51928019	ENSG00000154545	ENST00000467526+ENST00000486010	-1.56838	-2.9657	61.8369	4.88352e-06	0.000280491	-1.17737	-2.26163	8.60367	0.011974
DAPK1-005	9	90113450	ENSG00000196730	ENST00000496522	-1.33875	-2.52932	61.8301	4.88621e-06	0.000280506	-0.759711	-1.69315	7.84687	0.0153746
ARL13B-003	3	93699114	ENSG00000169379	ENST00000475206	-1.41625	-2.66891	61.6719	4.94965e-06	0.000282876	0.751563	1.68362	25.5298	0.000243545
SMPD2-002	6	109762806	ENSG00000135587	ENST00000439615	-2.335	-5.04551	61.5504	4.99901e-06	0.00028513	-0.702279	-1.62707	5.96064	0.0302098
HDAC6-003	X	48660423	ENSG00000094631	ENST00000462730	-1.22762	-2.34181	61.4943	5.022e-06	0.000286157	-0.889351	-1.85234	43.1601	2.0914e-05
UCK1-009	9	134400125	ENSG00000130717	ENST00000484876	-1.565	-2.95878	61.4295	5.04867e-06	0.000287392	-0.645978	-1.5648	13.7012	0.00279729
TMEM181-201	6	158957276	ENSG00000146433	ENST00000314630	-1.22125	-2.33149	61.382	5.06836e-06	0.000288227	-0.520155	-1.43411	6.9724	0.0208179
BNC2-007	9	16552578	ENSG00000173068	ENST00000486514	-1.1025	-2.14726	61.2829	5.1097e-06	0.000289575	-0.840373	-1.79051	11.2359	0.00540833
ZDHHC16-014	10	99205969	ENSG00000171307	ENST00000462924	-1.51375	-2.85551	61.1627	5.16042e-06	0.00029173	-0.305158	-1.23555	2.81076	0.118246
MED24-004	17	38188993	ENSG00000008838	ENST00000428757	-1.19375	-2.28747	60.8381	5.30022e-06	0.000295924	-0.250559	-1.18967	4.63047	0.0514205
PTPRK-012	6	128840073	ENSG00000152894	ENST00000368202	-1.36	-2.56685	60.7643	5.33263e-06	0.000296938	-0.489969	-1.40442	4.35993	0.0576942
CERCAM-012	9	131185194	ENSG00000167123	ENST00000483737	-2.29	-4.89056	60.7149	5.35446e-06	0.000297289	-0.539199	-1.45317	6.2497	0.0270912
SEC23B-001	20	18488137	ENSG00000101310	ENST00000450074	-2.09875	-4.28338	60.59	5.41009e-06	0.000299798	0.251473	1.19042	2.29165	0.15474
GNAI2-011	3	50293715	ENSG00000114353	ENST00000492383	-1.93625	-3.8271	60.5744	5.41709e-06	0.000300042	-0.772166	-1.70783	29.4994	0.000128066
REC8-201	14	24641102	ENSG00000100918	ENST00000311457	-1.379	-2.60088	60.4719	5.46332e-06	0.00030173	-1.1594	-2.23365	18.8064	0.000865252
C1orf144-008	1	16693738	ENSG00000055070	ENST00000475554	-1.055	-2.07772	60.4074	5.49267e-06	0.000302914	-0.918281	-1.88986	33.4714	7.14846e-05
PTPRA-005	20	2854167	ENSG00000132670	ENST00000418580	-2.6225	-6.15816	60.3406	5.52326e-06	0.000304163	0.162869	1.11951	0.985868	0.339436
CIRBP-202	19	1269336	ENSG00000099622	ENST00000413636	-1.61875	-3.07109	60.2896	5.54673e-06	0.000305017	-0.916383	-1.88738	54.9888	6.09376e-06
IL17RC-027	3	9958839	ENSG00000163702	ENST00000440502	-1.74	-3.34035	60.2782	5.55201e-06	0.000305161	-0.463007	-1.37841	2.47351	0.140537
FMO5-003	1	146686352	ENSG00000131781	ENST00000478432	-1.47087	-2.7719	60.2669	5.55723e-06	0.000305302	-1.51129	-2.85065	15.7733	0.00169051
DNAJC3-201	13	96329402	ENSG00000102580	ENST00000360638	-1.3775	-2.59818	60.2227	5.5777e-06	0.000305842	-0.29678	-1.2284	1.89094	0.193048
USP19-010	3	49153481	ENSG00000172046	ENST00000464931	-1.0325	-2.04557	60.1706	5.60195e-06	0.000306733	-0.308043	-1.23803	4.24243	0.0607024
SLC23A2-203	20	4835743	ENSG00000089057	ENST00000437886	-1.58125	-2.99229	60.0682	5.65001e-06	0.000308776	-0.443484	-1.35988	1.77435	0.206433
PSD3-205	8	18393171	ENSG00000156011	ENST00000440756	-2.50712	-5.68486	60.0355	5.66546e-06	0.000309179	-0.392514	-1.31268	0.992159	0.337956
NUP188-013	9	131709986	ENSG00000095319	ENST00000491990	-1.375	-2.59368	60.0239	5.67093e-06	0.000309331	-0.220918	-1.16548	1.37733	0.262259
EXD2-201	14	69658228	ENSG00000081177	ENST00000193422+ENST00000409018	-1.04125	-2.05801	59.9394	5.71111e-06	0.000310491	-0.826636	-1.77354	20.9396	0.000562322
NICN1-009	3	49462731	ENSG00000145029	ENST00000461015	-1.02625	-2.03672	59.9144	5.72305e-06	0.000310552	-0.866757	-1.82356	12.9746	0.00337234
ZFYVE27-206	10	99496885	ENSG00000155256	ENST00000453958	-1.2025	-2.30138	59.8561	5.75107e-06	0.000311632	-0.32563	-1.25321	3.5109	0.0843354
APH1A-005	1	150239356	ENSG00000117362	ENST00000486308	-1.5425	-2.91299	59.7625	5.79629e-06	0.000313491	-0.675208	-1.59683	25.8191	0.000231864
OLFML2A-001	9	127539437	ENSG00000185585	ENST00000331715	-1.49875	-2.82598	59.6187	5.86665e-06	0.000316006	-1.88091	-3.68307	16.2991	0.00149716
MAP1A-001	15	43809823	ENSG00000166963	ENST00000300231+ENST00000399453	-2.32975	-5.02718	59.5948	5.87846e-06	0.000316396	-1.93302	-3.81854	17.171	0.00123036
RNF123-002	3	49726971	ENSG00000164068	ENST00000432042	-1.68625	-3.21819	59.4557	5.94764e-06	0.000319645	-0.366427	-1.28916	3.753	0.0754509
ATP5C1-003	10	7830122	ENSG00000165629	ENST00000462760	-1.72725	-3.31096	59.2329	6.06041e-06	0.000323813	0.349245	1.27389	6.9841	0.0207315
CAMTA1-004	1	6867048	ENSG00000171735	ENST00000486138	-2.02175	-4.06076	59.1317	6.11246e-06	0.000325063	0.485431	1.4	7.25289	0.0188559
RANBP10-203	16	67765328	ENSG00000141084	ENST00000425512	-1.9325	-3.81716	59.0682	6.1454e-06	0.00032608	-0.315291	-1.24426	1.20305	0.293228
PRRX1-003	1	170691758	ENSG00000116132	ENST00000476867	-3.15137	-8.88502	58.9955	6.18337e-06	0.000326587	-3.14528	-8.84755	17.6787	0.00110059
ALS2CR8-203	2	203776978	ENSG00000138380	ENST00000456821	-1.71625	-3.28581	58.8373	6.2669e-06	0.000330392	-1.02261	-2.03159	9.30423	0.00958824
NISCH-006	3	52504572	ENSG00000010322	ENST00000490425	-1.12875	-2.18669	58.8077	6.28267e-06	0.000330466	-0.7455	-1.67656	10.847	0.00604281
UTY-007	Y	15505032	ENSG00000183878	ENST00000474365	-2.84213	-7.17075	58.6853	6.34843e-06	0.000333162	-2.9189	-7.5627	9.22182	0.0098379
TGFBR3-003	1	92325854	ENSG00000069702	ENST00000465892	-1.12125	-2.17535	58.6615	6.36132e-06	0.000333517	-0.434129	-1.3511	7.33069	0.0183508
ARMCX6-006	X	100871203	ENSG00000198960	ENST00000467089	-1.0425	-2.05979	58.4144	6.49677e-06	0.000337709	-0.258177	-1.19597	2.22551	0.16035
GYS1-001	19	49471382	ENSG00000104812	ENST00000323798	-1.09875	-2.14169	58.3313	6.54313e-06	0.000339	-0.869164	-1.8266	38.8734	3.49792e-05
RTKN-011	2	74659599	ENSG00000114993	ENST00000460968	-1.21875	-2.32745	58.2795	6.57221e-06	0.000339939	-0.263728	-1.20058	2.7125	0.124257
BAP1-008	3	52437719	ENSG00000163930	ENST00000490804	-1.77875	-3.43129	58.1346	6.6543e-06	0.00034295	-0.789432	-1.72839	20.0078	0.0006763
NKTR-006	3	42642164	ENSG00000114857	ENST00000487466	-2.2375	-4.71579	58.1218	6.66165e-06	0.000343175	0.201887	1.1502	0.533862	0.478352
FADS1-010	11	61580729	ENSG00000149485	ENST00000473263	-1.71125	-3.27444	58.0869	6.68159e-06	0.000343894	-0.717803	-1.64468	15.0199	0.00202056
PLEKHB2-002	2	131862926	ENSG00000115762	ENST00000404460	-1.52	-2.86791	58.0768	6.68739e-06	0.000344038	-0.083165	-1.05934	0.466527	0.506952
TAF13-001	1	109605121	ENSG00000197780	ENST00000461096	-2	-4	57.985	6.74038e-06	0.000346004	-0.946407	-1.92707	20.8876	0.000568054
TCEA3-004	1	23735053	ENSG00000204219	ENST00000374602	-1.32875	-2.51185	57.8977	6.79119e-06	0.000347666	-1.4607	-2.75241	6.68086	0.0231173
UBE3B-201	12	109915439	ENSG00000151148	ENST00000280774	-1.47625	-2.78225	57.8227	6.83523e-06	0.000349248	-0.662102	-1.58239	25.0306	0.000265345
DUSP7-202	3	52084404	ENSG00000164086	ENST00000451414	-1.3325	-2.51839	57.7146	6.89927e-06	0.000351011	-0.779369	-1.71638	17.4909	0.00114665
WDR6-012	3	49045058	ENSG00000178252	ENST00000461687	-1.12375	-2.17913	57.5868	6.97585e-06	0.000354279	-0.76533	-1.69976	12.043	0.00432356
FEZ1-203	11	125325617	ENSG00000149557	ENST00000392709	-1.41237	-2.66175	57.5094	7.02275e-06	0.000356189	-2.60188	-6.07078	15.663	0.00173467
EPS15-203	1	51923208	ENSG00000085832	ENST00000438644	-1.29	-2.44528	57.4004	7.08936e-06	0.000358623	-0.51044	-1.42448	10.0741	0.00758111
INVS-007	9	102861554	ENSG00000119509	ENST00000480309	-1.4975	-2.82353	57.3952	7.09258e-06	0.000358623	0.161853	1.11872	0.884743	0.364586
SF4-202	19	19414722	ENSG00000105705	ENST00000334782	-1.55375	-2.93579	57.3812	7.1012e-06	0.000358901	-0.190157	-1.14089	0.691641	0.421085
AL359853.1-201	1	179699352	ENSG00000243062	ENST00000423879	-1.35	-2.54912	57.3649	7.11128e-06	0.00035918	-0.456245	-1.37197	4.33483	0.0583216
DPP9-201	19	4676576	ENSG00000142002	ENST00000262959	-1.7725	-3.41645	57.0104	7.33397e-06	0.000364889	0.309687	1.23944	2.03474	0.17804
POR-023	7	75613107	ENSG00000127948	ENST00000495770	-1.02875	-2.04026	56.5168	7.65784e-06	0.000376762	-0.229637	-1.17254	1.29684	0.275975
MYH9-202	22	36721124	ENSG00000100345	ENST00000358424	-2.06625	-4.18797	56.221	7.85993e-06	0.000383422	-0.574966	-1.48964	2.64652	0.128506
SAP130-003	2	128767925	ENSG00000136715	ENST00000424298	-1.08375	-2.11954	56.1564	7.90491e-06	0.000384962	0.105693	1.07601	0.759251	0.399858
WWP2-001	16	69796209	ENSG00000198373	ENST00000359154	-1.48625	-2.8016	56.0729	7.96345e-06	0.000387321	-0.906592	-1.87461	26.6967	0.000200213
TRPS1-003	8	116635838	ENSG00000104447	ENST00000451156	-2.225	-4.67511	56.0466	7.98195e-06	0.000388054	-1.35292	-2.55429	7.14658	0.0195728
STAT6-201	12	57489195	ENSG00000166888	ENST00000300134	-1.495	-2.81864	56.0338	7.99106e-06	0.00038813	-1.1073	-2.15442	65.4315	2.43325e-06
SETD3-007	14	99924636	ENSG00000183576	ENST00000453938	-2.0125	-4.03481	56.0154	8.00408e-06	0.00038813	0.111977	1.08071	0.457945	0.510816
HDLBP-033	2	242192380	ENSG00000115677	ENST00000453141	-1.29625	-2.4559	56.0064	8.01047e-06	0.00038813	0.307736	1.23776	8.21067	0.0136154
FKBP9-009	7	33038151	ENSG00000122642	ENST00000475220	-1.255	-2.38667	55.9986	8.016e-06	0.000388234	-0.967565	-1.95554	10.5916	0.00650689
SCAP-006	3	47476486	ENSG00000114650	ENST00000448217	-1.0525	-2.07412	55.9577	8.04507e-06	0.000388825	-0.430899	-1.34807	5.1348	0.0417648
ATP13A1-016	19	19761949	ENSG00000105726	ENST00000491221	-1.03125	-2.04379	55.94	8.05768e-06	0.000389268	-0.381334	-1.30255	6.93981	0.0210612
PDCD11-002	10	105156407	ENSG00000148843	ENST00000493610	-1.28	-2.42839	55.6549	8.26434e-06	0.000396254	0.200612	1.14919	0.82652	0.380338
C1orf144-007	1	16693583	ENSG00000055070	ENST00000471507	-1.08875	-2.1269	55.5565	8.33711e-06	0.000399244	-0.918281	-1.88986	33.4714	7.14846e-05
PCYOX1-002	2	70485281	ENSG00000116005	ENST00000264441	-1.01375	-2.01915	55.1349	8.65742e-06	0.000410037	-0.44086	-1.35741	4.89953	0.0459727
EVI5-201	1	93087850	ENSG00000067208	ENST00000338689	-1.9075	-3.75158	55.1193	8.66955e-06	0.000410376	0.00244425	1.0017	0.000109238	0.991825
CDKN1C-004	11	2904905	ENSG00000129757	ENST00000471157	-1.41375	-2.66429	55.0225	8.74519e-06	0.000413234	-1.67705	-3.19773	17.7802	0.00107661
TTC27-006	2	32853099	ENSG00000018699	ENST00000448773	-1.78375	-3.4432	55.0129	8.75271e-06	0.000413291	0.423608	1.34128	1.75879	0.208309
NR1H2-202	19	50880863	ENSG00000131408	ENST00000376942	-1.295	-2.45377	54.9746	8.78293e-06	0.000413698	-0.517521	-1.43149	10.367	0.00694964
ACTA2-002	10	90701542	ENSG00000107796	ENST00000415557+ENST00000458159	-1.6175	-3.06843	54.7177	8.9886e-06	0.000419602	-1.7395	-3.3392	11.293	0.0053219
FBXO18-015	10	5948469	ENSG00000134452	ENST00000494526	-2.06875	-4.19523	54.4561	9.20386e-06	0.000426237	-0.117936	-1.08518	0.649674	0.435175
RBPMS-201	8	30241944	ENSG00000157110	ENST00000287771	-1.06125	-2.08674	54.4509	9.2082e-06	0.000426237	-0.42488	-1.34246	5.17416	0.0411065
MARK2-203	11	63606895	ENSG00000072518	ENST00000350490	-1.155	-2.22684	54.388	9.26092e-06	0.000427968	-0.451062	-1.36705	12.8669	0.00346886
HDAC6-201	X	48660487	ENSG00000094631	ENST00000413163	-2.0125	-4.03481	54.3484	9.29423e-06	0.000428609	-0.889351	-1.85234	43.1601	2.0914e-05
ENO1-004	1	8926420	ENSG00000074800	ENST00000497492	-1.0275	-2.03849	54.1807	9.43703e-06	0.000432567	0.573082	1.4877	12.5201	0.00380206
PYROXD2-005	10	100173924	ENSG00000119943	ENST00000462874	-1.78125	-3.43724	54.0622	9.53943e-06	0.00043621	0.0249557	1.01745	0.00396678	0.950768
KIAA0913-001	10	75553642	ENSG00000214655	ENST00000425051	-1.29625	-2.4559	53.9772	9.61379e-06	0.000438013	-0.754782	-1.68738	28.3495	0.000153242
ZDHHC16-009	10	99205948	ENSG00000171307	ENST00000414567	-1.33	-2.51403	53.6552	9.9013e-06	0.000445733	-0.305158	-1.23555	2.81076	0.118246
WDR40A-001	9	34086522	ENSG00000198876	ENST00000361264	-1.0675	-2.0958	53.569	9.98002e-06	0.000448574	-0.810611	-1.75395	20.5241	0.000610141
ACTN4-201	19	39138327	ENSG00000130402	ENST00000424234	-1.93	-3.81055	53.5592	9.989e-06	0.000448802	-0.21644	-1.16186	0.600074	0.452839
CRAT-007	9	131864721	ENSG00000095321	ENST00000415948	-1.89875	-3.7289	53.5328	1.00133e-05	0.000449368	-0.745722	-1.67681	17.939	0.00104027
L29074-001	X	147133753	ENSG00000219507	ENST00000498161	-1.30875	-2.47727	53.5159	1.00289e-05	0.000449503	0.0160368	1.01118	0.0132694	0.910107
H2AFJ-201	12	14927405	ENSG00000111332	ENST00000228929	-2.1625	-4.4769	53.4241	1.0114e-05	0.000451592	-0.856591	-1.81076	4.12864	0.0637966
PLEKHM3-001	2	208693027	ENSG00000178385	ENST00000427836	-1.595	-3.02095	53.0671	1.0453e-05	0.000462418	-0.667875	-1.58873	14.4339	0.00232984
PLXNB1-007	3	48455168	ENSG00000164050	ENST00000449094	-1.5705	-2.97008	52.9594	1.05579e-05	0.000465802	-1.05767	-2.08157	10.7957	0.00613281
EHD2-202	19	48216601	ENSG00000024422	ENST00000454483	-1.00375	-2.00521	52.7765	1.07389e-05	0.000471076	-2.29456	-4.90603	13.0374	0.00331757
SNRK-004	3	43328032	ENSG00000163788	ENST00000296088	-1.6275	-3.08977	52.6467	1.08694e-05	0.000475352	-0.909315	-1.87815	14.9991	0.00203067
VLDLR-004	9	2646338	ENSG00000147852	ENST00000478776	-1.61475	-3.06259	52.5454	1.09726e-05	0.000478409	-0.300148	-1.23127	2.01221	0.180291
STK40-007	1	36820854	ENSG00000196182	ENST00000473733	-1.80125	-3.48522	52.5216	1.09971e-05	0.000479271	-0.229017	-1.17204	0.922991	0.354761
GORASP2-002	2	171785831	ENSG00000115806	ENST00000442798	-1.2275	-2.34161	52.514	1.10049e-05	0.000479271	-0.226897	-1.17031	3.41893	0.0880395
MAN2B1-008	19	12763059	ENSG00000104774	ENST00000433513	-2.0275	-4.07698	52.4798	1.10401e-05	0.000480182	-0.330917	-1.25781	2.67809	0.126451
FAS-003	10	90750717	ENSG00000026103	ENST00000460510	-1.1175	-2.16971	52.4271	1.10947e-05	0.000482084	-0.828264	-1.77555	9.70118	0.00848474
C2orf28-006	2	27435045	ENSG00000138085	ENST00000484646	-1.72	-3.29436	52.2263	1.13055e-05	0.00048884	-0.0677698	-1.0481	0.129359	0.725052
NLGN1-009	3	173115572	ENSG00000169760	ENST00000482120	-1.17625	-2.25989	52.2027	1.13305e-05	0.000489554	-1.47603	-2.78182	9.81923	0.00818572
RABL2B-011	22	51220662	ENSG00000079974	ENST00000413505	-1.0375	-2.05267	52.1799	1.13548e-05	0.000490051	-0.426032	-1.34353	6.86608	0.0216238
TSSC4-005	11	2421993	ENSG00000184281	ENST00000435795	-1.26375	-2.40119	52.1011	1.14392e-05	0.000492763	-0.430262	-1.34748	9.3827	0.00935739
AC018358.2-201	3	42244694	ENSG00000242720	ENST00000415463	-1.69	-3.22657	52.0957	1.1445e-05	0.000492763	-0.95969	-1.94489	41.3313	2.59119e-05
RFX3-004	9	3330317	ENSG00000080298	ENST00000449190	-1.60375	-3.03932	52.0127	1.15348e-05	0.000495402	-0.0987277	-1.07083	0.0894333	0.769773
TOB2-002	22	41833046	ENSG00000183864	ENST00000434408	-1.6125	-3.05781	51.9334	1.16213e-05	0.000498065	-0.861404	-1.81681	33.4103	7.21004e-05
UPF1-202	19	18942747	ENSG00000005007	ENST00000418384	-1.0935	-2.13391	51.9046	1.16529e-05	0.000499055	-0.339463	-1.26529	4.62388	0.0515633
THBS2-201	6	169619902	ENSG00000186340	ENST00000392099	-1.37	-2.58471	51.8864	1.16729e-05	0.000499653	-2.78967	-6.91469	7.9161	0.0150202
FAM55C-006	3	101498339	ENSG00000144815	ENST00000487830	-1.25125	-2.38048	51.8186	1.17478e-05	0.000501925	-0.996382	-1.99499	23.8698	0.000325405
MXD1-002	2	70124820	ENSG00000059728	ENST00000435990	-1.934	-3.82113	51.7006	1.18797e-05	0.000506428	-1.125	-2.18101	8.61765	0.01192
DCTN3-202	9	34617631	ENSG00000137100	ENST00000447983	-1.7575	-3.38112	51.6854	1.18968e-05	0.000506783	-0.444915	-1.36123	11.9713	0.00440895
BAT2-202	6	31588450	ENSG00000204469	ENST00000414096	-1.015	-2.0209	51.5667	1.20314e-05	0.000510693	0.0225331	1.01574	0.0288454	0.867832
ALS2CR8-006	2	203777009	ENSG00000138380	ENST00000457031	-1.09725	-2.13946	51.4682	1.21444e-05	0.000513714	-1.02261	-2.03159	9.30423	0.00958824
ELP4-002	11	31531318	ENSG00000109911	ENST00000474374	-1.405	-2.64818	51.3512	1.22803e-05	0.000518072	-0.317173	-1.24589	3.60806	0.0806253
LZTR1-007	22	21336612	ENSG00000099949	ENST00000443265	-1.8125	-3.5125	51.2761	1.23684e-05	0.000520888	-0.440203	-1.3568	5.45452	0.0367573
CPSF7-002	11	61183901	ENSG00000149532	ENST00000413232	-1.5325	-2.89287	51.1577	1.25089e-05	0.000524383	-0.465313	-1.38062	14.6512	0.0022091
PNKD-004	2	219135243	ENSG00000127838	ENST00000469689	-1.30375	-2.4687	51.0984	1.25799e-05	0.000525558	0.104393	1.07504	0.216257	0.649839
ZCCHC6-002	9	88902650	ENSG00000083223	ENST00000375957	-1.2675	-2.40744	51.0643	1.2621e-05	0.000526319	-0.306757	-1.23692	1.06389	0.321719
FYCO1-005	3	46026073	ENSG00000163820	ENST00000471739	-1.505	-2.83825	51.0458	1.26434e-05	0.000526796	-0.621614	-1.5386	12.9442	0.00339926
MAN2B1-002	19	12774122	ENSG00000104774	ENST00000486847	-1.08875	-2.1269	51.0396	1.26509e-05	0.0005268	-0.330917	-1.25781	2.67809	0.126451
VCP-002	9	35057170	ENSG00000165280	ENST00000466100	-1.03625	-2.05089	50.9806	1.27225e-05	0.000529207	-0.312437	-1.2418	4.30925	0.0589693
SLC9A6-003	X	135067598	ENSG00000198689	ENST00000370701	-2.9125	-7.52922	50.9751	1.27292e-05	0.000529295	-0.934804	-1.91163	59.5197	4.02443e-06
HERC3-004	4	89513635	ENSG00000138641	ENST00000422770	-1.1725	-2.25402	50.8202	1.29197e-05	0.000535278	-0.818073	-1.76305	35.3226	5.54381e-05
EIF4G3-003	1	21295967	ENSG00000075151	ENST00000411888	-1.555	-2.93834	50.7128	1.30537e-05	0.000539082	0.863607	1.81958	20.8081	0.000576971
CTDSP1-006	2	219264794	ENSG00000144579	ENST00000497677	-1.97875	-3.94151	50.7077	1.30602e-05	0.00053914	-0.921965	-1.89469	35.9974	5.06583e-05
CRAT-002	9	131857676	ENSG00000095321	ENST00000458362	-1.59625	-3.02356	50.6384	1.31476e-05	0.000541199	-0.745722	-1.67681	17.939	0.00104027
PPP1R3C-201	10	93389684	ENSG00000119938	ENST00000438999	-2.015	-4.04181	50.6311	1.31567e-05	0.000541199	-3.35094	-10.2031	9.05226	0.0103759
LRRK2-006	12	40619397	ENSG00000188906	ENST00000474202	-1.60087	-3.03327	50.3017	1.3582e-05	0.000553309	-1.6063	-3.04469	14.5218	0.00228009
CLASP2-001	3	33626311	ENSG00000163539	ENST00000485378	-1.44625	-2.72499	50.2197	1.36903e-05	0.000555499	-0.179307	-1.13234	1.44736	0.251065
RUSC2-201	9	35538629	ENSG00000198853	ENST00000455600	-1.67125	-3.1849	50.1816	1.37409e-05	0.000556857	-1.00576	-2.008	18.3065	0.000961518
DHX30-004	3	47844399	ENSG00000132153	ENST00000472718	-1.42875	-2.69213	50.1397	1.3797e-05	0.000558343	-0.262677	-1.1997	3.43623	0.087328
URG4-011	7	43927014	ENSG00000106608	ENST00000478747	-1.02125	-2.02968	50.0803	1.38768e-05	0.000560779	-0.691358	-1.6148	9.59685	0.0087597
RHBDD2-201	7	75508317	ENSG00000005486	ENST00000318622	-1.03375	-2.04734	50.0629	1.39003e-05	0.000561263	-0.503637	-1.41778	11.3921	0.00517559
KIAA0913-007	10	75549260	ENSG00000214655	ENST00000451629	-1.7275	-3.31153	50.0421	1.39285e-05	0.000561488	-0.754782	-1.68738	28.3495	0.000153242
CDC2L6-003	6	110944493	ENSG00000155111	ENST00000457688	-1.63125	-3.09781	50.0384	1.39334e-05	0.00056149	-0.817838	-1.76276	34.5279	6.17527e-05
ADAM10-008	15	58889364	ENSG00000137845	ENST00000482945	-1.245	-2.37019	50.0154	1.39647e-05	0.000562077	-0.160548	-1.11771	0.603861	0.451449
TNKS1BP1-201	11	57067272	ENSG00000149115	ENST00000326757	-1.50375	-2.83579	50.0116	1.39698e-05	0.000562077	-0.749664	-1.6814	9.08117	0.0102818
LGMN-202	14	93170157	ENSG00000100600	ENST00000334864	-1.075	-2.10672	49.9399	1.40676e-05	0.000563734	0.176853	1.13042	0.59885	0.453289
ADAM10-004	15	58903475	ENSG00000137845	ENST00000481164	-1.11375	-2.16407	49.9252	1.40878e-05	0.00056415	-0.160548	-1.11771	0.603861	0.451449
DDI2-002	1	15944038	ENSG00000197312	ENST00000486680	-1.725	-3.3058	49.8583	1.418e-05	0.000566857	-0.0408372	-1.02871	0.125856	0.728634
CAMTA1-003	1	6845578	ENSG00000171735	ENST00000467404	-1.68775	-3.22154	49.8198	1.42334e-05	0.000568397	0.485431	1.4	7.25289	0.0188559
ATP13A1-011	19	19766353	ENSG00000105726	ENST00000474955	-1.805	-3.49429	49.697	1.44052e-05	0.00057386	-0.381334	-1.30255	6.93981	0.0210612
C2orf37-004	2	172291174	ENSG00000115827	ENST00000436317	-1.2825	-2.4326	49.6028	1.45386e-05	0.000577773	-0.481253	-1.39596	9.07259	0.0103096
FBXW5-004	9	139837359	ENSG00000159069	ENST00000443788	-1.1525	-2.22299	49.5906	1.4556e-05	0.000578265	-0.433435	-1.35045	6.29079	0.0266795
AP006216-011	11	116738404	ENSG00000160584	ENST00000480222	-1.12625	-2.18291	49.3819	1.48571e-05	0.000586778	-0.658815	-1.57879	19.7302	0.000715304
RGS3-009	9	116357752	ENSG00000138835	ENST00000490241	-2.84625	-7.19129	49.3675	1.48782e-05	0.000587207	-0.948434	-1.92978	7.64261	0.0164791
LLGL1-001	17	18128901	ENSG00000131899	ENST00000316843	-1.32625	-2.5075	49.3313	1.49313e-05	0.00058866	-0.974369	-1.96478	37.8917	3.95959e-05
C20orf26-001	20	20200773	ENSG00000089101	ENST00000493330	-1.28812	-2.4421	49.2963	1.49828e-05	0.000589514	-2.44663	-5.45141	11.4022	0.00516102
NHP2L1-201	22	42069943	ENSG00000100138	ENST00000431647	-1.91125	-3.76135	49.2637	1.50309e-05	0.000590195	0.216518	1.16193	1.60834	0.227652
WDR23-001	14	24583989	ENSG00000100897	ENST00000326009	-1.165	-2.24233	49.2535	1.5046e-05	0.000590587	-0.722247	-1.64975	29.2642	0.000132799
CASC3-202	17	38296507	ENSG00000108349	ENST00000418132	-1.715	-3.28297	49.24	1.5066e-05	0.000590685	-0.57276	-1.48737	11.6707	0.00478889
KIF1B-006	1	10338616	ENSG00000054523	ENST00000495136	-1.935	-3.82378	49.1938	1.51348e-05	0.000592252	0.240425	1.18134	1.79721	0.203715
C1orf57-003	1	233086588	ENSG00000135778	ENST00000479125	-1.72	-3.29436	49.0231	1.53921e-05	0.000598447	-0.29612	-1.22784	0.894415	0.362064
FXYD5-004	19	35645644	ENSG00000089327	ENST00000392218	-2.26825	-4.81738	48.8882	1.55991e-05	0.000603933	0.0465267	1.03278	0.029365	0.86666
SGK1-016	6	134493866	ENSG00000118515	ENST00000475882	-1.29	-2.44528	48.8759	1.56181e-05	0.000604169	-0.900348	-1.86652	18.3015	0.00096254
COL16A1-005	1	32144831	ENSG00000084636	ENST00000373668	-2.80125	-6.97044	48.8381	1.56768e-05	0.000605423	-0.921595	-1.89421	7.69544	0.0161847
SNX32-201	11	65616727	ENSG00000172803	ENST00000435160	-1.30875	-2.47727	48.7737	1.57774e-05	0.000608489	-1.1266	-2.18344	5.44671	0.0368709
POMT1-008	9	134378396	ENSG00000130714	ENST00000430619	-1.105	-2.15099	48.7622	1.57953e-05	0.000608976	-0.547601	-1.46165	10.537	0.00661149
AC023055-005	12	56226631	ENSG00000182796	ENST00000487582	-2.345	-5.0806	48.6906	1.59082e-05	0.000612507	-1.34237	-2.53567	13.1728	0.00320282
NCRNA00173-205	12	116971273	ENSG00000196668	ENST00000489452	-1.095	-2.13613	48.6844	1.5918e-05	0.000612621	0.196133	1.14562	0.352431	0.563244
THRA-201	17	38219160	ENSG00000126351	ENST00000394121	-1.94125	-3.84038	48.6786	1.59272e-05	0.000612621	-0.946456	-1.92713	12.331	0.00399951
VILL-004	3	38035644	ENSG00000136059	ENST00000484717	-1.19388	-2.28766	48.6748	1.59332e-05	0.000612649	-0.568247	-1.48272	3.70674	0.0770577
CHN1-016	2	175676826	ENSG00000128656	ENST00000485882	-1.995	-3.98616	48.655	1.59646e-05	0.000613442	-1.73582	-3.33069	13.2777	0.00311713
PANK4-005	1	2450643	ENSG00000157881	ENST00000486396	-1.06375	-2.09036	48.6313	1.60023e-05	0.000614685	-0.255225	-1.19352	3.0428	0.105415
MTHFR-004	1	11861262	ENSG00000177000	ENST00000418034	-1.21875	-2.32745	48.6112	1.60343e-05	0.000615506	-0.873371	-1.83194	27.2896	0.000181662
TRIOBP-006	22	38142240	ENSG00000100106	ENST00000403663	-1.60125	-3.03406	48.5118	1.6194e-05	0.000619414	-0.201588	-1.14996	0.857335	0.371877
RAB18-005	10	27793548	ENSG00000099246	ENST00000423465	-1.035	-2.04911	48.5109	1.61954e-05	0.000619414	-0.87058	-1.8284	35.9701	5.08421e-05
RNF7-001	3	141457046	ENSG00000114125	ENST00000273480	-1.81125	-3.50946	48.4754	1.62529e-05	0.000621077	-0.606641	-1.52271	18.5675	0.000909796
CTSA-005	20	44519981	ENSG00000064601	ENST00000419493	-1.1275	-2.1848	48.4657	1.62687e-05	0.000621184	0.133213	1.09673	0.418727	0.529183
FAM116A-005	3	57643378	ENSG00000174839	ENST00000487662	-1.4525	-2.73682	48.4477	1.6298e-05	0.000622067	0.00274856	1.00191	0.000211088	0.988636
CHN1-010	2	175673655	ENSG00000128656	ENST00000443238	-2.04438	-4.12495	48.4338	1.63206e-05	0.000622067	-1.73582	-3.33069	13.2777	0.00311713
HEPH-004	X	65390388	ENSG00000089472	ENST00000425114	-1.087	-2.12432	48.3614	1.64391e-05	0.000625819	-2.5632	-5.91016	17.6919	0.00109746
ME2-201	18	48405435	ENSG00000082212	ENST00000382927	-1.37625	-2.59593	48.3472	1.64624e-05	0.000626291	0.474357	1.3893	7.74792	0.0158985
WDFY3-203	4	85729985	ENSG00000163625	ENST00000426414	-1.97875	-3.94151	48.2061	1.66967e-05	0.000632261	-0.466724	-1.38197	10.1965	0.00730948
LPP-017	3	188476527	ENSG00000145012	ENST00000459897	-1.3475	-2.54471	48.1356	1.68153e-05	0.000634881	-0.309436	-1.23922	1.62489	0.225412
RGS3-010	9	116327353	ENSG00000138835	ENST00000496275	-1.3025	-2.46656	48.1282	1.68278e-05	0.000634937	-0.948434	-1.92978	7.64261	0.0164791
CDC42BPA-005	1	227210964	ENSG00000143776	ENST00000441725	-1.2125	-2.31739	48.0958	1.68825e-05	0.000635959	0.262188	1.1993	0.816609	0.383122
NLGN1-007	3	173115570	ENSG00000169760	ENST00000413821	-1.49	-2.80889	48.0561	1.69501e-05	0.000637666	-1.47603	-2.78182	9.81923	0.00818572
PHF23-201	17	7139407	ENSG00000040633	ENST00000043410	-1.99625	-3.98962	48.017	1.70169e-05	0.000639133	-0.797961	-1.73864	19.1471	0.00080605
STAT5B-003	17	40375481	ENSG00000173757	ENST00000415845	-1.16125	-2.23651	47.9522	1.71283e-05	0.000642114	-0.377396	-1.299	3.70639	0.0770699
AC092296.3-204	19	36812205	ENSG00000232677	ENST00000449434	-1.2275	-2.34161	47.9513	1.71297e-05	0.000642114	-0.0594356	-1.04206	0.0175332	0.896748
CAPN5-201	11	76777992	ENSG00000149260	ENST00000278559	-1.15675	-2.22955	47.9146	1.71933e-05	0.000643656	-1.19817	-2.29449	6.93956	0.0210631
UHRF2-011	9	6413193	ENSG00000147854	ENST00000469298	-1.01875	-2.02616	47.735	1.75078e-05	0.000652031	-0.475582	-1.39048	2.50684	0.138114
SESTD1-004	2	180016050	ENSG00000187231	ENST00000440010	-1.2425	-2.36608	47.6588	1.76431e-05	0.000655161	0.27906	1.2134	1.68761	0.217181
SLC27A1-204	19	17579578	ENSG00000130304	ENST00000442725	-1.66125	-3.1629	47.6491	1.76605e-05	0.000655594	-0.507812	-1.42189	4.8986	0.0459902
PSME4-006	2	54163232	ENSG00000068878	ENST00000481518	-1.89725	-3.72502	47.5869	1.77721e-05	0.000657483	0.28817	1.22109	3.22015	0.0967453
IDH3B-002	20	2641151	ENSG00000101365	ENST00000491065	-1.05375	-2.07592	47.5836	1.7778e-05	0.000657483	0.234458	1.17647	0.863335	0.370262
PTAR1-002	9	72338251	ENSG00000188647	ENST00000340434	-1.0575	-2.08132	47.4741	1.79766e-05	0.000663044	-0.249619	-1.18889	1.74204	0.210354
TMEM214-201	2	27255845	ENSG00000119777	ENST00000456401	-1.1975	-2.29342	47.4033	1.81064e-05	0.000666551	-0.372616	-1.2947	4.69356	0.0500769
YWHAE-007	17	1248449	ENSG00000108953	ENST00000496706	-1.57	-2.96905	47.279	1.83368e-05	0.000671685	0.127239	1.0922	1.22522	0.289019
SFRS11-009	1	70671381	ENSG00000116754	ENST00000463877	-1.0125	-2.0174	47.2776	1.83394e-05	0.000671685	0.382322	1.30344	4.27073	0.0599611
NMNAT1-002	1	10003486	ENSG00000173614	ENST00000403197	-1.375	-2.59368	47.2418	1.84065e-05	0.000673715	-0.927584	-1.90209	4.76847	0.0485354
CLIP2-002	7	73731877	ENSG00000106665	ENST00000395060	-1.85	-3.605	47.2193	1.84489e-05	0.000675049	-0.488467	-1.40295	6.85274	0.0217275
C10orf97-002	10	15820169	ENSG00000148481	ENST00000477891	-1.18125	-2.26773	47.1823	1.85185e-05	0.000676952	-0.861455	-1.81687	11.7915	0.00463173
C10orf97-005	10	15838119	ENSG00000148481	ENST00000436829	-1.59	-3.01049	47.1566	1.85672e-05	0.000677834	-0.861455	-1.81687	11.7915	0.00463173
LZTR1-011	22	21346070	ENSG00000099949	ENST00000492480	-1.23	-2.34567	47.1032	1.86687e-05	0.000679201	-0.440203	-1.3568	5.45452	0.0367573
FBXO7-006	22	32871224	ENSG00000100225	ENST00000452138	-1.5225	-2.87288	47.0989	1.8677e-05	0.000679286	-0.248336	-1.18784	0.79795	0.388447
RANBP3-202	19	5917120	ENSG00000031823	ENST00000324807	-1.62125	-3.07641	47.0685	1.8735e-05	0.000680752	-0.332958	-1.25959	7.45672	0.0175659
ACOX2-008	3	58517048	ENSG00000168306	ENST00000492530	-1.57225	-2.97368	47.0028	1.88614e-05	0.0006834	-1.49225	-2.81327	17.4598	0.00115449
ZNF292-002	6	87923463	ENSG00000188994	ENST00000485016	-1.41625	-2.66891	46.9742	1.89167e-05	0.000683949	0.691609	1.61508	6.39912	0.0256289
MLLT10-008	10	21823678	ENSG00000078403	ENST00000480415	-1.89062	-3.70796	46.9312	1.90003e-05	0.000685704	-0.329775	-1.25682	3.44164	0.0871067
CLCN3-202	4	170541722	ENSG00000109572	ENST00000360642	-1.1475	-2.2153	46.8332	1.91922e-05	0.000691462	-0.489233	-1.4037	4.07336	0.065368
ARFGAP2-205	11	47185854	ENSG00000149182	ENST00000455951	-2.00125	-4.00347	46.698	1.94608e-05	0.000699452	-0.954298	-1.93764	53.7197	6.87958e-06
GTF3C5-201	9	135906100	ENSG00000148308	ENST00000372089	-1.04625	-2.06515	46.6191	1.96195e-05	0.000704208	-0.0479027	-1.03376	0.139959	0.71454
BNC2-203	9	16418579	ENSG00000173068	ENST00000436939	-1.07375	-2.1049	46.5221	1.98167e-05	0.0007076	-0.840373	-1.79051	11.2359	0.00540833
GGT7-203	20	33447719	ENSG00000131067	ENST00000429091	-1.46125	-2.75347	46.5182	1.98249e-05	0.0007076	-0.154071	-1.11271	0.258237	0.620111
SLC41A3-202	3	125725828	ENSG00000114544	ENST00000315921	-1.955	-3.87716	46.4782	1.99068e-05	0.000709203	-0.294706	-1.22663	4.83706	0.0471736
ACTR8-005	3	53902523	ENSG00000113812	ENST00000488802	-1.445	-2.72263	46.3543	2.01635e-05	0.000715465	-0.975882	-1.96684	30.0456	0.000117809
WDR6-021	3	49045041	ENSG00000178252	ENST00000472878	-1.04125	-2.05801	46.3042	2.02684e-05	0.000718523	-0.76533	-1.69976	12.043	0.00432356
ZEB2-010	2	145156647	ENSG00000169554	ENST00000427902+ENST00000435262	-1.12375	-2.17913	46.2602	2.03612e-05	0.00072048	-0.796444	-1.73681	5.76424	0.0325718
HDAC6-040	X	48675863	ENSG00000094631	ENST00000498808	-1.24	-2.36199	46.0693	2.07689e-05	0.00072996	-0.889351	-1.85234	43.1601	2.0914e-05
HEATR7B1-007	2	234684370	ENSG00000185038	ENST00000428446+ENST00000430892	-1.8325	-3.56154	46.0634	2.07817e-05	0.000730179	0.383235	1.30426	4.05262	0.0659698
KDM4C-013	9	6880046	ENSG00000107077	ENST00000476075	-1.33	-2.51403	46.0142	2.08883e-05	0.000732813	-0.655759	-1.57544	4.06992	0.0654674
SNX7-003	1	99127366	ENSG00000162627	ENST00000473868	-1.19	-2.28153	45.9665	2.09925e-05	0.000735294	-1.03493	-2.04902	3.44576	0.0869388
STAG1-005	3	136236885	ENSG00000118007	ENST00000480733	-2.575	-5.95871	45.8912	2.11581e-05	0.000738792	-0.409504	-1.32823	2.47327	0.140555
ARAP1-201	11	72410072	ENSG00000186635	ENST00000340247	-1.25	-2.37841	45.8439	2.12629e-05	0.000740976	-0.296283	-1.22798	1.3818	0.261525
WIZ-202	19	15532319	ENSG00000011451	ENST00000389282	-1.0975	-2.13984	45.7042	2.15757e-05	0.000749833	-0.493956	-1.4083	12.5148	0.00380749
BTN2A2-014	6	26383446	ENSG00000124508	ENST00000494184	-1.4425	-2.71791	45.6095	2.17911e-05	0.000754352	0.319237	1.24767	0.929736	0.353069
CHFR-203	12	133424772	ENSG00000072609	ENST00000432561	-1.81	-3.50642	45.5739	2.18725e-05	0.000756485	-0.0342386	-1.02402	0.0204141	0.888646
PSMB7-006	9	127174679	ENSG00000136930	ENST00000466951	-1.72	-3.29436	45.5514	2.19242e-05	0.000757135	0.352955	1.27717	5.68039	0.0336466
ANKIB1-003	7	91923776	ENSG00000001629	ENST00000442183	-1.62875	-3.09245	45.5166	2.20044e-05	0.000758995	0.242914	1.18338	2.14913	0.167153
DNAJC10-003	2	183582814	ENSG00000077232	ENST00000418559	-1.1725	-2.25402	45.4828	2.20829e-05	0.000760413	0.256283	1.1944	3.03132	0.106008
PRUNE-007	1	150980896	ENSG00000143363	ENST00000467771	-1.64875	-3.13562	45.4385	2.21861e-05	0.00076297	-0.887047	-1.84939	16.1046	0.00156554
ACTN4-203	19	39138327	ENSG00000130402	ENST00000456597	-1.1	-2.14355	45.4145	2.22421e-05	0.000764668	-0.21644	-1.16186	0.600074	0.452839
CSAD-012	12	53565449	ENSG00000139631	ENST00000491654	-1.05	-2.07053	45.3707	2.2345e-05	0.000766829	-0.437587	-1.35434	4.56276	0.0529108
PCNXL2-204	1	233270759	ENSG00000135749	ENST00000451961	-1.30625	-2.47298	45.3102	2.24878e-05	0.000770121	0.0709253	1.05039	0.058482	0.812802
CAV1-002	7	116165063	ENSG00000105974	ENST00000451122	-2.28625	-4.87787	45.2611	2.26048e-05	0.000772744	-1.51297	-2.85396	15.6662	0.00173338
UXS1-015	2	106774514	ENSG00000115652	ENST00000474920	-1.305	-2.47084	45.2107	2.27253e-05	0.000775711	0.553171	1.46731	8.01131	0.0145483
ATG2A-201	11	64662046	ENSG00000110046	ENST00000227459	-1.275	-2.41999	45.1605	2.28463e-05	0.000778453	-0.842618	-1.7933	25.6976	0.000236691
KDM4C-011	9	6757641	ENSG00000107077	ENST00000438023	-2.0575	-4.16264	45.1109	2.29664e-05	0.000781158	-0.655759	-1.57544	4.06992	0.0654674
WWC2-202	4	184020463	ENSG00000151718	ENST00000378925	-1.1075	-2.15472	45.0633	2.30824e-05	0.000783941	0.191691	1.1421	0.881958	0.365317
TRIP10-007	19	6740955	ENSG00000125733	ENST00000476297	-1.7375	-3.33457	45.0061	2.32228e-05	0.000787548	0.0515109	1.03635	0.0547939	0.818682
MFN1-007	3	179094850	ENSG00000171109	ENST00000482661	-1.2	-2.2974	44.9677	2.33176e-05	0.000789597	0.118935	1.08593	0.398981	0.538905
TOM1L2-004	17	17750663	ENSG00000175662	ENST00000395739	-1.41125	-2.65968	44.7609	2.38359e-05	0.000803126	-0.953648	-1.93676	16.6518	0.00138184
UBA7-008	3	49847893	ENSG00000182179	ENST00000460516	-2.02	-4.05584	44.5382	2.44093e-05	0.000818393	-1.24685	-2.37323	6.89528	0.0213989
RBM5-024	3	50151684	ENSG00000003756	ENST00000479275	-1.70375	-3.25747	44.3489	2.49092e-05	0.00082956	-0.163508	-1.12001	0.524423	0.482189
MYH9-004	22	36720332	ENSG00000100345	ENST00000463293	-1.845	-3.59253	44.1979	2.53167e-05	0.00084021	-0.574966	-1.48964	2.64652	0.128506
LAMA4-206	6	112501104	ENSG00000112769	ENST00000454881	-1.4185	-2.67307	43.998	2.58681e-05	0.000853625	-0.159732	-1.11708	0.0979653	0.759404
PTTG1IP-002	21	46275153	ENSG00000183255	ENST00000494690	-1.6925	-3.23216	43.7363	2.66114e-05	0.000870115	-0.629812	-1.54736	9.65909	0.00859443
USP9Y-003	Y	14968738	ENSG00000114374	ENST00000471409	-1.46063	-2.75228	43.7242	2.66466e-05	0.000871015	-2.82621	-7.0921	11.5068	0.00501224
ARHGEF2-011	1	155938600	ENSG00000116584	ENST00000465079	-2.04875	-4.13747	43.6653	2.68174e-05	0.000875355	-0.640792	-1.55918	5.80118	0.0321113
C20orf43-006	20	55043734	ENSG00000022277	ENST00000449062	-1.02875	-2.04026	43.6175	2.69572e-05	0.000878399	0.420776	1.33865	3.00626	0.107317
OCA2-201	15	28195655	ENSG00000104044	ENST00000382996	-4.56987	-23.7503	43.5517	2.7151e-05	0.000882234	-3.30374	-9.87471	12.8827	0.00345449
AL358175.2-201	1	121166923	ENSG00000231429	ENST00000445260	-1.30375	-2.4687	43.5399	2.71859e-05	0.000883119	-0.876598	-1.83604	28.6677	0.000145742
ANO10-004	3	43408048	ENSG00000160746	ENST00000414522	-1.14375	-2.20955	43.5358	2.71981e-05	0.000883267	-0.343763	-1.26906	4.63377	0.0513491
RETSAT-005	2	85578522	ENSG00000042445	ENST00000490291	-1.2575	-2.39081	43.491	2.73311e-05	0.000886085	-0.667236	-1.58803	5.24941	0.0398818
BAP1-016	3	52441195	ENSG00000163930	ENST00000470173	-1.01	-2.01391	43.4527	2.74456e-05	0.000888122	-0.789432	-1.72839	20.0078	0.0006763
ASB3-017	2	53955909	ENSG00000115239	ENST00000480522	-2.14637	-4.42714	43.3579	2.77311e-05	0.000893755	-0.471519	-1.38657	14.1455	0.00250204
WDTC1-202	1	27561007	ENSG00000142784	ENST00000432579	-1.24875	-2.37635	43.3177	2.78532e-05	0.000895741	-0.85761	-1.81203	25.594	0.000240895
RAP1B-003	12	69004635	ENSG00000127314	ENST00000460800+ENST00000485252	-1.7035	-3.2569	43.3161	2.7858e-05	0.000895741	-0.553473	-1.46761	6.39844	0.0256354
TBX3-204	12	115118609	ENSG00000135111	ENST00000443365	-1.73338	-3.32505	43.3135	2.78659e-05	0.000895741	-2.15153	-4.44299	13.1554	0.00321732
TECPR1-002	7	97872883	ENSG00000205356	ENST00000472845	-1.28625	-2.43893	43.278	2.79744e-05	0.000897823	0.171265	1.12605	0.666713	0.429364
OTUD7B-003	1	149919192	ENSG00000163113	ENST00000417191	-1.09625	-2.13798	43.2606	2.80277e-05	0.000899282	-0.596222	-1.51175	5.39241	0.0376717
NAGK-017	2	71299415	ENSG00000124357	ENST00000478659	-1.3775	-2.59818	43.2402	2.80904e-05	0.000901028	-0.459168	-1.37475	4.66421	0.0506965
PLGLB2-002	2	88050746	ENSG00000125551	ENST00000465361+ENST00000478636	-1.02287	-2.03196	43.2215	2.81481e-05	0.000902136	-0.969949	-1.95877	46.751	1.40109e-05
DR1-002	1	93811492	ENSG00000117505	ENST00000370267	-1.01125	-2.01566	43.0756	2.86021e-05	0.000910845	-0.544285	-1.4583	18.5064	0.000921617
STARD7-006	2	96858814	ENSG00000084090	ENST00000443962	-1.4925	-2.81376	42.995	2.88567e-05	0.000915893	-0.584155	-1.49916	18.3737	0.000947875
GTF2IRD2-204	7	74233983	ENSG00000196275	ENST00000453619	-1.4075	-2.65277	42.9901	2.88721e-05	0.000915893	-1.21272	-2.31774	13.4474	0.00298415
SF1-017	11	64535643	ENSG00000168066	ENST00000489544	-1.7025	-3.25464	42.9273	2.90726e-05	0.000919458	-0.202135	-1.1504	2.09563	0.172136
HACE1-202	6	105175968	ENSG00000085382	ENST00000416605	-1.24	-2.36199	42.8963	2.9172e-05	0.000921081	-0.728833	-1.6573	14.4542	0.0023182
RAB11FIP5-001	2	73300510	ENSG00000135631	ENST00000258098	-1.01	-2.01391	42.8741	2.92436e-05	0.000922583	-0.732102	-1.66106	26.672	0.000201034
RNF123-008	3	49726990	ENSG00000164068	ENST00000454491	-1.98125	-3.94835	42.8504	2.932e-05	0.000924486	-0.366427	-1.28916	3.753	0.0754509
TXNIP-003	1	145439815	ENSG00000117289	ENST00000488537	-2.81838	-7.05367	42.838	2.93601e-05	0.000925495	-1.66664	-3.17474	11.1746	0.00550296
RREB1-010	6	7176442	ENSG00000124782	ENST00000492574	-1.897	-3.72438	42.6762	2.98898e-05	0.000938333	-0.407885	-1.32674	11.9566	0.00442662
ARHGAP24-203	4	86699851	ENSG00000138639	ENST00000395183	-2.27125	-4.82741	42.6089	3.01135e-05	0.000942521	-2.54832	-5.84953	15.5193	0.00179422
EPB41L4A-202	5	111479534	ENSG00000129595	ENST00000359109	-1.37813	-2.5993	42.5845	3.01952e-05	0.00094343	-1.33639	-2.52518	5.28166	0.0393702
C22orf13-012	22	24938798	ENSG00000138867	ENST00000493099	-1.3525	-2.55354	42.516	3.04255e-05	0.000947901	-0.15899	-1.11651	0.569776	0.464221
INF2-201	14	105155943	ENSG00000203485	ENST00000252520	-1.14225	-2.20725	42.4819	3.0541e-05	0.000950298	-0.279609	-1.21387	1.09952	0.314064
AMPD2-007	1	110166664	ENSG00000116337	ENST00000459643	-1.84875	-3.60188	42.3577	3.09657e-05	0.000960305	-0.435886	-1.35274	5.50065	0.0360952
HNRNPK-004	9	86591423	ENSG00000165119	ENST00000483135	-2.1225	-4.35448	42.2799	3.12353e-05	0.000966592	-0.407592	-1.32647	6.91521	0.0212469
PI4KA-007	22	21178635	ENSG00000241973	ENST00000449120	-1.35375	-2.55576	42.2798	3.12357e-05	0.000966592	-0.397632	-1.31734	3.33575	0.0915613
SRBD1-005	2	45829061	ENSG00000068784	ENST00000461805	-1.51875	-2.86543	42.2586	3.13094e-05	0.000968455	0.697481	1.62167	13.6466	0.00283629
RNF34-202	12	121837902	ENSG00000170633	ENST00000361234	-1.085	-2.12138	42.2502	3.1339e-05	0.000968455	-0.568476	-1.48296	19.4724	0.000753877
PI4KA-202	22	21065463	ENSG00000241973	ENST00000437178	-1.72125	-3.29722	42.2221	3.14373e-05	0.000970465	-0.397632	-1.31734	3.33575	0.0915613
GPRASP1-001	X	101906317	ENSG00000198932	ENST00000361600	-1.08512	-2.12156	42.219	3.1448e-05	0.000970465	-0.568899	-1.48339	4.66719	0.0506333
SATB1-013	3	18462436	ENSG00000182568	ENST00000450898	-1.19375	-2.28747	42.1571	3.16665e-05	0.000975457	-0.799966	-1.74106	1.48006	0.246058
IKBKB-202	8	42128829	ENSG00000104365	ENST00000379708	-1.9025	-3.7386	42.0914	3.18999e-05	0.000980281	0.0227502	1.01589	0.0277811	0.870269
KPNA6-004	1	32622463	ENSG00000025800	ENST00000446515	-1.055	-2.07772	41.9932	3.22526e-05	0.000988592	-0.33903	-1.26491	5.12819	0.0418766
C12orf52-202	12	113623543	ENSG00000139405	ENST00000299731	-1.6425	-3.12206	41.9922	3.22563e-05	0.000988592	0.147015	1.10728	0.986143	0.339371
WAC-012	10	28823052	ENSG00000095787	ENST00000414108	-1.41875	-2.67354	41.9743	3.23212e-05	0.000989718	-0.159734	-1.11708	1.89279	0.192846
FADS3-202	11	61645292	ENSG00000221968	ENST00000414624	-1.71	-3.27161	41.9035	3.2579e-05	0.00099561	-0.353658	-1.2778	1.88766	0.19341
INF2-204	14	105155974	ENSG00000203485	ENST00000450528	-1.04625	-2.06515	41.858	3.27458e-05	0.000999065	-0.279609	-1.21387	1.09952	0.314064
NAT15-204	16	3493682	ENSG00000122390	ENST00000424546	-2.535	-5.79577	41.8252	3.28671e-05	0.00100144	-0.574552	-1.48922	15.7111	0.00171525
BTBD9-007	6	38562012	ENSG00000183826	ENST00000498633	-1.9275	-3.80395	41.7974	3.29699e-05	0.0010035	-0.739377	-1.66945	16.648	0.00138305
XRCC5-003	2	216974074	ENSG00000079246	ENST00000417391	-1.75375	-3.37234	41.7164	3.32719e-05	0.00101002	0.0972846	1.06976	0.52524	0.481854
SSPN-201	12	26348522	ENSG00000123096	ENST00000242729	-2.2675	-4.81488	41.6355	3.35771e-05	0.0010158	-2.34134	-5.06773	12.8254	0.0035069
AUTS2-002	7	69063905	ENSG00000158321	ENST00000406775	-1.34875	-2.54691	41.4038	3.44688e-05	0.00103515	-2.03651	-4.10251	10.7022	0.00630109
VPS39-201	15	42450900	ENSG00000166887	ENST00000348544	-1.94875	-3.8604	41.3931	3.45106e-05	0.00103568	-0.331839	-1.25862	1.97644	0.183939
MAGED1-006	X	51636754	ENSG00000179222	ENST00000485420	-1.3125	-2.48372	41.2722	3.49877e-05	0.00104547	-0.304465	-1.23496	1.42892	0.25395
SCAP-013	3	47469129	ENSG00000114650	ENST00000487942	-1.2825	-2.4326	41.2611	3.50319e-05	0.00104631	-0.430899	-1.34807	5.1348	0.0417648
RAB7A-004	3	128445036	ENSG00000075785	ENST00000482525	-1.4325	-2.69914	41.2523	3.50669e-05	0.00104709	-0.515227	-1.42922	7.34229	0.0182769
PID1-004	2	229888690	ENSG00000153823	ENST00000392054	-1.94188	-3.84205	41.212	3.52282e-05	0.00105125	-2.16785	-4.49353	16.5692	0.00140791
PLCD1-010	3	38052784	ENSG00000187091	ENST00000479619	-1.22375	-2.33553	40.9483	3.63041e-05	0.00107454	-0.720258	-1.64748	7.92987	0.0149509
LUC7L-011	16	278123	ENSG00000007392	ENST00000467552	-1.30375	-2.4687	40.919	3.6426e-05	0.00107759	0.0465371	1.03278	0.0463138	0.83305
BTRC-201	10	103174411	ENSG00000166167	ENST00000393441	-1.605	-3.04196	40.866	3.6648e-05	0.00108141	-0.614301	-1.53082	10.7362	0.00623925
TIA1-015	2	70443954	ENSG00000116001	ENST00000474699	-1.06	-2.08493	40.8399	3.67578e-05	0.00108378	-0.516487	-1.43047	7.39462	0.0179476
MKL1-005	22	40915589	ENSG00000196588	ENST00000466278	-1.34375	-2.5381	40.8337	3.67838e-05	0.00108427	-0.353804	-1.27793	3.41357	0.0882612
SCLT1-201	4	129805152	ENSG00000151466	ENST00000434680	-1.8275	-3.54922	40.8065	3.68985e-05	0.00108626	0.430742	1.34793	6.47508	0.0249214
NOM1-002	7	156746806	ENSG00000146909	ENST00000460332	-1.52125	-2.8704	40.6524	3.75577e-05	0.00110115	0.209287	1.15612	0.961543	0.345248
JOSD1-008	22	39082759	ENSG00000100221	ENST00000480715	-1.02875	-2.04026	40.6023	3.77749e-05	0.00110635	-0.366521	-1.28924	3.67488	0.0781883
TIA1-008	2	70454868	ENSG00000116001	ENST00000477044	-1.60125	-3.03406	40.5984	3.77917e-05	0.00110635	-0.516487	-1.43047	7.39462	0.0179476
FAM172A-202	5	92956693	ENSG00000113391	ENST00000423975	-1.74875	-3.36067	40.5191	3.81389e-05	0.0011128	-0.385439	-1.30626	3.35211	0.0908552
C2orf28-003	2	27435734	ENSG00000138085	ENST00000419744	-2.5025	-5.66667	40.5119	3.81705e-05	0.00111332	-0.0677698	-1.0481	0.129359	0.725052
UBE2E2-201	3	23250191	ENSG00000182247	ENST00000449994	-1.21125	-2.31538	40.4569	3.84137e-05	0.00111883	-0.149514	-1.1092	0.632232	0.441256
LSS-001	21	47608360	ENSG00000160285	ENST00000356396	-1.39	-2.62079	40.372	3.87923e-05	0.0011262	-1.10178	-2.14619	12.8584	0.00347657
RP11-163E9-001	7	102004615	ENSG00000239969	ENST00000476426	-1.1825	-2.2697	40.3716	3.87944e-05	0.0011262	-0.175257	-1.12917	0.437056	0.52045
AK5-201	1	77747736	ENSG00000154027	ENST00000354567+ENST00000370806	-2.3935	-5.25431	40.3475	3.89026e-05	0.00112821	-1.95378	-3.87388	18.4137	0.000939874
APPL1-004	3	57292791	ENSG00000157500	ENST00000488530	-1.599	-3.02933	40.3248	3.90052e-05	0.00113004	-0.0385301	-1.02707	0.0663188	0.800931
SMTN-017	22	31483864	ENSG00000183963	ENST00000431481	-2.28375	-4.86942	40.3097	3.90732e-05	0.00113172	-0.0500233	-1.03528	0.0840472	0.776601
CLASP1-009	2	122273241	ENSG00000074054	ENST00000485112	-1.22125	-2.33149	40.3037	3.91002e-05	0.00113222	-0.246931	-1.18668	1.84451	0.19824
TEAD3-001	6	35441374	ENSG00000007866	ENST00000338863	-1.295	-2.45377	40.276	3.92261e-05	0.00113444	-0.69268	-1.61628	19.0698	0.000819054
STARD13-201	13	33712980	ENSG00000133121	ENST00000344312	-1.67125	-3.1849	40.1291	3.99009e-05	0.0011476	-0.742531	-1.67311	4.45704	0.055342
FAM21C-004	10	46222736	ENSG00000172661	ENST00000420848	-1.09125	-2.13059	39.9244	4.08636e-05	0.00116769	0.403006	1.32226	5.82606	0.0318055
MDN1-001	6	90458942	ENSG00000112159	ENST00000439638	-1.04375	-2.06158	39.8653	4.11466e-05	0.00117519	0.739426	1.66951	10.5052	0.00667317
ARHGAP21-014	10	24909808	ENSG00000107863	ENST00000483114	-1.96375	-3.90075	39.8102	4.14122e-05	0.00117942	0.303893	1.23447	2.61001	0.130935
EXOC7-004	17	74097093	ENSG00000182473	ENST00000406660	-1.17925	-2.26459	39.7147	4.18778e-05	0.00118899	-0.50308	-1.41724	6.45736	0.0250844
AKT2-008	19	40761064	ENSG00000105221	ENST00000416994	-1.205	-2.30537	39.6546	4.21741e-05	0.00119533	-0.425309	-1.34286	6.99359	0.0206616
GTF2IRD2-004	7	74236064	ENSG00000196275	ENST00000457594	-1.34875	-2.54691	39.6524	4.21853e-05	0.00119535	-1.21272	-2.31774	13.4474	0.00298415
SGSM2-205	17	2240806	ENSG00000141258	ENST00000447805	-1.13125	-2.19048	39.631	4.22914e-05	0.00119747	-0.225896	-1.1695	1.1103	0.311799
IRF4-202	6	391769	ENSG00000137265	ENST00000443871	-2.2725	-4.8316	39.5832	4.25294e-05	0.00120362	-1.78581	-3.44811	5.55004	0.0354018
EXOC7-011	17	74093995	ENSG00000182473	ENST00000442951	-1.285	-2.43682	39.5563	4.26638e-05	0.00120624	-0.50308	-1.41724	6.45736	0.0250844
GPN1-007	2	27851919	ENSG00000198522	ENST00000478484	-1.48375	-2.79675	39.5146	4.28738e-05	0.00121015	0.281721	1.21564	4.00322	0.0674295
MICAL1-006	6	109773549	ENSG00000135596	ENST00000431946	-1.18	-2.26577	39.5063	4.29155e-05	0.00121022	-0.6702	-1.59129	2.99282	0.108028
BNC2-004	9	16552662	ENSG00000173068	ENST00000451290	-1.7575	-3.38112	39.4391	4.32564e-05	0.00121629	-0.840373	-1.79051	11.2359	0.00540833
PPIA-201	7	44838987	ENSG00000196262	ENST00000453725	-1.23875	-2.35994	39.4379	4.32628e-05	0.00121629	0.113945	1.08218	0.437196	0.520384
LMO7-004	13	76210483	ENSG00000136153	ENST00000377499	-1.64875	-3.13562	39.3943	4.34858e-05	0.00122075	-1.01895	-2.02644	8.42081	0.0127071
ARID1B-207	6	157470053	ENSG00000049618	ENST00000400790	-1.97375	-3.92788	39.3292	4.38212e-05	0.00122778	-0.641397	-1.55984	10.2013	0.00729911
TBC1D2B-202	15	78290597	ENSG00000167202	ENST00000420639	-1.06625	-2.09398	39.2887	4.40314e-05	0.00123067	-0.68723	-1.61019	15.0329	0.00201428
CYTH1-002	17	76672118	ENSG00000108669	ENST00000262763	-1.61875	-3.07109	39.2742	4.41065e-05	0.00123217	-0.441738	-1.35824	6.50594	0.0246405
RTKN-001	2	74652963	ENSG00000114993	ENST00000305557	-1.0525	-2.07412	39.1965	4.45141e-05	0.00124054	-0.263728	-1.20058	2.7125	0.124257
AP003355.2-201	8	99735042	ENSG00000104375	ENST00000339879	-1.508	-2.84415	39.1724	4.46416e-05	0.00124229	0.456855	1.37255	5.48584	0.0363062
ARHGEF18-203	19	7459999	ENSG00000104880	ENST00000398026	-1.75375	-3.37234	39.1272	4.48813e-05	0.00124655	-0.486451	-1.40099	6.5971	0.0238324
ACAD11-005	3	132337346	ENSG00000240303	ENST00000481970	-1.09625	-2.13798	39.0961	4.50469e-05	0.00124949	-0.197576	-1.14677	0.658148	0.432269
UTY-005	Y	15590922	ENSG00000183878	ENST00000479713	-3.48925	-11.2297	39.0522	4.52826e-05	0.0012542	-2.9189	-7.5627	9.22182	0.0098379
EHD1-201	11	64621805	ENSG00000110047	ENST00000421303+ENST00000433803	-1.02	-2.02792	39.0292	4.54061e-05	0.00125687	-1.07353	-2.10458	8.477	0.0124764
METTL3-202	14	21971363	ENSG00000165819	ENST00000440691	-1.38875	-2.61852	39.0161	4.5477e-05	0.00125792	0.600025	1.51574	8.03767	0.0144208
HEPH-005	X	65384112	ENSG00000089472	ENST00000458621	-1.51463	-2.85725	39.0119	4.54995e-05	0.00125795	-2.5632	-5.91016	17.6919	0.00109746
ZYX-010	7	143078454	ENSG00000159840	ENST00000457235	-1.08625	-2.12321	38.9726	4.57131e-05	0.00126081	0.00789112	1.00548	0.00144305	0.970293
Z95889.1-204	22	27068768	ENSG00000244625	ENST00000437071	-1.08413	-2.12009	38.8187	4.6559e-05	0.00127628	-0.509069	-1.42313	10.1979	0.00730645
COMMD3-012	10	22605664	ENSG00000148444	ENST00000468469	-2.6225	-6.15816	38.8083	4.66168e-05	0.00127735	-0.806417	-1.74886	19.0455	0.0008232
RIN2-002	20	19870019	ENSG00000132669	ENST00000459721	-1.41125	-2.65968	38.6792	4.73412e-05	0.00129085	-1.55857	-2.94563	8.26923	0.0133549
HTRA2-007	2	74757738	ENSG00000115317	ENST00000482331	-1.68	-3.20428	38.6661	4.74159e-05	0.00129258	-0.210507	-1.15709	2.05339	0.176206
MRPL37-003	1	54675619	ENSG00000116221	ENST00000398219	-1.31	-2.47942	38.6501	4.75066e-05	0.00129444	0.130022	1.09431	0.618647	0.446089
DYNC1LI1-004	3	32571122	ENSG00000144635	ENST00000472985	-1.345	-2.5403	38.6367	4.75828e-05	0.00129559	-0.176572	-1.1302	1.25781	0.28298
DHTKD1-006	10	12111023	ENSG00000181192	ENST00000437298	-1.1575	-2.23071	38.6331	4.76034e-05	0.00129574	-0.160953	-1.11803	1.03064	0.329103
FAM126B-010	2	201887269	ENSG00000155744	ENST00000485636	-1.15875	-2.23264	38.5963	4.7814e-05	0.00129973	-0.188267	-1.13939	1.68944	0.216947
MAPKAP1-006	9	128432166	ENSG00000119487	ENST00000433483	-1.6875	-3.22098	38.5065	4.83316e-05	0.00130978	-0.268931	-1.20491	3.16571	0.0993106
IRF4-004	6	393279	ENSG00000137265	ENST00000469834	-1.635	-3.10588	38.3925	4.89988e-05	0.00132286	-1.78581	-3.44811	5.55004	0.0354018
HERC4-007	10	69792576	ENSG00000148634	ENST00000463478	-1.81812	-3.52623	38.3521	4.92375e-05	0.00132775	-0.793645	-1.73345	11.1595	0.0055267
ZEB2-001	2	145145568	ENSG00000169554	ENST00000303660	-1.195	-2.28945	38.348	4.92617e-05	0.00132777	-0.796444	-1.73681	5.76424	0.0325718
SEPHS1-004	10	13375901	ENSG00000086475	ENST00000425947	-1.83625	-3.57081	38.3134	4.94677e-05	0.00133115	-0.38296	-1.30401	3.89376	0.0708054
FAM69A-201	1	93311056	ENSG00000154511	ENST00000401027	-1.69875	-3.2462	38.2963	4.957e-05	0.00133297	-0.418343	-1.33639	4.17805	0.0624302
HOXA10-003	7	27210852	ENSG00000153807	ENST00000396344	-1.5175	-2.86295	38.2307	4.99641e-05	0.00134042	-1.95701	-3.88257	16.5411	0.00141689
CASP8-001	2	202122841	ENSG00000064012	ENST00000437283	-1.19125	-2.28351	38.2236	5.00068e-05	0.00134126	0.272812	1.20816	0.257292	0.620746
LARS-202	5	145543983	ENSG00000133706	ENST00000360930	-1.3275	-2.50967	38.1863	5.02328e-05	0.00134575	0.50156	1.41574	6.23528	0.0272375
POMT1-006	9	134378365	ENSG00000130714	ENST00000448212	-1.0075	-2.01042	38.1272	5.05929e-05	0.00135224	-0.547601	-1.46165	10.537	0.00661149
RABGAP1-007	9	125703299	ENSG00000011454	ENST00000459903	-1.57375	-2.97677	38.0868	5.08412e-05	0.00135748	-0.542673	-1.45667	12.2037	0.00413914
NUDCD3-006	7	44431984	ENSG00000015676	ENST00000472246	-1.53875	-2.90543	38.0542	5.10424e-05	0.00136089	-0.227718	-1.17098	1.96647	0.184971
ZDHHC9-005	X	128939305	ENSG00000188706	ENST00000371064	-1.1475	-2.2153	37.9104	5.19407e-05	0.0013796	-0.799334	-1.7403	35.8568	5.16135e-05
AKT2-016	19	40745590	ENSG00000105221	ENST00000491778	-1.1025	-2.14726	37.8954	5.20355e-05	0.00138167	-0.425309	-1.34286	6.99359	0.0206616
WWOX-205	16	78133676	ENSG00000186153	ENST00000406884	-1.2025	-2.30138	37.8943	5.20424e-05	0.00138167	-1.3992	-2.63756	18.7546	0.000874695
FOXO3B-204	17	18584064	ENSG00000213688	ENST00000443457	-1.3825	-2.6072	37.8889	5.20766e-05	0.00138226	-0.438586	-1.35528	4.90299	0.0459072
PTK7-013	6	43044045	ENSG00000112655	ENST00000476760	-1.265	-2.40327	37.8328	5.24336e-05	0.00138788	-1.30688	-2.47406	11.0334	0.00572843
COL2A1-201	12	48375845	ENSG00000139219	ENST00000395281	-1.00513	-2.00712	37.8189	5.25224e-05	0.00138925	-0.324209	-1.25198	4.16143	0.062886
FAM55C-003	3	101500550	ENSG00000144815	ENST00000477909	-1.97875	-3.94151	37.8146	5.25502e-05	0.00138925	-0.996382	-1.99499	23.8698	0.000325405
UCK1-005	9	134400535	ENSG00000130717	ENST00000494584	-1.725	-3.3058	37.7535	5.29431e-05	0.00139526	-0.645978	-1.5648	13.7012	0.00279729
KIAA0564-201	13	42438742	ENSG00000102763	ENST00000398857	-1.1025	-2.14726	37.7083	5.32356e-05	0.00140012	0.593704	1.50912	10.3936	0.00689548
DIP2C-201	10	410938	ENSG00000151240	ENST00000381496	-2.38025	-5.20627	37.6731	5.34646e-05	0.00140354	-0.784869	-1.72294	10.0904	0.00754435
TSPO-003	22	43547579	ENSG00000100300	ENST00000472378	-1.045	-2.06337	37.6707	5.34804e-05	0.00140363	-0.115621	-1.08344	0.198971	0.66312
GTF2IRD2B-006	7	74541458	ENSG00000174428	ENST00000472837	-1.4205	-2.67678	37.6064	5.39026e-05	0.00141245	-0.159693	-1.11705	0.346849	0.566309
PXDN-008	2	1684025	ENSG00000130508	ENST00000485177	-2.36338	-5.14573	37.6025	5.39283e-05	0.00141281	-3.23713	-9.42916	14.8397	0.00211028
ANTXR1-010	2	69409632	ENSG00000169604	ENST00000470288	-1.43625	-2.70617	37.5764	5.41012e-05	0.00141572	-0.493966	-1.40831	4.7983	0.0479374
ESPNL-005	2	239036036	ENSG00000144488	ENST00000423032	-1.01875	-2.02616	37.4873	5.46945e-05	0.00142702	-0.377411	-1.29901	1.68737	0.217211
CD44-201	11	35160417	ENSG00000026508	ENST00000263398	-1.5725	-2.9742	37.4158	5.51764e-05	0.00143601	-0.834312	-1.78301	7.05463	0.0202188
SUMF1-004	3	3823036	ENSG00000144455	ENST00000448413	-1.78963	-3.45725	37.4008	5.52783e-05	0.00143769	-1.01572	-2.02191	5.68025	0.0336484
AC091729.1-204	7	1199662	ENSG00000229043	ENST00000436304	-1.355	-2.55797	37.2835	5.60821e-05	0.00145162	-0.445792	-1.36206	1.98292	0.18327
ELAC2-201	17	12899735	ENSG00000006744	ENST00000407336	-1.155	-2.22684	37.2696	5.61776e-05	0.00145298	-0.128398	-1.09308	1.3709	0.26332
C7orf27-005	7	2581815	ENSG00000106009	ENST00000421712	-1.22875	-2.34364	37.2653	5.62076e-05	0.00145298	0.262422	1.19949	3.74757	0.0756375
CD99-004	X	2609321	ENSG00000002586	ENST00000381184	-1.855	-3.61752	37.2268	5.64748e-05	0.00145824	-0.979284	-1.97149	22.0686	0.000452849
GGCX-012	2	85780046	ENSG00000115486	ENST00000482662	-1.5825	-2.99488	37.1869	5.6754e-05	0.00146315	-0.131011	-1.09506	0.376419	0.550439
PEA15-004	1	160181077	ENSG00000162734	ENST00000488858	-1.06625	-2.09398	37.1801	5.68015e-05	0.00146372	-0.952094	-1.93468	17.103	0.00124908
ARHGEF10L-203	1	17866330	ENSG00000074964	ENST00000434513	-1.08375	-2.11954	37.163	5.69214e-05	0.00146648	-0.916168	-1.8871	38.4485	3.68963e-05
ASS1-010	9	133327610	ENSG00000130707	ENST00000443588	-2.12538	-4.36316	37.1552	5.69763e-05	0.00146724	-3.33373	-10.0821	13.8045	0.00272519
KIAA1310-004	2	97276463	ENSG00000114982	ENST00000452268	-1.5285	-2.88486	37.128	5.71681e-05	0.00147056	-0.489288	-1.40375	5.14727	0.041555
C13orf1-002	13	50505154	ENSG00000123178	ENST00000492258	-1.095	-2.13613	37.0867	5.74603e-05	0.0014764	-0.0226294	-1.01581	0.0268211	0.872508
DZIP1-002	13	96289263	ENSG00000134874	ENST00000466027	-2.08338	-4.23797	37.035	5.78295e-05	0.00148389	-2.1387	-4.40366	7.65002	0.0164374
KDM5D-008	Y	21877022	ENSG00000012817	ENST00000478891	-2.0725	-4.20615	37.0179	5.7952e-05	0.00148531	-2.8656	-7.28837	16.525	0.00142208
FLNA-002	X	153577016	ENSG00000196924	ENST00000369850	-1.65375	-3.1465	36.9739	5.82685e-05	0.00149117	-0.414182	-1.33254	7.08078	0.0200326
SUFU-003	10	104263836	ENSG00000107882	ENST00000393286	-1.20125	-2.29939	36.9719	5.82835e-05	0.00149117	-0.945606	-1.926	7.3571	0.018183
HSPA8-202	11	122928442	ENSG00000109971	ENST00000392773	-1.3025	-2.46656	36.9703	5.82948e-05	0.00149117	0.453544	1.3694	5.72505	0.033069
AL139246.5-206	1	2485680	ENSG00000238164	ENST00000452793	-1.24625	-2.37224	36.9671	5.83181e-05	0.00149143	0.753987	1.68645	5.18044	0.0410025
NOL10-003	2	10813448	ENSG00000115761	ENST00000473087	-1.195	-2.28945	36.9522	5.84257e-05	0.00149319	0.52156	1.43551	3.5818	0.0816082
GSTK1-002	7	142960544	ENSG00000197448	ENST00000442394	-1.4575	-2.74632	36.9284	5.85983e-05	0.00149508	0.121608	1.08795	0.53958	0.476053
SMARCA1-003	X	128642032	ENSG00000102038	ENST00000478420	-2.115	-4.3319	36.904	5.87765e-05	0.00149815	-0.169076	-1.12434	0.121034	0.733658
FHL1-001	X	135229624	ENSG00000022267	ENST00000370690	-1.22263	-2.33371	36.7891	5.96219e-05	0.0015118	-2.71566	-6.56892	16.6332	0.00138768
PPM1M-008	3	52281343	ENSG00000164088	ENST00000472955	-1.23625	-2.35585	36.786	5.96443e-05	0.00151189	-0.742488	-1.67306	5.78069	0.0323658
BPTF-201	17	65940396	ENSG00000171634	ENST00000321866	-1.70875	-3.26877	36.7521	5.9897e-05	0.00151729	0.923548	1.89677	48.1384	1.20812e-05
OGFOD2-203	12	123459289	ENSG00000111325	ENST00000406539	-1.06375	-2.09036	36.7329	6.00406e-05	0.00151984	-0.503197	-1.41735	13.4305	0.00299704
ERBB3-205	12	56487298	ENSG00000065361	ENST00000418152	-2.20875	-4.62275	36.6249	6.08542e-05	0.00153478	-1.45015	-2.73236	2.47224	0.14063
TBX3-202	12	115108059	ENSG00000135111	ENST00000349155	-1.54275	-2.91349	36.5897	6.11226e-05	0.00153952	-2.15153	-4.44299	13.1554	0.00321732
GHRHR-011	7	31023696	ENSG00000106128	ENST00000473133	-1.72375	-3.30294	36.5618	6.13362e-05	0.00154287	0.228232	1.1714	0.912509	0.357414
TRDMT1-010	10	17213819	ENSG00000107614	ENST00000451253	-1.8865	-3.69737	36.5089	6.17433e-05	0.00154879	-1.05818	-2.0823	6.22018	0.0273916
CCNG2-001	4	78078380	ENSG00000138764	ENST00000316355	-1.52	-2.86791	36.4811	6.19587e-05	0.00155034	-0.973136	-1.9631	42.2032	2.33742e-05
TMEM30A-001	6	75969063	ENSG00000112697	ENST00000475111	-1.0375	-2.05267	36.4762	6.19972e-05	0.00155034	-0.83471	-1.7835	15.4744	0.00181332
SEC63-010	6	108246022	ENSG00000025796	ENST00000446496	-1.2425	-2.36608	36.4505	6.2197e-05	0.00155229	0.401052	1.32047	5.14263	0.0416329
SIRT2-203	19	39369748	ENSG00000068903	ENST00000456703	-1.18125	-2.26773	36.3792	6.27554e-05	0.00156148	-0.593513	-1.50892	10.3286	0.00702896
DMTF1-018	7	86783544	ENSG00000135164	ENST00000423590	-1.1475	-2.2153	36.3743	6.27943e-05	0.00156211	0.0940911	1.06739	0.152593	0.702593
CFL2-002	14	35179593	ENSG00000165410	ENST00000341223	-2.249	-4.75353	36.3466	6.30134e-05	0.00156654	-0.778965	-1.7159	27.359	0.000179624
ASMTL-003	X	1546620	ENSG00000169093	ENST00000463763	-1.42375	-2.68282	36.3173	6.32454e-05	0.00157155	-0.205925	-1.15343	0.418582	0.529253
AP1B1-003	22	29737552	ENSG00000100280	ENST00000421126	-1.50375	-2.83579	36.2688	6.36321e-05	0.00157822	0.275812	1.21068	0.979598	0.34092
CDKN1C-203	11	2904461	ENSG00000129757	ENST00000445765	-1.35	-2.54912	36.2669	6.3648e-05	0.00157822	-1.67705	-3.19773	17.7802	0.00107661
SFT2D2-002	1	168195176	ENSG00000213064	ENST00000471981	-1.47625	-2.78225	36.2623	6.36849e-05	0.0015788	-0.972335	-1.96201	27.6176	0.00017226
ERCC5-201	13	103498617	ENSG00000134899	ENST00000257341	-1.41	-2.65737	36.2313	6.39335e-05	0.00158155	-0.212205	-1.15846	1.00431	0.335124
ATP11B-010	3	182551461	ENSG00000058063	ENST00000482794	-1.676	-3.19541	36.2169	6.40499e-05	0.00158306	-0.211105	-1.15757	1.40744	0.257365
AL512641.3-201	10	18943793	ENSG00000152487	ENST00000414939	-1.08163	-2.11642	36.164	6.44779e-05	0.00159038	-0.808731	-1.75167	17.7029	0.00109483
FLNA-205	X	153576900	ENSG00000196924	ENST00000422373	-1.525	-2.87787	36.0117	6.57302e-05	0.00161275	-0.414182	-1.33254	7.08078	0.0200326
[truncated: 4,158 more rows]
