# Supplementary material for: Isoform level expression profiles provide better cancer signatures than gene level expression profiles
Source: Genome Med. 2013 Apr 17;5(4):33. doi: 10.1186/gm437 (PMC3706752; doi:10.1186/gm437)
Supplement: Additional file 7 — Supplementary Table S6. List of overlapped genes and isoforms consistently upregulated or dow regulated across all three pairs of comparisons (Figure 3D). Excel document. [file gm437-S7.XLS]

## Sheet: Sheet1
Supplementary Table S6 List of overlapped genes and isoforms consistently up/down regulated across all three pairs of comparisons (Figure 3D).
Gene and isoform list identified at FDR level 0.01	FC=2. for comparing overlap
gene info identified at isoform level only. 42 unique genes.
symbol	chr2	loc	ensg	ensT	TU.NO	fc	F	P.Value	adj.P.Val	TU.NO.gene	fc.gene	F.gene	P.Value.gene
FAM72A-002	1	206138884	ENSG00000196550	ENST00000341209	2.27678	4.84595	289.463	9.36253e-38	3.71047e-34	0.378911	1.30036	52.4767	1.70006e-11
AL589182.1-201	14	19891097	ENSG00000215394	ENST00000400192	1.61299	3.05886	286.661	1.54789e-37	5.55936e-34	0.912284	1.88202	73.3995	8.13827e-15
PTRH2-002	17	57774669	ENSG00000141378	ENST00000409433	1.2688	2.40961	286.2	1.68209e-37	5.85827e-34	0.789785	1.72882	242.891	5.53355e-34
FAM72B-003	1	120839412	ENSG00000188610	ENST00000355228	1.53347	2.89482	279.605	5.5699e-37	1.45488e-33	0.755368	1.68806	56.466	3.72969e-12
MCM4-202	8	48873494	ENSG00000104738	ENST00000396826	2.42562	5.3726	267.308	5.45441e-36	1.16398e-32	1.36547	2.57661	249.226	1.57185e-34
FAM72A-005	1	206136916	ENSG00000196550	ENST00000470041	1.04095	2.05758	243.618	5.36064e-34	7.08159e-31	0.378911	1.30036	52.4767	1.70006e-11
MCM7-002	7	99690351	ENSG00000166508	ENST00000489841	1.92935	3.80884	241.904	7.55025e-34	9.13422e-31	1.14775	2.21568	258.611	2.52447e-35
FAM72B-004	1	120839003	ENSG00000188610	ENST00000369392	1.23877	2.35997	241.421	8.31603e-34	9.85321e-31	0.755368	1.68806	56.466	3.72969e-12
FAM72C-001	1	149449934	ENSG00000203817	ENST00000369175	1.44588	2.72429	228.395	1.18207e-32	1.09561e-29	0.533401	1.44734	71.3108	1.68929e-14
RAD54L-001	1	46713404	ENSG00000085999	ENST00000371975	1.98523	3.95926	226.331	1.81487e-32	1.55659e-29	1.6351	3.1061	230.191	7.32922e-33
TMEM56-001	1	95582894	ENSG00000152078	ENST00000370203	2.79318	6.93155	222.969	3.66747e-32	2.81002e-29	2.436	5.41139	238.411	1.36348e-33
FAM72C-201	1	149450957	ENSG00000203817	ENST00000452992	1.20865	2.31121	214.137	2.398e-31	1.45821e-28	0.533401	1.44734	71.3108	1.68929e-14
E2F2-001	1	23832922	ENSG00000007968	ENST00000361729	1.57903	2.98769	205.238	1.6647e-30	8.18235e-28	1.7789	3.43165	213.122	2.70677e-31
ZNF273-001	7	64363625	ENSG00000198039	ENST00000476120	1.70311	3.25603	173.149	2.73888e-27	6.22094e-25	0.704311	1.62937	137.369	2.45823e-23
H2AFX-201	11	118964589	ENSG00000188486	ENST00000375167	1.01609	2.02243	167.582	1.06443e-26	2.13127e-24	0.993772	1.99138	165.202	1.78356e-26
RNFT2-202	12	117176096	ENSG00000135119	ENST00000392549	1.8786	3.67719	148.265	1.42788e-24	1.8439e-22	1.39727	2.63403	179.29	5.81002e-28
NEK2-002	1	211839772	ENSG00000117650	ENST00000366998	1.89866	3.72868	146.962	2.00894e-24	2.54002e-22	2.09149	4.26189	229.99	7.64081e-33
CCNF-001	16	2479420	ENSG00000162063	ENST00000397066	1.44947	2.73108	135.202	4.69199e-23	4.77213e-21	1.30499	2.47082	154.169	2.89774e-25
HMBS-203	11	118955624	ENSG00000149397	ENST00000442944	1.27148	2.41409	134.813	5.21757e-23	5.27401e-21	0.828424	1.77574	160.412	5.91291e-26
E2F6-003	2	11585426	ENSG00000169016	ENST00000455198	1.02844	2.03981	129.082	2.54339e-22	2.27127e-20	0.804535	1.74658	188.276	7.04187e-29
NASP-006	1	46049733	ENSG00000132780	ENST00000437362	1.3566	2.56081	127.17	4.34491e-22	3.73214e-20	0.846915	1.79865	103.014	5.05501e-19
DTYMK-008	2	242615593	ENSG00000168393	ENST00000420144	1.53362	2.89512	125.077	7.84197e-22	6.51683e-20	0.988492	1.98411	190.018	4.70783e-29
RAE1-008	20	55926330	ENSG00000101146	ENST00000492498	1.10124	2.14539	118.656	4.93371e-21	3.61627e-19	0.622815	1.53988	197.657	8.24115e-30
SULT1A3-002	16	30207111	ENSG00000213599	ENST00000395137	1.17258	2.25414	117.416	7.07076e-21	5.02873e-19	1.0292	2.04089	98.7062	1.92572e-18
AC005534.5-201	7	156461646	ENSG00000225666	ENST00000430825	1.13439	2.19526	103.867	4.04081e-19	2.10587e-17	0.91415	1.88446	107.625	1.23774e-19
CENPL-008	1	173790947	ENSG00000120334	ENST00000495275	1.31072	2.48066	99.9438	1.35633e-18	6.54145e-17	0.900563	1.86679	89.8828	3.20476e-17
POLE-202	12	133200348	ENSG00000177084	ENST00000320574+ENST00000455752	1.15395	2.22523	97.3006	3.09967e-18	1.41207e-16	0.949465	1.93116	182.401	2.78034e-28
PFDN4-005	20	52824634	ENSG00000101132	ENST00000441080	1.36596	2.57748	87.6395	6.85818e-17	2.50703e-15	0.758591	1.69184	88.0864	5.75197e-17
C16orf61-002	16	81009699	ENSG00000103121	ENST00000486645	1.30122	2.46437	86.4457	1.0142e-16	3.59982e-15	0.704356	1.62942	94.8248	6.55332e-18
REEP6-001	19	1491023	ENSG00000115255	ENST00000233596+ENST00000395484	1.50734	2.84285	84.1962	2.13118e-16	7.17658e-15	0.984403	1.97849	90.8839	2.3176e-17
GNG4-003	1	235715054	ENSG00000168243	ENST00000484517	1.44623	2.72496	81.9652	4.48232e-16	1.42702e-14	1.49308	2.81488	80.4753	7.20265e-16
WHSC1-202	4	1873123	ENSG00000109685	ENST00000353275	1.07804	2.11117	49.3387	5.79699e-11	7.42668e-10	0.689894	1.61317	99.3381	1.58046e-18
MMP2-001	16	55512883	ENSG00000087245	ENST00000219070	-3.92207	-15.1586	237.833	1.71265e-33	1.87462e-30	-4.04019	-16.452	299.881	1.28604e-38
AL132709.28-201	14	101415315	ENSG00000225746	ENST00000414488	-3.64387	-12.5001	232.865	4.7076e-33	4.70474e-30	-3.65216	-12.5721	262.148	1.28096e-35
ZNF671-201	19	58231120	ENSG00000083814	ENST00000317398	-1.76981	-3.41008	220.805	5.78583e-32	4.23545e-29	-1.8075	-3.50035	204.105	1.94843e-30
FSTL1-004	3	120115320	ENSG00000163430	ENST00000424703	-3.3302	-10.0575	142.15	7.18442e-24	8.43417e-22	-3.25526	-9.54838	212.357	3.19422e-31
COL16A1-005	1	32144831	ENSG00000084636	ENST00000373668	-1.75869	-3.38392	114.092	1.87193e-20	1.2258e-18	-1.21856	-2.32714	132.425	9.53246e-23
ZMAT3-001	3	178735011	ENSG00000172667	ENST00000311417	-1.02176	-2.03039	109.581	7.15296e-20	4.19219e-18	-0.92898	-1.90393	96.9035	3.39312e-18
SNAI2-202	8	49831366	ENSG00000019549	ENST00000418365	-2.21208	-4.63342	93.3821	1.07264e-17	4.48285e-16	-2.06831	-4.19396	67.002	7.78905e-14
TLE4-018	9	82187660	ENSG00000106829	ENST00000265284	-1.12623	-2.18288	81.353	5.50338e-16	1.72579e-14	-1.60276	-3.03723	89.4843	3.64743e-17
ANTXR2-007	4	80827916	ENSG00000163297	ENST00000482406	-1.03547	-2.04977	53.1915	1.31032e-11	1.87986e-10	-2.35123	-5.10258	174.733	1.73073e-27
MME-010	3	154799133	ENSG00000196549	ENST00000473730	-1.95362	-3.87345	43.3424	6.22687e-10	6.57045e-09	-2.11495	-4.33174	48.7797	7.1259e-11
TMBIM1-002	2	219139729	ENSG00000135926	ENST00000445635	-1.4079	-2.65351	39.5833	2.86904e-09	2.67412e-08	-0.757598	-1.69067	48.481	8.0101e-11
MME-011	3	154801314	ENSG00000196549	ENST00000497890	-1.30585	-2.4723	32.947	4.611e-08	3.37951e-07	-2.11495	-4.33174	48.7797	7.1259e-11
TGFBR2-003	3	30656056	ENSG00000163513	ENST00000427981	-1.15656	-2.22925	30.5913	1.26864e-07	8.47552e-07	-1.2166	-2.32398	48.6546	7.48352e-11
FBLN1-204	22	45898118	ENSG00000077942	ENST00000434362	-1.1965	-2.29184	25.6433	1.11658e-06	6.10739e-06	-0.794249	-1.73417	17.5237	4.65511e-05
genes info identified at gene level only 71 unique genes.
symbol	chr2	loc	ensG	TU.NO	fc	F	P.Value	adj.P.Val
C9orf100	9	35658872	ENSG00000137135	1.92714	3.80301	375.63	5.9012187786856e-44	4.20308e-40
AP000525.3	22	16158798	ENSG00000244306	1.75257	3.36958	272.476	1.82372947313894e-36	1.9102e-33
FAM72D	1	143896452	ENSG00000215784	2.51269	5.70684	266.228	5.89616450061125e-36	5.67498e-33
DNA2	10	70173821	ENSG00000138346	1.62316	3.08049	246.59	2.64733277753061e-34	1.54552e-31
KIF15	3	44803209	ENSG00000163808	1.88081	3.68281	214.218	2.13621747187436e-31	6.086e-29
HMGB2	4	174252527	ENSG00000164104	1.19036	2.28209	208.958	6.69467983480013e-31	1.75302e-28
MLF1IP	4	185615238	ENSG00000151725	1.87336	3.66386	208.566	7.29341335586009e-31	1.88212e-28
POLQ	3	121150274	ENSG00000051341	2.00373	4.01034	204.89	1.63794225941743e-30	3.86294e-28
RRM2	2	10262455	ENSG00000171848	1.96641	3.90795	192.468	2.68069341952937e-29	4.84593e-27
AL132777.1	14	61246696	ENSG00000184902	1.66874	3.17936	187.06	9.33782028982457e-29	1.4912e-26
C12orf48	12	102513956	ENSG00000185480	1.65757	3.15486	186.493	1.065669661859e-28	1.68669e-26
CDC7	1	91966404	ENSG00000097046	1.40424	2.64679	184.172	1.83354667151765e-28	2.77856e-26
KIF22	16	29802041	ENSG00000079616	1.24938	2.3774	177.198	9.5718793118178e-28	1.2961e-25
PBK	8	27667137	ENSG00000168078	2.41901	5.34804	176.872	1.03497800822367e-27	1.38675e-25
TPX2	20	30327074	ENSG00000088325	1.76187	3.39137	176.248	1.20210169062125e-27	1.58553e-25
GTSE1	22	46692638	ENSG00000075218	1.61293	3.05873	173.105	2.56595732999882e-27	3.14017e-25
DSCC1	8	120846184	ENSG00000136982	1.63818	3.11274	173.058	2.59511549482158e-27	3.16497e-25
LIN9	1	226418850	ENSG00000183814	1.22588	2.33898	171.964	3.3847379278297e-27	4.04488e-25
CDC45L	22	19466982	ENSG00000093009	1.77021	3.41104	171.042	4.23758179085657e-27	4.99698e-25
AC114982.2	5	61808070	ENSG00000233281	2.29151	4.89568	167.974	8.98708633134867e-27	9.93938e-25
HMMR	5	162887517	ENSG00000072571	1.9492	3.8616	166.457	1.30672677835299e-26	1.41875e-24
KIF2C	1	45205490	ENSG00000142945	1.96342	3.89986	165.826	1.52788953115209e-26	1.64882e-24
GSG2	17	3627197	ENSG00000177602	1.56033	2.94922	163.874	2.48211956569221e-26	2.54004e-24
MASTL	10	27443753	ENSG00000120539	1.15817	2.23175	161.785	4.1857053332506e-26	4.14059e-24
CENPM	22	42334725	ENSG00000100162	1.1434	2.20902	161.105	4.96594974497442e-26	4.85845e-24
FAM111B	11	58874658	ENSG00000189057	2.52389	5.75133	158.691	9.13503430964053e-26	8.51615e-24
KIF18B	17	43003360	ENSG00000186185	1.54435	2.91672	153	3.91575551529894e-25	3.19835e-23
ECT2	3	172468472	ENSG00000114346	1.18583	2.27495	152.741	4.18671452240751e-25	3.39629e-23
RACGAP1P	12	50382945	ENSG00000161800	1.30215	2.46597	152.601	4.34145590560802e-25	3.50585e-23
TPD52	8	80947107	ENSG00000076554	2.02738	4.07665	150.865	6.80686595062407e-25	5.32761e-23
DNMT3B	20	31350191	ENSG00000088305	1.46655	2.7636	148.009	1.43493138939898e-24	1.06905e-22
C16orf75	16	11410636	ENSG00000175643	1.3314	2.51646	147.744	1.53844573553509e-24	1.1414e-22
DEPDC1	1	68939835	ENSG00000024526	2.05819	4.16462	144.034	4.09945666598995e-24	2.90816e-22
KIF4B	5	154393260	ENSG00000226650	1.30927	2.47816	141.66	7.72335483369758e-24	5.20917e-22
CENPF	1	214776538	ENSG00000117724	1.97511	3.93158	139.43	1.40682218165033e-23	9.05963e-22
PKMYT1	16	3018318	ENSG00000127564	1.17699	2.26104	137.629	2.29116817342431e-23	1.42645e-21
SHMT1	17	18231187	ENSG00000176974	1.21523	2.32177	131.056	1.39332255545002e-22	7.93904e-21
CENPN	16	81040103	ENSG00000166451	1.11764	2.16991	128.524	2.82373312867619e-22	1.53525e-20
ASRGL1	11	62104774	ENSG00000162174	2.14796	4.43201	121.382	2.14385899593471e-21	1.02205e-19
FAM64A	17	6347761	ENSG00000129195	1.34341	2.5375	95.9956	4.52027202156703e-18	1.33258e-16
AC026271.4	17	18580574	ENSG00000224126	1.09904	2.14212	66.506	9.30538481108889e-14	1.49744e-12
DGAT2	11	75479778	ENSG00000062282	1.14877	2.21724	54.0302	9.38357244789283e-12	1.1225e-10
ZNF154	19	58208735	ENSG00000179909	-2.26212	-4.79695	541.889	2.03872166543223e-53	7.2603e-49
LTBP2	14	74964889	ENSG00000119681	-2.47216	-5.54872	351.364	2.47739602927211e-42	1.26036e-38
NID2	14	52471521	ENSG00000087303	-3.43961	-10.8499	245.321	3.40645238179158e-34	1.92556e-31
FLRT2	14	85996488	ENSG00000185070	-2.60927	-6.10196	195.689	1.28652957749346e-29	2.43702e-27
COL1A2	7	94023873	ENSG00000164692	-4.34445	-20.3146	191.757	3.155345952724e-29	5.53538e-27
AC010228.1	5	108387013	ENSG00000176857	-1.78816	-3.45375	179.292	5.8064947905074e-28	8.17813e-26
TGFB1I1	16	31483394	ENSG00000140682	-1.5393	-2.90654	174.001	2.06537020707029e-27	2.56279e-25
PLAGL1	6	144261437	ENSG00000118495	-2.0166	-4.04629	157.532	1.22607181103351e-25	1.11227e-23
CLIP3	19	36505562	ENSG00000105270	-1.7746	-3.42143	142.627	5.96314367495068e-24	4.0917e-22
EFEMP2	11	65633913	ENSG00000172638	-2.25451	-4.77171	139.44	1.40293526743465e-23	9.05097e-22
ADAMTS12	5	33527286	ENSG00000151388	-2.44987	-5.46365	138.233	1.94464077885239e-23	1.22354e-21
AC011302.1	Y	14077914	ENSG00000235649	-1.23591	-2.3553	127.502	3.7617116658947e-22	2.00542e-20
AEBP1	7	44143960	ENSG00000106624	-1.94858	-3.85993	117.284	7.02302422439196e-21	3.11075e-19
MSRB3	12	65672488	ENSG00000174099	-2.21208	-4.63343	109.143	7.83036275676903e-20	2.9888e-18
AC142381.4	16	31987198	ENSG00000214627	-1.33824	-2.52842	106.777	1.60060741186021e-19	5.82831e-18
PTGS1	9	125133359	ENSG00000095303	-2.289	-4.88718	106.175	1.92190210936923e-19	6.95557e-18
C4orf49	4	140187317	ENSG00000137463	-1.95696	-3.88244	105.824	2.13831742501941e-19	7.67974e-18
SYNC	1	33145507	ENSG00000162520	-1.3869	-2.61517	96.7583	3.5521980437395e-18	1.06662e-16
GPX7	1	53068044	ENSG00000116157	-2.11208	-4.32315	95.2682	5.69237291779312e-18	1.65348e-16
BOC	3	112929850	ENSG00000144857	-1.08182	-2.1167	85.6408	1.28443355243065e-16	3.07401e-15
SPATA18	4	52917593	ENSG00000163071	-1.62734	-3.08944	76.4477	2.83725068442581e-15	5.62584e-14
ABCA6	17	67074847	ENSG00000154262	-1.92609	-3.80025	72.4792	1.12182105827761e-14	2.04349e-13
EFS	14	23825611	ENSG00000100842	-1.18712	-2.27697	72.4522	1.13244218481909e-14	2.06179e-13
DNAJB4	1	78444859	ENSG00000162616	-1.01364	-2.019	62.3336	4.22342867477536e-13	6.21507e-12
C10orf116	10	88727949	ENSG00000148671	-1.24246	-2.36602	60.0326	9.8511156279957e-13	1.37306e-11
RP5-1108M17.1	1	104210693	ENSG00000234441	-1.0253	-2.03539	54.7838	7.0452012987456e-12	8.54834e-11
ATL1	14	50999800	ENSG00000198513	-1.02029	-2.02832	40.2701	2.14663947792902e-09	1.78238e-08
MMP3	11	102706532	ENSG00000149968	-1.08492	-2.12126	33.4743	3.66039386996087e-08	2.49147e-07
SCN9A	2	167051695	ENSG00000169432	-1.22602	-2.33921	20.9493	9.37559050419656e-06	4.05297e-05
gene info identified at both level	182 unique genes.
symbol	chr2	loc	ensg	ensT	TU.NO	fc	F	P.Value	adj.P.Val	TU.NO.1	fc.1	F.1	P.Value.1
AL589743-007	14	19650032	ENSG00000225210	ENST00000441500	1.10369	2.14904	376.148	6.53073e-44	7.50577e-40	3.17742	9.0469	433.649	1.48265e-47
AP000525.2-205	22	16150255	ENSG00000206195	ENST00000437781	1.40081	2.64049	355.034	1.64893e-42	1.72283e-38	2.64516	6.25566	359.971	6.45092e-43
AL589743-002	14	19653940	ENSG00000225210	ENST00000427798	2.05544	4.1567	354.455	1.80485e-42	1.7286e-38	3.17742	9.0469	433.649	1.48265e-47
AL589743-001	14	19650066	ENSG00000225210	ENST00000438128	2.09812	4.28152	352.018	2.64342e-42	2.33699e-38	3.17742	9.0469	433.649	1.48265e-47
XRCC2-001	7	152343589	ENSG00000196584	ENST00000359321	2.12811	4.37144	331.457	7.12532e-41	4.81714e-37	2.41039	5.31618	342.954	9.42961e-42
XRCC2-002	7	152341864	ENSG00000196584	ENST00000495707	2.43701	5.41518	324.953	2.07913e-40	1.32753e-36	2.41039	5.31618	342.954	9.42961e-42
CDT1-201	16	88870186	ENSG00000167513	ENST00000301019	1.68035	3.20506	317.467	7.26148e-40	4.17281e-36	1.68865	3.22354	324.674	1.86514e-40
E2F1-001	20	32263489	ENSG00000101412	ENST00000343380+ENST00000402461	1.523	2.87388	308.382	3.40196e-39	1.86185e-35	1.61135	3.05538	312.118	1.548e-39
RFC3-001	13	34392186	ENSG00000133119	ENST00000380071	1.7061	3.26278	302.651	9.15331e-39	4.38329e-35	1.55512	2.93858	336.363	2.73105e-41
GINS2-001	16	85709804	ENSG00000131153	ENST00000253462	2.16812	4.49437	301.751	1.07034e-38	4.92057e-35	2.26893	4.81967	306.74	3.89871e-39
NUP210-001	3	13357737	ENSG00000132182	ENST00000254508	3.16462	8.96696	286.757	1.52144e-37	5.55936e-34	3.01892	8.10563	265.681	6.5406e-36
FANCA-203	16	89864767	ENSG00000187741	ENST00000389302	2.47568	5.56229	285.84	1.79487e-37	6.06718e-34	1.97032	3.91856	275.438	1.05166e-36
FANCD2-007	3	10088111	ENSG00000144554	ENST00000464934	1.03126	2.0438	283.626	2.67853e-37	8.13345e-34	2.11596	4.33479	252.892	7.65663e-35
SGOL1-002	3	20211545	ENSG00000129810	ENST00000412997	1.9502	3.86429	273.243	1.79884e-36	4.49436e-33	2.30795	4.95181	225.231	2.05751e-32
CDCA5-001	11	64844924	ENSG00000146670	ENST00000275517	2.4946	5.63573	272.82	1.94571e-36	4.75787e-33	2.03777	4.1061	273.168	1.603e-36
ATAD2-201	8	124332093	ENSG00000156802	ENST00000287394	1.79823	3.47793	270.357	3.07898e-36	7.22178e-33	1.77214	3.4156	273.784	1.42954e-36
FANCD2-201	3	10068113	ENSG00000144554	ENST00000383806	1.13501	2.19621	268.954	4.0037e-36	9.02246e-33	2.11596	4.33479	252.892	7.65663e-35
ZNF367-001	9	99148223	ENSG00000165244	ENST00000375256	2.17209	4.50675	266.697	6.11988e-36	1.256e-32	2.20622	4.61465	271.226	2.30289e-36
CENPA-002	2	27009011	ENSG00000115163	ENST00000460030	1.45894	2.74906	255.876	4.83079e-35	8.16475e-32	1.7274	3.31131	246.681	2.59993e-34
NCAPH-006	2	97030218	ENSG00000121152	ENST00000435349	1.61498	3.06306	252.73	8.89858e-35	1.40098e-31	2.10768	4.30997	244.312	4.16507e-34
MYBL2-001	20	42295797	ENSG00000101057	ENST00000217026+ENST00000396863	2.07278	4.20698	250.348	1.41729e-34	2.2012e-31	2.07578	4.21572	255.312	4.77931e-35
FANCD2-002	3	10068183	ENSG00000144554	ENST00000419585	2.07672	4.21848	247.153	2.65799e-34	3.77139e-31	2.11596	4.33479	252.892	7.65663e-35
BIRC5-204	17	76210365	ENSG00000089685	ENST00000432014	1.55347	2.93522	243.389	5.61104e-34	7.1653e-31	1.68134	3.20726	175.498	1.43941e-27
GINS1-001	20	25388363	ENSG00000101003	ENST00000262460	2.49534	5.63859	242.369	6.87856e-34	8.41013e-31	1.82692	3.54779	259.187	2.25959e-35
CDC2-201	10	62538220	ENSG00000170312	ENST00000316629	1.50708	2.84235	241.747	7.79084e-34	9.3271e-31	2.24769	4.74923	222.906	3.353e-32
TIMELESS-201	12	56810158	ENSG00000111602	ENST00000229201+ENST00000452204	1.41782	2.67182	237.568	1.80707e-33	1.941e-30	1.38224	2.60674	246.755	2.56231e-34
C15orf42-001	15	90118713	ENSG00000140534	ENST00000268138	2.00635	4.01763	228.086	1.26017e-32	1.15865e-29	2.11748	4.33935	229.227	8.94876e-33
FEN1-201	11	61560150	ENSG00000168496	ENST00000305885	1.31563	2.48911	227.519	1.41775e-32	1.26312e-29	1.30279	2.46705	223.862	2.74203e-32
NCAPH-004	2	97001539	ENSG00000121152	ENST00000435975	2.51183	5.70342	226.293	1.82943e-32	1.55746e-29	2.10768	4.30997	244.312	4.16507e-34
ONECUT2-201	18	55102917	ENSG00000119547	ENST00000262095+ENST00000491143	2.29463	4.90627	222.887	3.73058e-32	2.83944e-29	2.31428	4.97355	250.599	1.19973e-34
TROAP-202	12	49716971	ENSG00000135451	ENST00000380327	1.21916	2.32811	219.568	7.51853e-32	5.26893e-29	1.44262	2.71813	248.872	1.68563e-34
GPR160-001	3	169755717	ENSG00000173890	ENST00000355897	2.43554	5.40965	219.469	7.67722e-32	5.32472e-29	1.8399	3.57985	217.717	1.0081e-31
AURKA-012	20	54961393	ENSG00000087586	ENST00000451915	1.03169	2.04441	218.634	9.16683e-32	6.30865e-29	1.78394	3.44365	222.68	3.51674e-32
CDKN3-001	14	54863673	ENSG00000100526	ENST00000335183	2.01008	4.02803	218.101	1.02664e-31	6.9001e-29	2.09208	4.26361	205.738	1.3579e-30
TROAP-201	12	49716971	ENSG00000135451	ENST00000257909	1.39403	2.62812	215.612	1.74691e-31	1.09116e-28	1.44262	2.71813	248.872	1.68563e-34
EXO1-007	1	242012285	ENSG00000174371	ENST00000493702	1.32425	2.50404	213.638	2.66986e-31	1.59816e-28	2.35087	5.10131	216.909	1.19819e-31
EZH2-005	7	148515129	ENSG00000106462	ENST00000483012	1.07648	2.10889	212.225	3.622e-31	2.10241e-28	1.3465	2.54294	308.931	2.6722e-39
EXO1-204	1	242011535	ENSG00000174371	ENST00000445862	1.34499	2.54029	211.926	3.86372e-31	2.20924e-28	2.35087	5.10131	216.909	1.19819e-31
NCAPH-007	2	97001545	ENSG00000121152	ENST00000456906	1.62425	3.08281	211.404	4.32595e-31	2.42528e-28	2.10768	4.30997	244.312	4.16507e-34
ESPL1-201	12	53662083	ENSG00000135476	ENST00000257934	1.78545	3.44726	211.212	4.5106e-31	2.51652e-28	1.8976	3.72592	220.626	5.42903e-32
SGOL1-012	3	20210978	ENSG00000129810	ENST00000442720	1.64031	3.11733	211.179	4.54233e-31	2.52198e-28	2.30795	4.95181	225.231	2.05751e-32
AC090958-001	3	11901148	ENSG00000230342	ENST00000437591	1.40549	2.64907	209.972	5.90425e-31	3.1858e-28	1.68195	3.20861	235.943	2.25098e-33
EXO1-005	1	242012252	ENSG00000174371	ENST00000437497	1.23391	2.35204	207.475	1.01833e-30	5.24828e-28	2.35087	5.10131	216.909	1.19819e-31
HELLS-201	10	96305574	ENSG00000119969	ENST00000239026	2.16212	4.47571	207.378	1.04033e-30	5.33771e-28	1.78466	3.44537	216.392	1.33861e-31
NCAPG2-005	7	158424003	ENSG00000146918	ENST00000432615	1.30679	2.47391	206.896	1.15629e-30	5.8802e-28	1.46016	2.75139	260.364	1.80229e-35
EXO1-006	1	242013794	ENSG00000174371	ENST00000469419	1.37496	2.59361	205.305	1.6404e-30	8.12634e-28	2.35087	5.10131	216.909	1.19819e-31
NUSAP1-205	15	41624926	ENSG00000137804	ENST00000450318	1.21247	2.31734	203.595	2.39336e-30	1.14137e-27	2.28599	4.877	226.674	1.52165e-32
CDKN3-205	14	54863673	ENSG00000100526	ENST00000442975	1.4165	2.66937	202.999	2.73097e-30	1.27073e-27	2.09208	4.26361	205.738	1.3579e-30
AP000525.2-208	22	16186149	ENSG00000206195	ENST00000458623	1.45493	2.74143	201.878	3.50311e-30	1.59135e-27	2.64516	6.25566	359.971	6.45092e-43
UBE2C-001	20	44441215	ENSG00000175063	ENST00000356455	1.5963	3.02367	200.631	4.62572e-30	2.03316e-27	1.59985	3.03112	170.426	4.9245e-27
FANCI-001	15	89787180	ENSG00000140525	ENST00000300027	2.29877	4.92037	200.622	4.6349e-30	2.03316e-27	1.76094	3.38919	252.987	7.51651e-35
CCNB2-001	15	59397277	ENSG00000157456	ENST00000288207	1.92518	3.79783	200.317	4.96169e-30	2.15188e-27	1.95849	3.88655	197.847	7.8948e-30
BIRC5-201	17	76210277	ENSG00000089685	ENST00000301633+ENST00000350051	1.96656	3.90834	200.258	5.02725e-30	2.17211e-27	1.68134	3.20726	175.498	1.43941e-27
CDC25C-202	5	137620959	ENSG00000158402	ENST00000356505	1.08315	2.11866	199.924	5.41799e-30	2.32347e-27	2.10486	4.30156	264.643	7.96325e-36
BRCA2-001	13	32889611	ENSG00000139618	ENST00000380152	1.6578	3.15535	199.878	5.47301e-30	2.33696e-27	1.69354	3.23449	203.358	2.29993e-30
NUSAP1-201	15	41624926	ENSG00000137804	ENST00000260359+ENST00000414849+ENST00000432717	1.7534	3.37152	198.882	6.84192e-30	2.84906e-27	2.28599	4.877	226.674	1.52165e-32
FAM83D-201	20	37555086	ENSG00000101447	ENST00000424027	1.06742	2.09569	197.74	8.84339e-30	3.57877e-27	1.67363	3.19017	149.998	8.53013e-25
C9orf140-201	9	139956581	ENSG00000186193	ENST00000359018+ENST00000409687	1.2409	2.36345	197.503	9.32848e-30	3.74868e-27	1.4373	2.70814	208.776	6.96599e-31
ASF1B-001	19	14230321	ENSG00000105011	ENST00000263382	1.80318	3.48988	197.265	9.84108e-30	3.94089e-27	1.83506	3.56787	198.404	6.96369e-30
SPAG5-201	17	26904585	ENSG00000076382	ENST00000321765	2.06631	4.18813	196.78	1.09805e-29	4.35167e-27	2.07812	4.22257	202.602	2.72059e-30
FAM83D-202	20	37555069	ENSG00000101447	ENST00000449225	1.09763	2.14002	196.299	1.22394e-29	4.72171e-27	1.67363	3.19017	149.998	8.53013e-25
TOP2A-001	17	38544768	ENSG00000131747	ENST00000423485	2.90906	7.51129	194.643	1.78094e-29	6.62379e-27	2.31424	4.97344	187.285	8.8622e-29
MCM2-003	3	127318322	ENSG00000073111	ENST00000477668	1.62787	3.09057	191.535	3.61805e-29	1.23757e-26	1.54409	2.9162	304.774	5.4792e-39
POLE2-201	14	50110278	ENSG00000100479	ENST00000216367	1.65005	3.13844	191.132	3.96834e-29	1.33128e-26	1.7442	3.35009	190.821	3.9122e-29
CHRNA5-001	15	78857862	ENSG00000169684	ENST00000299565	2.20105	4.59813	189.684	5.53481e-29	1.77686e-26	2.33518	5.04614	187.212	9.0151e-29
CENPA-001	2	27008865	ENSG00000115163	ENST00000335756	1.09783	2.14032	188.566	7.16219e-29	2.23682e-26	1.7274	3.31131	246.681	2.59993e-34
TMPO-201	12	98909405	ENSG00000120802	ENST00000261210	1.17527	2.25835	187.007	1.02762e-28	3.08368e-26	1.11936	2.17251	200.427	4.42182e-30
CDCA5-004	11	64846560	ENSG00000146670	ENST00000404147	1.55729	2.943	185.992	1.30101e-28	3.8047e-26	2.03777	4.1061	273.168	1.603e-36
SPC24-201	19	11256170	ENSG00000161888	ENST00000293743	1.96582	3.90635	185.717	1.38718e-28	4.03616e-26	1.81811	3.5262	164.35	2.20479e-26
BLM-001	15	91260558	ENSG00000197299	ENST00000355112	1.97002	3.91775	185.661	1.40527e-28	4.07847e-26	2.03649	4.10245	191.727	3.17687e-29
HELLS-002	10	96350456	ENSG00000119969	ENST00000371327	2.15574	4.45596	185.037	1.62556e-28	4.67064e-26	1.78466	3.44537	216.392	1.33861e-31
EXO1-202	1	242011535	ENSG00000174371	ENST00000391848	2.50036	5.65826	181.615	3.628e-28	9.92777e-26	2.35087	5.10131	216.909	1.19819e-31
FANCA-201	16	89803959	ENSG00000187741	ENST00000305699	1.84031	3.58087	181.548	3.68507e-28	1.00406e-25	1.97032	3.91856	275.438	1.05166e-36
LMNB1-001	5	126112840	ENSG00000113368	ENST00000261366	2.58559	6.00262	181.377	3.8372e-28	1.04012e-25	1.72162	3.29807	196.313	1.11669e-29
NUSAP1-206	15	41624926	ENSG00000137804	ENST00000450592	1.64154	3.12	180.281	4.9716e-28	1.3276e-25	2.28599	4.877	226.674	1.52165e-32
C11orf82-202	11	82625754	ENSG00000165490	ENST00000430323	2.40783	5.30674	180.268	4.98696e-28	1.3276e-25	2.10947	4.31532	174.991	1.62644e-27
TMPO-202	12	98909442	ENSG00000120802	ENST00000266732	1.22347	2.33507	179.165	6.47692e-28	1.66904e-25	1.11936	2.17251	200.427	4.42182e-30
CKS2-001	9	91926113	ENSG00000123975	ENST00000314355	1.6979	3.24429	175.224	1.66076e-27	3.95179e-25	1.75314	3.37091	177.354	9.21989e-28
CDCA3-201	12	6957972	ENSG00000111665	ENST00000229265	1.70379	3.25755	174.659	1.90238e-27	4.48035e-25	1.80768	3.50078	177.236	9.4849e-28
HJURP-006	2	234750762	ENSG00000123485	ENST00000453122	1.88143	3.68439	174.005	2.22734e-27	5.16105e-25	1.74609	3.35448	165.799	1.53813e-26
XRCC3-201	14	104163955	ENSG00000126215	ENST00000352127+ENST00000440302+ENST00000445556	1.1094	2.15756	173.603	2.45392e-27	5.65188e-25	1.12669	2.18357	174.352	1.89759e-27
KIFC1-001	6	33359313	ENSG00000237649	ENST00000428849+ENST00000453530	1.43886	2.71106	173.171	2.72383e-27	6.20612e-25	1.39992	2.63886	189.112	5.80225e-29
AL589743.1-201	14	19684782	ENSG00000206197	ENST00000383040	1.79507	3.47033	172.911	2.90104e-27	6.53759e-25	1.8178	3.52542	180.374	4.49058e-28
KIF14-001	1	200520628	ENSG00000118193	ENST00000367350	2.12232	4.35393	172.235	3.41727e-27	7.62349e-25	2.21359	4.63827	175.951	1.29103e-27
UBE2C-201	20	44441286	ENSG00000175063	ENST00000372579	2.36567	5.15392	170.803	4.83908e-27	1.03954e-24	1.59985	3.03112	170.426	4.9245e-27
ESCO2-201	8	27632071	ENSG00000171320	ENST00000305188	2.41806	5.34453	170.516	5.18984e-27	1.10253e-24	2.2128	4.63573	181.722	3.264e-28
MCM10-003	10	13203579	ENSG00000065328	ENST00000484800	1.68105	3.20662	170.426	5.30544e-27	1.12294e-24	2.1409	4.41037	200.114	4.74316e-30
NCAPG2-003	7	158432488	ENSG00000146918	ENST00000409339	1.40927	2.65602	168.93	7.64738e-27	1.57511e-24	1.46016	2.75139	260.364	1.80229e-35
NCAPH-003	2	97001539	ENSG00000121152	ENST00000477409	1.74385	3.34927	166.257	1.47559e-26	2.8744e-24	2.10768	4.30997	244.312	4.16507e-34
PLK1-201	16	23690223	ENSG00000166851	ENST00000330792	2.26183	4.79599	166.074	1.54402e-26	2.97244e-24	1.84066	3.58175	150.307	7.87177e-25
WDR62-201	19	36545783	ENSG00000075702	ENST00000270301+ENST00000401500	1.50023	2.82887	165.106	1.96174e-26	3.6705e-24	1.46563	2.76184	176.451	1.14495e-27
BUB1-004	2	111399691	ENSG00000169679	ENST00000466333	2.67836	6.40126	165.101	1.96411e-26	3.6705e-24	1.99248	3.97919	188.982	5.98041e-29
UBE2C-006	20	44441313	ENSG00000175063	ENST00000352551	1.24188	2.36507	163.474	2.94266e-26	5.32583e-24	1.59985	3.03112	170.426	4.9245e-27
AURKA-011	20	54944721	ENSG00000087586	ENST00000395907	2.45294	5.47529	162.186	4.05873e-26	7.15444e-24	1.78394	3.44365	222.68	3.51674e-32
HJURP-008	2	234750539	ENSG00000123485	ENST00000434039	1.07942	2.11319	161.845	4.42047e-26	7.72104e-24	1.74609	3.35448	165.799	1.53813e-26
AP000525.2-201	22	16158798	ENSG00000206195	ENST00000383038+ENST00000477443	1.05969	2.08449	161.801	4.46953e-26	7.79489e-24	2.64516	6.25566	359.971	6.45092e-43
KIF11-001	10	94353043	ENSG00000138160	ENST00000260731	1.82786	3.5501	161.585	4.71868e-26	8.17976e-24	1.8906	3.7079	162.908	3.15914e-26
PRTG-201	15	55903750	ENSG00000166450	ENST00000389286	2.12068	4.34899	161.465	4.86261e-26	8.36925e-24	2.22789	4.6845	177.757	8.37392e-28
TTF2-001	1	117602925	ENSG00000116830	ENST00000369466	1.1477	2.2156	161.045	5.40268e-26	9.19896e-24	1.08335	2.11895	177.54	8.82025e-28
KIF4A-201	X	69509895	ENSG00000090889	ENST00000374388	1.9699	3.91742	160.133	6.79542e-26	1.13517e-23	2.13009	4.37746	159.938	6.66313e-26
TK1-201	17	76170173	ENSG00000167900	ENST00000405273	2.56074	5.90009	159.354	8.26903e-26	1.3635e-23	1.42458	2.68437	136.864	2.8208e-23
TTK-201	6	80714359	ENSG00000112742	ENST00000230510+ENST00000369798	1.99143	3.9763	158.37	1.06049e-25	1.70943e-23	2.07947	4.22653	164.801	1.97052e-26
EZH2-001	7	148504617	ENSG00000106462	ENST00000483967	2.02281	4.06376	157.56	1.30205e-25	2.06122e-23	1.3465	2.54294	308.931	2.6722e-39
MKI67-001	10	129894923	ENSG00000148773	ENST00000368654	2.4129	5.32543	157.309	1.38776e-25	2.18486e-23	2.07368	4.20958	128.028	3.24541e-22
PRC1-202	15	91509275	ENSG00000198901	ENST00000361919	1.24614	2.37205	155.901	1.98624e-25	3.04372e-23	1.52496	2.87778	130.512	1.62087e-22
E2F8-201	11	19245618	ENSG00000129173	ENST00000250024	2.10099	4.29003	155.814	2.03073e-25	3.0995e-23	1.85448	3.61622	159.971	6.60876e-26
PLK1-202	16	23691168	ENSG00000166851	ENST00000425844	2.81439	7.03422	155.5	2.20024e-25	3.32729e-23	1.84066	3.58175	150.307	7.87177e-25
ZWINT-008	10	58117605	ENSG00000122952	ENST00000373940	1.21758	2.32555	154.681	2.71283e-25	4.00753e-23	1.59444	3.01978	195.316	1.40006e-29
BRIP1-201	17	59759985	ENSG00000136492	ENST00000259008	2.03774	4.10602	152.969	4.21159e-25	5.96841e-23	1.99156	3.97668	202.964	2.51043e-30
AURKA-002	20	54948504	ENSG00000087586	ENST00000441357	1.2461	2.37199	152.469	4.79061e-25	6.70627e-23	1.78394	3.44365	222.68	3.51674e-32
NCAPG2-202	7	158436922	ENSG00000146918	ENST00000449727	2.21819	4.65311	151.714	5.82257e-25	8.03347e-23	1.46016	2.75139	260.364	1.80229e-35
AC104852.1-201	8	63056732	ENSG00000237810	ENST00000433538	1.2941	2.45224	151.546	6.08039e-25	8.35908e-23	1.4167	2.66975	165.002	1.87456e-26
FBXO5-001	6	153291664	ENSG00000112029	ENST00000229758	1.69699	3.24224	146.787	2.10371e-24	2.64819e-22	1.39226	2.6249	197.328	8.87692e-30
HJURP-002	2	234750497	ENSG00000123485	ENST00000454020	2.36052	5.13557	145.695	2.80432e-24	3.48057e-22	1.74609	3.35448	165.799	1.53813e-26
ZWINT-007	10	58117577	ENSG00000122952	ENST00000460654	1.77169	3.41453	144.833	3.52161e-24	4.27883e-22	1.59444	3.01978	195.316	1.40006e-29
CCNA2-001	4	122737599	ENSG00000145386	ENST00000274026	1.5822	2.99426	140.989	9.80053e-24	1.12525e-21	1.58802	3.00635	140.717	9.94633e-24
KIFC1-003	6	33367868	ENSG00000237649	ENST00000486695	1.21566	2.32248	140.975	9.83514e-24	1.1281e-21	1.39992	2.63886	189.112	5.80225e-29
TACC3-004	4	1723262	ENSG00000013810	ENST00000467746	1.03942	2.0554	140.428	1.13915e-23	1.29627e-21	1.22686	2.34058	100.782	1.00791e-18
LMNB1-007	5	126147405	ENSG00000113368	ENST00000494185	1.65998	3.16012	139.944	1.29745e-23	1.45621e-21	1.72162	3.29807	196.313	1.11669e-29
FANCA-202	16	89803959	ENSG00000187741	ENST00000389301	1.15728	2.23036	139.915	1.30754e-23	1.46611e-21	1.97032	3.91856	275.438	1.05166e-36
PRR11-201	17	57233101	ENSG00000068489	ENST00000262293	1.84718	3.59796	139.429	1.49005e-23	1.65461e-21	1.88055	3.68215	141.198	8.74147e-24
UBE2C-003	20	44441274	ENSG00000175063	ENST00000335046	1.02956	2.0414	138.823	1.75488e-23	1.93188e-21	1.59985	3.03112	170.426	4.9245e-27
ASPM-001	1	197053258	ENSG00000066279	ENST00000367409	2.07057	4.20053	138.259	2.0437e-23	2.22848e-21	1.80404	3.49196	144.795	3.34967e-24
HJURP-007	2	234749461	ENSG00000123485	ENST00000414924	1.81325	3.51433	138.086	2.14131e-23	2.3261e-21	1.74609	3.35448	165.799	1.53813e-26
HIST1H3B-001	6	26031878	ENSG00000124693	ENST00000244661	2.46702	5.52899	136.011	3.76197e-23	3.90219e-21	2.44167	5.43271	133.974	6.22009e-23
PRC1-204	15	91509275	ENSG00000198901	ENST00000417173	1.08001	2.11405	135.214	4.67569e-23	4.75976e-21	1.52496	2.87778	130.512	1.62087e-22
PARD6B-001	20	49348081	ENSG00000124171	ENST00000371610	2.18131	4.53565	134.945	5.03256e-23	5.10046e-21	2.15389	4.45027	141.01	9.19464e-24
ERCC6L-001	X	71424510	ENSG00000186871	ENST00000373657	1.57841	2.98641	133.732	7.01758e-23	6.97088e-21	1.8188	3.52789	138.507	1.80531e-23
KLHL23-001	2	170590356	ENSG00000213160	ENST00000392647	1.77492	3.42219	133.697	7.08566e-23	7.03242e-21	1.76898	3.40813	154.181	2.88861e-25
KIF20A-001	5	137514687	ENSG00000112984	ENST00000394894	2.01898	4.05297	133.642	7.19406e-23	7.1277e-21	2.05545	4.15672	141.939	7.16825e-24
CASC5-202	15	40886447	ENSG00000137812	ENST00000346991	2.14423	4.42056	133.583	7.31073e-23	7.22461e-21	2.12165	4.3519	137.277	2.52069e-23
C13orf3-005	13	21727734	ENSG00000165480	ENST00000298260	1.56178	2.95217	133.177	8.17501e-23	7.9962e-21	1.81045	3.50753	161.042	5.04522e-26
SMC4-006	3	160117456	ENSG00000113810	ENST00000462787	1.31933	2.49551	131.455	1.31489e-22	1.23263e-20	1.028	2.0392	114.102	1.78727e-20
C13orf3-002	13	21728836	ENSG00000165480	ENST00000462482	1.77412	3.4203	130.84	1.55942e-22	1.43839e-20	1.81045	3.50753	161.042	5.04522e-26
PLS1-001	3	142315229	ENSG00000120756	ENST00000457734	2.42895	5.385	130.681	1.62958e-22	1.4983e-20	1.77334	3.41846	141.118	8.93066e-24
CDKN3-203	14	54866606	ENSG00000100526	ENST00000434252	1.76928	3.40884	130.032	1.95157e-22	1.77308e-20	2.09208	4.26361	205.738	1.3579e-30
CIT-201	12	120123598	ENSG00000122966	ENST00000392521	1.8791	3.67844	127.882	3.55751e-22	3.09746e-20	1.44409	2.72092	124.834	7.99624e-22
DLGAP5-002	14	55614854	ENSG00000126787	ENST00000395425	2.19923	4.59235	125.355	7.2473e-22	6.05329e-20	2.03479	4.09763	120.488	2.77303e-21
RFC5-002	12	118454515	ENSG00000111445	ENST00000454402	1.47887	2.78729	124.81	8.4564e-22	7.00212e-20	1.50278	2.83388	335.175	3.31342e-41
CDCA8-001	1	38158090	ENSG00000134690	ENST00000373055	1.77204	3.41537	124.45	9.36767e-22	7.67374e-20	1.76217	3.39209	154.571	2.61363e-25
CCNE2-201	8	95892455	ENSG00000175305	ENST00000308108	2.20771	4.61942	121.218	2.35633e-21	1.80663e-19	2.16295	4.47829	125.421	6.76982e-22
FOXM1-201	12	2966852	ENSG00000111206	ENST00000342628	1.93253	3.81725	120.529	2.87209e-21	2.18602e-19	1.86702	3.64777	137.033	2.69412e-23
ZDHHC23-004	3	113676421	ENSG00000184307	ENST00000488129	1.08502	2.12141	120.267	3.09764e-21	2.34218e-19	1.24563	2.37123	176.628	1.09738e-27
MKI67-202	10	129907580	ENSG00000148773	ENST00000368652	1.94389	3.84741	118.812	4.71545e-21	3.47179e-19	2.07368	4.20958	128.028	3.24541e-22
CDCA8-002	1	38158153	ENSG00000134690	ENST00000327331	1.38355	2.6091	114.484	1.66808e-20	1.0999e-18	1.76217	3.39209	154.571	2.61363e-25
TACC3-002	4	1723246	ENSG00000013810	ENST00000484651	1.33438	2.52167	112.902	2.66071e-20	1.68761e-18	1.22686	2.34058	100.782	1.00791e-18
TRIM24-007	7	138145180	ENSG00000122779	ENST00000415680	1.32981	2.51369	110.796	4.97455e-20	2.97928e-18	1.08003	2.11409	108.071	1.08179e-19
CLSPN-202	1	36201818	ENSG00000092853	ENST00000373220	1.02827	2.03958	104.156	3.69818e-19	1.9399e-17	1.71212	3.27642	125.777	6.11973e-22
TRIM36-001	5	114460459	ENSG00000152503	ENST00000282369	1.62339	3.08099	103.384	4.68599e-19	2.41399e-17	1.56187	2.95237	108.299	1.00992e-19
ZIC2-001	13	100634026	ENSG00000043355	ENST00000376335	1.26595	2.40485	101.009	9.74525e-19	4.78029e-17	1.14794	2.21597	85.7177	1.25222e-16
SGOL2-201	2	201390920	ENSG00000163535	ENST00000295774	1.5438	2.91562	99.3805	1.61638e-18	7.67014e-17	1.30521	2.4712	121.229	2.2403e-21
IQGAP3-001	1	156495197	ENSG00000183856	ENST00000361170	1.46318	2.75716	90.3096	2.87869e-17	1.11622e-15	1.36233	2.571	102.321	6.25849e-19
KIF18A-201	11	28042163	ENSG00000121621	ENST00000263181	1.35867	2.56448	88.6332	4.95928e-17	1.85477e-15	1.44819	2.72866	94.3299	7.67157e-18
PRC1-201	15	91509275	ENSG00000198901	ENST00000361188	1.46876	2.76784	86.6815	9.38632e-17	3.35543e-15	1.52496	2.87778	130.512	1.62087e-22
CEP55-001	10	95256389	ENSG00000138180	ENST00000371485	1.93338	3.8195	85.9041	1.21196e-16	4.23892e-15	1.705	3.26029	90.5337	2.59537e-17
AC005324-001	17	15607546	ENSG00000233966	ENST00000450587	1.69412	3.2358	82.7428	3.45634e-16	1.12182e-14	1.75304	3.37069	83.5359	2.58144e-16
SPAG1-201	8	101170263	ENSG00000104450	ENST00000251809	1.1916	2.28405	82.2504	4.07424e-16	1.30505e-14	1.10316	2.14825	92.0757	1.57839e-17
GCH1-001	14	55308735	ENSG00000131979	ENST00000254299	1.18164	2.26835	74.4381	5.80757e-15	1.52146e-13	1.53565	2.89918	97.6657	2.66917e-18
DNAJC22-202	12	49741041	ENSG00000178401	ENST00000395069	1.82812	3.55075	71.5864	1.56737e-14	3.78739e-13	1.36316	2.57249	70.9393	1.925e-14
PCSK6-206	15	101844134	ENSG00000140479	ENST00000398185	1.20043	2.29808	66.482	9.57045e-14	2.03052e-12	1.58627	3.00272	74.457	5.63729e-15
EEF1A2-001	20	62119366	ENSG00000101210	ENST00000298049	2.09638	4.27635	64.687	1.82667e-13	3.66386e-12	1.49166	2.81212	65.1592	1.51144e-13
CDC20-002	1	43824684	ENSG00000117399	ENST00000372462	1.15658	2.22928	61.2885	6.30454e-13	1.14504e-11	1.67234	3.1873	104.893	2.84035e-19
RTKN2-002	10	63952953	ENSG00000182010	ENST00000373789	1.28159	2.43107	44.689	3.62971e-10	3.99849e-09	1.18896	2.27989	55.417	5.54175e-12
CDH11-001	16	64977656	ENSG00000140937	ENST00000268603	-4.58547	-24.0084	416.458	1.929e-46	2.217e-41	-4.24609	-18.9758	408.714	4.71006e-46
TRIM22-001	11	5710919	ENSG00000132274	ENST00000379965+ENST00000455293	-3.33467	-10.0887	351.373	2.92511e-42	2.4013e-38	-2.92987	-7.62043	323.014	2.45948e-40
GJA1-001	6	121756838	ENSG00000152661	ENST00000282561	-3.34343	-10.1502	303.596	7.76776e-39	3.88151e-35	-3.50525	-11.355	326.999	1.2681e-40
GJA1-201	6	121767994	ENSG00000152661	ENST00000440608	-3.19387	-9.15061	301.103	1.19835e-38	5.29716e-35	-3.50525	-11.355	326.999	1.2681e-40
TRIM22-003	11	5710927	ENSG00000132274	ENST00000425490	-1.28807	-2.44202	299.76	1.51514e-38	6.44946e-35	-2.92987	-7.62043	323.014	2.45948e-40
SRPX2-001	X	99899215	ENSG00000102359	ENST00000373004	-3.19122	-9.13384	283.982	2.51101e-37	8.01641e-34	-3.0415	-8.23346	273.194	1.59532e-36
PLA2R1-002	2	160802326	ENSG00000153246	ENST00000392771	-3.03255	-8.18253	283.378	2.80175e-37	8.25653e-34	-2.97577	-7.86674	277.343	7.39547e-37
TRIM22-006	11	5711110	ENSG00000132274	ENST00000454828	-1.20492	-2.30524	282.165	3.49184e-37	1.00329e-33	-2.92987	-7.62043	323.014	2.45948e-40
TRIM22-009	11	5727780	ENSG00000132274	ENST00000493494	-2.38473	-5.22244	264.877	8.63138e-36	1.65334e-32	-2.92987	-7.62043	323.014	2.45948e-40
COL5A2-001	2	189896622	ENSG00000204262	ENST00000374866	-3.4181	-10.6894	263.568	1.10612e-35	2.05043e-32	-3.05415	-8.30598	258.729	2.46775e-35
LHFP-001	13	39917029	ENSG00000183722	ENST00000379589	-2.65235	-6.2869	253.974	6.98465e-35	1.11492e-31	-2.61418	-6.12276	282.701	2.7704e-37
PAMR1-203	11	35453380	ENSG00000149090	ENST00000378880	-2.21394	-4.63939	248.137	2.18879e-34	3.2251e-31	-3.65665	-12.6114	261.323	1.49975e-35
TRIM22-007	11	5717732	ENSG00000132274	ENST00000414897	-2.02054	-4.05734	247.272	2.59658e-34	3.73031e-31	-2.92987	-7.62043	323.014	2.45948e-40
GALNT5-001	2	158114110	ENSG00000136542	ENST00000259056	-3.44412	-10.8839	243.495	5.49353e-34	7.11894e-31	-3.24079	-9.4531	233.914	3.40691e-33
MYL9-001	20	35169887	ENSG00000101335	ENST00000279022	-3.20159	-9.1997	239.653	1.18623e-33	1.33661e-30	-2.76957	-6.81904	232.84	4.24607e-33
PLA2R1-001	2	160794362	ENSG00000153246	ENST00000283243	-2.33522	-5.04629	238.911	1.37757e-33	1.53713e-30	-2.97577	-7.86674	277.343	7.39547e-37
CCDC80-005	3	112324186	ENSG00000091986	ENST00000497624	-2.30568	-4.944	225.985	1.9506e-32	1.63637e-29	-3.64537	-12.5131	227.704	1.22763e-32
DKK3-203	11	11984547	ENSG00000050165	ENST00000366345	-3.88205	-14.7439	223.853	3.04625e-32	2.41452e-29	-3.27748	-9.69659	234.329	3.12955e-33
EDNRA-201	4	148401907	ENSG00000151617	ENST00000324300	-2.68956	-6.45115	215.795	1.68003e-31	1.05511e-28	-2.55965	-5.89563	215.708	1.55017e-31
CDH13-201	16	82882260	ENSG00000140945	ENST00000268613+ENST00000428848	-3.51002	-11.3925	214.272	2.32914e-31	1.42387e-28	-3.42916	-10.7716	207.545	9.12447e-31
C10orf54-003	10	73510673	ENSG00000107738	ENST00000470317	-1.52082	-2.86954	211.843	3.93352e-31	2.23802e-28	-1.41198	-2.66102	157.615	1.20052e-25
PLA2R1-003	2	160788519	ENSG00000153246	ENST00000460710	-2.15093	-4.44112	206.349	1.30369e-30	6.57163e-28	-2.97577	-7.86674	277.343	7.39547e-37
TMEM200A-001	6	130686879	ENSG00000164484	ENST00000296978	-2.39066	-5.24399	206.049	1.39258e-30	6.95866e-28	-2.18379	-4.54345	203.895	2.04134e-30
EDNRA-202	4	148401907	ENSG00000151617	ENST00000339690	-1.22786	-2.34219	203.452	2.47023e-30	1.17315e-27	-2.55965	-5.89563	215.708	1.55017e-31
PAMR1-201	11	35453380	ENSG00000149090	ENST00000278360	-3.49649	-11.2862	199.52	5.93036e-30	2.49017e-27	-3.65665	-12.6114	261.323	1.49975e-35
INHBA-001	7	41724712	ENSG00000122641	ENST00000242208	-2.57895	-5.97503	198.028	8.28784e-30	3.37774e-27	-2.3922	-5.24957	174.605	1.78514e-27
TMEM220-201	17	10616612	ENSG00000187824	ENST00000341871	-1.60843	-3.04919	196.197	1.25258e-29	4.81468e-27	-1.55249	-2.93323	203.998	1.99549e-30
FIBIN-201	11	27015628	ENSG00000176971	ENST00000318627	-3.30573	-9.88833	191.799	3.4061e-29	1.17911e-26	-3.21007	-9.25395	187.359	8.71254e-29
CCDC80-202	3	112323413	ENSG00000091986	ENST00000447230	-2.079	-4.22513	188.442	7.37058e-29	2.29195e-26	-3.64537	-12.5131	227.704	1.22763e-32
EDNRA-204	4	148401907	ENSG00000151617	ENST00000394047	-1.3115	-2.48199	187.938	8.28215e-29	2.5451e-26	-2.55965	-5.89563	215.708	1.55017e-31
PCSK5-001	9	78505621	ENSG00000099139	ENST00000376752	-2.1828	-4.54033	185.9	1.32929e-28	3.87755e-26	-1.44767	-2.72767	183.474	2.16006e-28
CCDC80-001	3	112323407	ENSG00000091986	ENST00000206423	-3.82108	-14.1338	180.839	4.35651e-28	1.17259e-25	-3.64537	-12.5131	227.704	1.22763e-32
PTRF-201	17	40554467	ENSG00000177469	ENST00000357037	-2.3885	-5.23613	180.388	4.84722e-28	1.29858e-25	-2.02056	-4.05743	178.689	6.70388e-28
GAS6-201	13	114523524	ENSG00000183087	ENST00000355761	-2.69312	-6.46709	179.983	5.33521e-28	1.40315e-25	-1.94506	-3.85054	163.212	2.92816e-26
DKK3-205	11	11986011	ENSG00000050165	ENST00000450094	-1.01982	-2.02767	173.786	2.34782e-27	5.42928e-25	-3.27748	-9.69659	234.329	3.12955e-33
SGCB-001	4	52886872	ENSG00000163069	ENST00000381431	-1.18883	-2.27967	172.141	3.49563e-27	7.74035e-25	-1.22104	-2.33115	175.681	1.37742e-27
SLC9A9-001	3	142984064	ENSG00000181804	ENST00000316549	-1.86748	-3.64894	170.549	5.14814e-27	1.0957e-24	-1.88358	-3.68989	162.092	3.8757e-26
CCND2-201	12	4382902	ENSG00000118971	ENST00000261254	-3.44893	-10.9202	167.103	1.19774e-26	2.35713e-24	-3.46871	-11.071	169.126	6.77144e-27
TCF4-201	18	52889562	ENSG00000196628	ENST00000354452+ENST00000356073	-2.8765	-7.34365	162.024	4.22702e-26	7.42831e-24	-2.9835	-7.909	159.46	7.51947e-26
RECK-001	9	36036430	ENSG00000122707	ENST00000377966	-2.24251	-4.7322	155.293	2.31977e-25	3.46699e-23	-1.95131	-3.86726	142.283	6.53771e-24
FBN2-201	5	127593601	ENSG00000138829	ENST00000262464	-3.02767	-8.1549	152.695	4.51954e-25	6.35779e-23	-2.97571	-7.86644	143.136	5.2053e-24
SERPING1-002	11	57365276	ENSG00000149131	ENST00000403558	-2.81112	-7.0183	152.342	4.95094e-25	6.91387e-23	-2.42988	-5.3885	140.239	1.1313e-23
ARHGAP22-001	10	49654601	ENSG00000128805	ENST00000460425	-1.15783	-2.23122	151.534	6.10013e-25	8.3762e-23	-1.90293	-3.73971	261.892	1.34502e-35
PAMR1-202	11	35453380	ENSG00000149090	ENST00000378878	-1.83469	-3.56696	145.574	2.89575e-24	3.58244e-22	-3.65665	-12.6114	261.323	1.49975e-35
GPR176-001	15	40091223	ENSG00000166073	ENST00000299092	-1.87358	-3.66441	140.292	1.18133e-23	1.335e-21	-1.91953	-3.78299	139.046	1.56048e-23
SLIT3-001	5	168093279	ENSG00000184347	ENST00000332966	-2.66041	-6.32214	138.593	1.86691e-23	2.05128e-21	-2.2051	-4.61106	111.65	3.69798e-20
LAYN-201	11	111411233	ENSG00000204381	ENST00000375614+ENST00000375615	-2.92841	-7.61269	135.837	3.94476e-23	4.06976e-21	-2.69185	-6.46141	142.34	6.43807e-24
SLC9A9-005	3	143271261	ENSG00000181804	ENST00000483124	-1.89542	-3.72031	130.666	1.6363e-22	1.50328e-20	-1.88358	-3.68989	162.092	3.8757e-26
C10orf54-001	10	73507316	ENSG00000107738	ENST00000394957	-1.65002	-3.13838	130.164	1.88122e-22	1.7142e-20	-1.41198	-2.66102	157.615	1.20052e-25
SVEP1-202	9	113127531	ENSG00000165124	ENST00000374463	-1.24535	-2.37076	128.906	2.67178e-22	2.37669e-20	-3.15	-8.87655	139.835	1.26112e-23
INHBA-003	7	41729114	ENSG00000122641	ENST00000464515	-1.95676	-3.88188	128.886	2.68617e-22	2.38579e-20	-2.3922	-5.24957	174.605	1.78514e-27
SVEP1-203	9	113127531	ENSG00000165124	ENST00000401783	-1.54883	-2.92579	126.878	4.71716e-22	4.02781e-20	-3.15	-8.87655	139.835	1.26112e-23
ARHGAP23-201	17	36584730	ENSG00000225485	ENST00000431231	-1.83562	-3.56925	126.304	5.54416e-22	4.69213e-20	-1.51674	-2.86143	97.7016	2.63916e-18
KIF26B-002	1	245318287	ENSG00000162849	ENST00000480783	-1.63076	-3.09676	125.807	6.37906e-22	5.36507e-20	-1.50505	-2.83834	139.577	1.35193e-23
SVEP1-201	9	113128570	ENSG00000165124	ENST00000302728	-3.17126	-9.00831	115.346	1.29465e-20	8.75258e-19	-3.15	-8.87655	139.835	1.26112e-23
WNT5B-001	12	1738363	ENSG00000111186	ENST00000397196	-1.74508	-3.35214	114.852	1.49695e-20	9.99095e-19	-1.58005	-2.98979	88.2544	5.44491e-17
TRHDE-201	12	72666463	ENSG00000072657	ENST00000261180	-2.61458	-6.12445	114.837	1.50369e-20	1.00243e-18	-2.50182	-5.66398	113.088	2.41219e-20
CDH13-204	16	82882260	ENSG00000140945	ENST00000446376	-1.44253	-2.71797	112.13	3.34425e-20	2.07535e-18	-3.42916	-10.7716	207.545	9.12447e-31
SERPING1-203	11	57365705	ENSG00000149131	ENST00000433668	-1.4268	-2.68849	111.984	3.49238e-20	2.16028e-18	-2.42988	-5.3885	140.239	1.1313e-23
AC142086.4-201	16	32928291	ENSG00000230462	ENST00000423205	-1.30762	-2.47532	106.854	1.62675e-19	9.01024e-18	-1.42135	-2.67836	100.706	1.03214e-18
SVEP1-003	9	113127536	ENSG00000165124	ENST00000374469	-1.91124	-3.76133	105.774	2.25781e-19	1.21883e-17	-3.15	-8.87655	139.835	1.26112e-23
TBC1D19-001	4	26585706	ENSG00000109680	ENST00000264866	-1.09755	-2.1399	103.526	4.48528e-19	2.31891e-17	-1.07906	-2.11266	100.788	1.00625e-18
EFNB1-001	X	68048840	ENSG00000090776	ENST00000204961	-1.20362	-2.30318	96.4998	3.9885e-18	1.78922e-16	-1.24387	-2.36832	98.3732	2.13751e-18
VGLL3-001	3	86987119	ENSG00000206538	ENST00000398399	-2.55151	-5.86248	95.1885	6.03754e-18	2.63138e-16	-2.52913	-5.77223	88.9906	4.2827e-17
GPR1-201	2	207040044	ENSG00000183671	ENST00000358706+ENST00000407325	-1.60301	-3.03777	94.1691	8.34622e-18	3.55271e-16	-1.65036	-3.13912	93.1812	1.1071e-17
VGLL3-003	3	87017853	ENSG00000206538	ENST00000494229	-2.25913	-4.78703	89.1008	4.25952e-17	1.60718e-15	-2.52913	-5.77223	88.9906	4.2827e-17
AC142117.1-201	2	239831979	ENSG00000235860	ENST00000445531	-2.48736	-5.6075	87.8652	6.3706e-17	2.34296e-15	-2.37998	-5.2053	80.3542	7.50319e-16
TMEM47-001	X	34645181	ENSG00000147027	ENST00000275954	-2.8095	-7.01042	87.7694	6.57316e-17	2.41436e-15	-2.86397	-7.28015	89.8463	3.24292e-17
AC140658.4-201	16	33709887	ENSG00000167433	ENST00000300901	-1.41651	-2.66939	87.2681	7.74447e-17	2.80267e-15	-1.37442	-2.59263	74.8107	4.98782e-15
NFIX-204	19	13135811	ENSG00000008441	ENST00000380945	-1.08635	-2.12337	86.6547	9.46924e-17	3.38402e-15	-1.34464	-2.53967	91.4724	1.91674e-17
GLT8D2-201	12	104382766	ENSG00000120820	ENST00000360814	-2.45519	-5.48384	86.6342	9.53334e-17	3.40375e-15	-2.37876	-5.2009	82.5088	3.63715e-16
FNDC4-003	2	27715580	ENSG00000115226	ENST00000476197	-1.23517	-2.35409	86.5314	9.86047e-17	3.50747e-15	-1.37101	-2.58652	115.379	1.22698e-20
C11orf70-203	11	101918199	ENSG00000137691	ENST00000423732	-1.3437	-2.53802	86.1862	1.10452e-16	3.89155e-15	-1.58937	-3.00917	113.807	1.95e-20
CYYR1-001	21	27838528	ENSG00000166265	ENST00000299340	-1.58819	-3.00671	83.6672	2.5404e-16	8.45059e-15	-1.64793	-3.13383	82.3954	3.77779e-16
SLC9A9-004	3	143513855	ENSG00000181804	ENST00000474151	-1.09057	-2.12958	80.3104	7.81579e-16	2.38584e-14	-1.88358	-3.68989	162.092	3.8757e-26
THY1-201	11	119288888	ENSG00000154096	ENST00000284240	-3.13924	-8.81057	77.3276	2.15091e-15	6.06189e-14	-3.17031	-9.00237	79.5644	9.80041e-16
AP000926.2-203	11	122943035	ENSG00000166250	ENST00000448775	-1.11706	-2.16904	71.327	1.71655e-14	4.12124e-13	-1.95219	-3.86962	71.5062	1.57725e-14
ODZ2-202	5	167302990	ENSG00000145934	ENST00000403607	-2.45902	-5.49842	70.6078	2.21011e-14	5.21255e-13	-2.21815	-4.65298	71.0111	1.87699e-14
TNFAIP8L3-201	15	51348801	ENSG00000183578	ENST00000327536	-1.55224	-2.93272	69.3716	3.41878e-14	7.78214e-13	-1.4845	-2.7982	61.553	5.62328e-13
AP000926.2-202	11	122943035	ENSG00000166250	ENST00000392772	-2.82756	-7.09875	67.6955	6.20107e-14	1.35647e-12	-1.95219	-3.86962	71.5062	1.57725e-14
GABARAPL3-201	12	10365489	ENSG00000139112	ENST00000266458	-1.10276	-2.14765	65.5953	1.31617e-13	2.71041e-12	-1.08786	-2.12558	61.2204	6.35477e-13
SH3PXD2A-001	10	105353784	ENSG00000107957	ENST00000369774	-1.37694	-2.59718	64.9168	1.6811e-13	3.39499e-12	-1.06745	-2.09572	68.6361	4.34726e-14
NID1-002	1	236139130	ENSG00000116962	ENST00000366595	-1.07678	-2.10932	60.3001	9.07315e-13	1.60255e-11	-2.093	-4.26635	57.2865	2.74017e-12
SLIT3-202	5	168093072	ENSG00000184347	ENST00000442632	-1.551	-2.9302	60.2135	9.36785e-13	1.64978e-11	-2.2051	-4.61106	111.65	3.69798e-20
SLC30A4-001	15	45771809	ENSG00000104154	ENST00000261867	-1.42457	-2.68434	58.9717	1.48396e-12	2.52426e-11	-1.40295	-2.64441	57.074	2.96764e-12
SERPINB7-201	18	61420277	ENSG00000166396	ENST00000336429	-1.22352	-2.33516	57.8958	2.21551e-12	3.64798e-11	-1.67242	-3.1875	58.5576	1.70367e-12
DSEL-001	18	65173819	ENSG00000171451	ENST00000310045+ENST00000397964	-1.86038	-3.63103	57.4107	2.65616e-12	4.32398e-11	-1.89918	-3.73	58.0719	2.0422e-12
NID1-001	1	236139130	ENSG00000116962	ENST00000264187	-2.26603	-4.80996	54.0214	9.54742e-12	1.40461e-10	-2.093	-4.26635	57.2865	2.74017e-12
LOX-001	5	121398890	ENSG00000113083	ENST00000231004	-1.92782	-3.8048	52.4202	1.76057e-11	2.46428e-10	-1.9008	-3.73421	42.9442	7.24026e-10
SERPINB7-001	18	61442644	ENSG00000166396	ENST00000398019	-1.70522	-3.26079	48.3223	8.62413e-11	1.06623e-09	-1.67242	-3.1875	58.5576	1.70367e-12
PRDM1-201	6	106534195	ENSG00000057657	ENST00000071246+ENST00000369096	-1.47364	-2.77722	47.0801	1.40533e-10	1.67062e-09	-1.1448	-2.21115	47.2629	1.29303e-10
C13orf15-001	13	42031695	ENSG00000102760	ENST00000379359	-1.42866	-2.69196	34.0767	2.85226e-08	2.18555e-07	-1.49683	-2.82222	36.6415	9.62752e-09
AOX1-001	2	201450591	ENSG00000138356	ENST00000374700	-1.23353	-2.35142	33.0217	4.46644e-08	3.28341e-07	-1.10152	-2.14581	27.8758	4.13073e-07
ZBTB16-202	11	113930315	ENSG00000109906	ENST00000335953	-1.114	-2.16445	32.9782	4.55001e-08	3.33823e-07	-1.31399	-2.48629	36.8075	8.98283e-09
LOX-201	5	121405656	ENSG00000113083	ENST00000395480	-1.69717	-3.24263	28.7634	2.81077e-07	1.74655e-06	-1.9008	-3.73421	42.9442	7.24026e-10
MFAP5-202	12	8798540	ENSG00000197614	ENST00000396549	-1.26711	-2.40679	28.2589	3.5065e-07	2.1393e-06	-1.8705	-3.65659	27.601	4.6627e-07
CLCA2-001	1	86889769	ENSG00000137975	ENST00000370565	-1.43382	-2.70161	26.3474	8.15913e-07	4.59671e-06	-1.23169	-2.34842	23.2308	3.29781e-06
